# Supplementary material for: Simple tools for assembling and searching high-density picolitre pyrophosphate sequence data
Source: Source Code Biol Med. 2008 Apr 18;3:5. doi: 10.1186/1751-0473-3-5 (PMC2374781; doi:10.1186/1751-0473-3-5)
Supplement: Additional file 2 — Tool files. Compressed file containing the directory structure, the executable and script files, sample files, source code and additional documentation. [file 1751-0473-3-5-S2.tgz]

Archive with 33 entries (29 files):
- Docs
- Docs/linux_commands
- Docs/linux_commands.txt
- Docs/vimweb.pdf
- bin
- bin/build
- bin/build_contig
- bin/c4
- bin/c4p
- bin/cmpl
- bin/fna_to_fnb
- bin/fnb_to_fas
- bin/re
- bin/re_build
- bin/fr2
- bin/frx
- bin/count
- bin/fr
- csrc
- csrc/build_contig.c
- csrc/fna_to_fnb.c
- csrc/re_build.c
- database
- database/sample.fnb
- primer1
- primer2
- primer3
- primer4
- primer5
- sample_sequence
- sample_sequence.fas
- setup
- .bashrc
