# Supplementary material for: Simple tools for assembling and searching high-density picolitre pyrophosphate sequence data
Source: Source Code Biol Med. 2008 Apr 18;3:5. doi: 10.1186/1751-0473-3-5 (PMC2374781; doi:10.1186/1751-0473-3-5)
Supplement: Additional file 2 — Tool files. Compressed file containing the directory structure, the executable and script files, sample files, source code and additional documentation. [file 1751-0473-3-5-S2.tgz › bin/build]

#!/bin/bash
if [[ $# != 2 ]];
then
   echo
   echo "build has two mandatory parameters:"
   echo
   echo "The first parameter is a file containing the"
   echo "'primer' sequence to start the build"
   echo "Minimum length 60 bases, maximum 250 bases"
   echo "in fasta format."
   echo
   echo "The second is the output file name."
   echo
   exit
fi

if [[ (! -r $1) ]]
then
   echo
   echo "The input file doesn't exist or cannot be read."
   echo
   exit
fi

if [[ (-e $2) ]]
then
   echo
   echo "The output file already exists."
   echo
   exit
fi

if [[ (! -r $FRAG_DB_DIR/$FRAGMENT_DB ) ]]
then
   echo
   echo "$FRAG_DB_DIR/$FRAGMENT_DB doesn't exist or cannot be read."
   echo
   exit
fi


   build_contig $FRAG_DB_DIR/$FRAGMENT_DB <$1 >$2
