# Supplementary material for: Simple tools for assembling and searching high-density picolitre pyrophosphate sequence data
Source: Source Code Biol Med. 2008 Apr 18;3:5. doi: 10.1186/1751-0473-3-5 (PMC2374781; doi:10.1186/1751-0473-3-5)
Supplement: Additional file 2 — Tool files. Compressed file containing the directory structure, the executable and script files, sample files, source code and additional documentation. [file 1751-0473-3-5-S2.tgz › bin/cmpl]

#!/bin/sed -f

#/../! b

# Reverse a line.  Begin embedding the line between two newlines
s/^\([<>].* \)\(.*\)$/\1\
\2\
/

s/^\([^<>].*\)$/\
&\
/

# Move first character at the end.  The regexp matches until
# there are zero or one characters between the markers
tx
:x
s/\(\n.\)\(.*\)\(.\n\)/\3\2\1/
tx

# Remove the newline markers
s/\n//g

# Now complement the bases
s/A/#/g
s/T/A/g
s/#/T/g
s/C/#/g
s/G/C/g
s/#/G/g
s/\[/#/g
s/\]/\[/g
s/#/\]/g

# Deal with asterisk as a multiplier in regular expressions
s/\*\(.\)\(\1*\)/\1\2*/g

# Toggle the leading < or > character
s/^>/#/
s/^</>/
s/^#/</
