# Supplementary material for: Simple tools for assembling and searching high-density picolitre pyrophosphate sequence data
Source: Source Code Biol Med. 2008 Apr 18;3:5. doi: 10.1186/1751-0473-3-5 (PMC2374781; doi:10.1186/1751-0473-3-5)
Supplement: Additional file 2 — Tool files. Compressed file containing the directory structure, the executable and script files, sample files, source code and additional documentation. [file 1751-0473-3-5-S2.tgz › bin/fnb_to_fas]

#!/bin/sed -f

# Remove blank lines and ones not starting with > or <

/^$/d

/^[^<>]/d

# Change < at the start of a line to >R_

s/^</>R_/

# Split the line at the last single/multiple space

s/  *\([^ ][^ ]*\)$/\n\1/

# Put a new-line after each 60 bases

s/\([ACGTN]\{60\}\)/\1\n/g

# Remove the redundant new-line that was added where
# the number of bases is an exact multiple of 60

s/\n$//
