# Supplementary material for: Simple tools for assembling and searching high-density picolitre pyrophosphate sequence data
Source: Source Code Biol Med. 2008 Apr 18;3:5. doi: 10.1186/1751-0473-3-5 (PMC2374781; doi:10.1186/1751-0473-3-5)
Supplement: Additional file 2 — Tool files. Compressed file containing the directory structure, the executable and script files, sample files, source code and additional documentation. [file 1751-0473-3-5-S2.tgz › bin/re]

#!/bin/bash
if [[ $# -lt 2 ]];
then
   echo
   echo "re has two mandatory parameters and one optional:"
   echo
   echo "The first parameter is optional and is the length"
   echo "of the sequence from the contig to be matched against"
   echo "the fragment database;  if omitted, then the default"
   echo "length is used."
   echo
   echo "The other two parameters are the input (contig) and"
   echo "output file names."
   echo
   exit
fi

if [[ (($# = 2) && (! -r $1)) || (($# -gt 2) && (! -r $2)) ]]
then
   echo
   echo "The input file doesn't exist or cannot be read."
   echo
   exit
fi

if [[ (($# = 2) && (-e $2)) || (($# -gt 2) && (-e $3)) ]]
then
   echo
   echo "The output file already exists."
   echo
   exit
fi

if [[ $# = 2 ]]
then
   re_build ~/database/Reads_455_and_456.fnb <$1 >$2
else
   re_build ~/database/Reads_455_and_456.fnb $1 <$2 >$3
fi
