# Supplementary material for: Simple tools for assembling and searching high-density picolitre pyrophosphate sequence data
Source: Source Code Biol Med. 2008 Apr 18;3:5. doi: 10.1186/1751-0473-3-5 (PMC2374781; doi:10.1186/1751-0473-3-5)
Supplement: Additional file 2 — Tool files. Compressed file containing the directory structure, the executable and script files, sample files, source code and additional documentation. [file 1751-0473-3-5-S2.tgz › bin/fr2]

#!/bin/bash
if [[ $# = 0 ]];
then
   echo
   echo "fr2 gathers the fragments that contain a given base"
   echo "sequence or the complement of the given sequence."
   echo "The initial part of each fragment is deleted so that"
   echo "the sequence is aligned to the left-hand margin"
   echo "and the lines sorted alphabetically."
   echo
   echo "Examples of use :-"
   echo
   echo "   fr2 sequence"
   echo "   fr2 sequence new_output_file"
   echo "   fr2 sequence >>existing_output_file"
   echo 
   echo "fr2 accepts the wildcard characters . and * at any position"
   echo "in the search string, e.g. :-"
   echo
   echo "   fr2a .ATT*.CGAT output_file"
   echo
   exit
fi

if [[ (($# -gt 1) && (-e $2)) ]]
then
   echo
   echo "The output file already exists."
   echo
   exit
fi

if [[ (! -r $FRAG_DB_DIR/$FRAGMENT_DB) ]]
then
   echo
   echo "The fragment database file $FRAG_DB_DIR/$FRAGMENT_DB"
   echo "does not exist or is not readable."
   echo
   exit
fi

if [[ $# = 1 ]]
then
   echo
   echo $1
   echo
   echo ">"
   grep $1 $FRAG_DB_DIR/$FRAGMENT_DB|sed -e "s/\($1\)/#\1/;s/.*#//"|sort
   echo
   echo "<"
   grep $(echo $1|cmpl) $FRAG_DB_DIR/$FRAGMENT_DB|cmpl|sed -e "s/\($1\)/#\1/;s/.*#//"|sort
else
   echo >> $2
   echo $1 >> $2
   echo >> $2
   grep $1 $FRAG_DB_DIR/$FRAGMENT_DB|sed -e "s/\($1\)/#\1/;s/.*#//"|sort >> $2
   grep $(echo $1|cmpl) $FRAG_DB_DIR/$FRAGMENT_DB|cmpl|sed -e "s/\($1\)/#\1/;s/.*#//"|sort >> $2
fi
