# Supplementary material for: Simple tools for assembling and searching high-density picolitre pyrophosphate sequence data
Source: Source Code Biol Med. 2008 Apr 18;3:5. doi: 10.1186/1751-0473-3-5 (PMC2374781; doi:10.1186/1751-0473-3-5)
Supplement: Additional file 2 — Tool files. Compressed file containing the directory structure, the executable and script files, sample files, source code and additional documentation. [file 1751-0473-3-5-S2.tgz › bin/count]

#!/bin/bash
if [[ (! -r $FRAG_DB_DIR/$FRAGMENT_DB) ]]
then
   echo
   echo "Fragment database file $FRAG_DB_DIR/$FRAGMENT_DB"
   echo "does not exist or is not readable"
   exit
fi

grep $1 $FRAG_DB_DIR/$FRAGMENT_DB|sed "s/$1/\\
z/g"|grep -c z
complement=$(echo $1|cmpl)
grep $complement $FRAG_DB_DIR/$FRAGMENT_DB|sed "s/$complement/\\
z/g"|grep -c z
