# Supplementary material for: Simple tools for assembling and searching high-density picolitre pyrophosphate sequence data
Source: Source Code Biol Med. 2008 Apr 18;3:5. doi: 10.1186/1751-0473-3-5 (PMC2374781; doi:10.1186/1751-0473-3-5)
Supplement: Additional file 2 — Tool files. Compressed file containing the directory structure, the executable and script files, sample files, source code and additional documentation. [file 1751-0473-3-5-S2.tgz › csrc/fna_to_fnb.c]

#include <stdio.h>

int main(void)
{
	int character;
	int first_fragment_found = 0;
	int fragment_header_line = 0;

	while (1)
	{
		character = getchar();

		switch (character)
		{
			case '\r':
				/*
				 * Ignore carriage-return altogether.  If the
				 * input file is already in Unix style then
				 * there won't be any.  For a DOS/Windows
				 * file, the carriage-return will be followed
				 * by line-feed which is handled by the case
				 * below.
				 *
				 * The net effect is that the input file can
				 * be in either Unix or DOS/Windows style and
				 * there is no need to use the unix2dos utility.
				 */
				break;

			case '\n':
				if (fragment_header_line != 0)
				{
					putchar(' ');
					fragment_header_line = 0;
				}
				break;

			case '>':
				if (first_fragment_found == 0)
				{
					first_fragment_found = 1;
				}
				else
				{
					putchar('\n');
				}
				putchar('>');
				fragment_header_line = 1;
				break;

			case EOF:
				putchar('\n');
				return 0;

			default:
				if (first_fragment_found != 0)
				{
					putchar(character);
				}
				break;
		}
	}
}
