# Supplementary material for: Simple tools for assembling and searching high-density picolitre pyrophosphate sequence data
Source: Source Code Biol Med. 2008 Apr 18;3:5. doi: 10.1186/1751-0473-3-5 (PMC2374781; doi:10.1186/1751-0473-3-5)
Supplement: Additional file 2 — Tool files. Compressed file containing the directory structure, the executable and script files, sample files, source code and additional documentation. [file 1751-0473-3-5-S2.tgz › database/sample.fnb]

>455_000030_0214_1043 length=113 GGGGGGTTATACACATATAAACCAAGAATACACAGCCATGGCTACCTCTTTGGGGTCCCAGTGTGTATTTGCGCAAGAACAAGTTTTTGTCGCACATATTTCATTTTGTGTTG
>455_000067_0633_1389 length=112 GGGGGTTATACACATATAAACCAAGAATACACAGCCATGGCTACCTCTTTGGGGTCCCAGTGTGTATTTGCGCAAGAACAAGTTTTTGTCGCACATATTTCATTTTGTGTTG
>455_000215_0084_2506 length=102 ATATGGGGAATGGTAGGGGACCCCAGCTATCTCTTTTACACATAGGCTATCTCTTTCGCACCTCTTATCTTATCTCTCTCTTATCTTATCTCTCTTATCTTA
>455_000492_0998_1859 length=112 TCCGTCGTTGTTATGTGAAAAAAAAATATATAATAGAAGGTACAGTTTCTTTTTGTATATAATGAAACTGATTGTATAACATATGAAACTGTGCCTTTGTTCAATAGTCCAC
>455_000516_0586_4018 length=113 GGGGGGTTATACACATATAAACCAAGAATACACAGCCATGGCTACCTCTTTGGGGTCCCAGTGTGTATTTGCGCAAGAACAAGTTTTTGTCGCACATATTTCATTTTGTGTTG
>455_000599_0233_1511 length=59 CAAGTTAGATAACCCTTTGTACTGTCATATAATAATTCTTAGAACTTCTATCTATATGC
>455_000678_0311_1416 length=69 TTTCAAATACAAAGGGTTATCTAACTTGTTTTTTAAAAGTTATTTCAAGGTTAGCCCATACAGATAGAC
>455_000895_0425_1437 length=107 AACTTACTCTAAGGCTGAGTAATATAGATAGAACTTGGGAATTTTATTATTCACTAAATATTTGTTATTGACAGTGCACTTGTACACGAGTTTGCCATTAATGATTC
>455_001144_1961_0977 length=113 CTGTTCTTTATTAACTAACCATATAAATTGCGACTTGTAATTTCAAATACAAAGGGTTATCTAACTTGTTTTTTTAAAAGTTATTTCAAGGTTAGCCCATACAGATAAGAACC
>455_001162_0295_2253 length=114 AACTTGGGAAATTTTATTATTCACGAAATATTTGTTATTGACAATGCACTTGTACACGAGTTTGTCATTATTAATTCAAGGTTGGGCCATATAGATAGAAGTTCTAAGAATTAC
>455_001302_1697_1004 length=83 CTTTCTCTTTATTTATATAATGTTAAAAATTTAAGTAAAAAATTAATTAAAAGAAATTTACTTGACATTTTTTTAAAAATAGC
>455_001375_0648_1886 length=90 AAATATAGCGGGCGGTTGCAACAAGTGGTTGAAGCCTTCGTCGAAAAAAGAATTGTTCTCAAATGTGACACATGTTAACATAGTTGACGC
>455_001426_0376_1983 length=114 ATATCATCTGTGTATAGTGTTAAATTTTTAAAGTTGTACAAACTAAGCGAATCATTGAAAAATACCCAGAAATGTTCATTTTCATAATTTGTTAATGTTTTACTACTGCACTTC
>455_001900_1591_1707 length=64 ACTTACTCTAAGGCTGAGTAATATAGATAGAACTTGGGAATTTTATTATTCACTAAATATTTGC
>455_001909_0361_1532 length=110 CATTTATGTTTTATAAAAAATTGTATTTCTGTCACATTAGCTGGTGGTTCATTTTCATTTTCAAGCAATTTATAATTGTATTGTTTATAAATTACAAATGATATGGGCAA
>455_002088_0132_1422 length=131 TTCTCAACACTTGTTATTTAATTAAGTTATTTTATTCACTCTTTATACTCTTTATAAACGGCTGTAATGTTCCATTTATTTGTATAATAAACACTTTTTAAATAAAACAAAAGTACTTTATGAAAATTAGC
>455_002447_1353_1293 length=82 AATTTTATTATTCACTAAATATTTGTTATTGACAGTGCACTTGTACACGAGTTTGCCATTANANATTTAGTAAGGTCGCATA
>455_002510_0885_1547 length=111 TTATACAATGAGTTTTACATGTTATCTTTATCACGTTATTTTATCATTAAATACTTTTTATTGAGTACCAATCAATTGCACAAGTAGTTTTCACTATCAGTTGTTCAATAG
>455_002767_1656_3723 length=69 ATATGACAGTACAAATTAGGTTATCTAACTTGTTTTTAAAAAGTTATTTCAAGGTTAGGCTATATAGAC
>455_002802_0492_3335 length=77 GTTGGGACATGTATTGGGAGATTTGCGACTTAGTATGATAGAACTTGGGAAATTTTATTATTCACGAAATATTTGTC
>455_002895_1562_1454 length=77 CAAATATATGGCCCAACCTGTAATGACAAACTCGTTTACCTTGAAATAACTTTTGCGCATTTATTCTATCTATATGC
>455_003194_0869_2013 length=103 TTTATTTCCCCATCTTAACAATCATGTAATGCCACTAAAATGTGTATATACTAATGAGTGTGTGAAGACGGATTCATATGTGTTTGTAAATAACACAGTGTAC
>455_003197_0579_1700 length=108 TTAGATAACCCTTTGTACTGTCATATAATAATTCTTAGAACTTCTATCTATATGGCCCAACCTTGAATTAATAATGACAAACTCGTGTACAAGTGCATTGTCAATAAC
>455_003286_0160_0105 length=103 AAATTCAATATAAAACGGGAGAGATTTAGCACTGATTGTGAGAGTGTTATGAATTATGAAGTTGCTCGCGAGAATGTCAGACAATTAAATAAAGTGGAAACCA
>455_003304_0361_0916 length=55 CGATAATATGCACTACATGTGTGGGTGCGATAATGTACTTGAATTTCAAATTTAC
>455_003381_1349_2686 length=119 TCACAGTTAAAAAGTTTCAACAATACAGTTCATTTCAAAGTGAAATAAAATAAAATAAAGTAAAAATGTCTGGTATATTTTGTACAATTTGCAATCGTACGGAGACTAGCAAGAATGTC
>455_003439_1223_2137 length=127 CCTTTGTACTTGGAAACAACAAGTCGCAAAAAACAAGTTTCCATTATATGCCCAACTGCTAAGTAATTTGTGAATAATAAATACTTAGGTTCTATCTATTGGCCCAACCCTGAAATAACTTTAAAAA
>455_003676_0132_3393 length=93 ATTGTTGTCATGGGCCATATAGTATAGAATAAATTGCGACAAAAGTTATTTCAAGGTAAACGAGTTTGTCATTACAGGTTGGGCCATATATAC
>455_003904_1232_3019 length=99 AGTTGTCATTTTTATGCTTATAACAACATGACAAATTGGCCTAGTATTTTATTACCGGAAAGCGAATATAATTTTTTNTTAATTAATATNTTTGTTAGA
>455_004002_0157_0344 length=73 ATCATAGAATCAGCGAACTTTTCACAATATGGACACTTCTTGTGCGCCTCAAACGACTTAATGATGCACTTCC
>455_004066_0439_2244 length=106 GTTTTTAAAAGTTATTTACAAGGTTAGGGGCTTATAATAGATAGAACTTAGACAATTTTATTATTCACGAAATAATTTAGTTAATTGTACAATGCACTTGACAGGT
>455_004070_1078_3007 length=105 GACTGGTATTCTCACGAGAAACTTCAGAATCGGTATCACTCTCACGGTCAGTGCTAAATCTCTCCCGTTTTATATTGAATTTACTTGAATTCATATATTTATCTC
>455_004085_0265_3881 length=114 TAGTTATCTGAAAGAATTGATAAGATGAATTTAAATTATTTAATATTTTTATATATGATTTTTTGTATTGTCNTTTTATTAATAAATAGTTTATTAATATATCATATAACGATA
>455_004087_0765_2460 length=68 ATATTGATACTGATGACGAGGAGTACTATAACGATGTGGACAACGAGAAGATTAGTGACCATAAGAAC
>455_004245_0567_2391 length=73 TAAAATTGTCAAGTTCTATCTATATAGCCCAACCTTGAAATAACTTTTTAAAAAACAAGTTAGATAACCCTTC
>455_004261_1928_0957 length=109 CCATTTCATCGGTAATGATAACCAAATGATTACAATGGTTATACTCTCGTAGAATTGTAGAATGATCAAGTTGACAATTTGACAACTTGCTAATTTTTATTTTTTNTTA
>455_004487_1777_1397 length=106 AATGGCAAACTCGTGTACAAGTGCATTGTCAATAACAAATATTTAGTGAATAATAAAATTCCCCAAGTTCTATCTATATAGCCCAACCTTGAAATAACTTTTTAAC
>455_004577_1986_0385 length=74 TTGAGTTTTTCTGAATTGTTGTTGAAACCCTTTTGACTATAATATATGAGTAATAGAAATAGTTATACATGTGC
>455_004623_1047_1606 length=70 TTACACATAGGCTATCTCTTTCGCACCTCTTATCTTATCTCTCTCTTATCTTATCTCTCTTATCTTATCC
>455_004799_1228_3158 length=102 TACACAGGGCTATCTCTCTAATGCATTTGTACACGAGTTTGTCATGGGCCATATAGATAGAATAAATGCGCAAAAGTTATTTCAAGGTAAACGAGTTTGTCA
>455_004820_0294_2549 length=94 AATACGATAGGAGCATCAGGATTAATAGGAAGCCATTCATTTCAAATGTGCTCATATACACCGCCAATGAATAATCCAATATATTACCTAGCTC
>455_004979_0621_1982 length=57 CATAACAACGACGGACATAGCTGGAATTTTTTTTTACAAGACATGTATAACTTAGTC
>455_004992_0756_1814 length=146 TTATTTCCAAGTACAAAGGGTTATCTAACTTGTTTTTAAAAGTTATTTTTATTATTCACGAATCTATTGTCAATAATAAATAATTTAAACTTATTGCGACTTATTTCCAAGTACAAAGGGTTATCTAACTTGTTTTTTAAAAAGTC
>455_005116_0492_2660 length=95 TGAACATTTCTGGGTATTTTTACTAATGATTCGCTTAGTTTGTACAACTTTAAAAATTTAACTACTATACACAGATGATATCATGTTATACGCAC
>455_005133_0276_2793 length=85 CCGTCGTTGATATGTATATATTTTTTACAAATGTTGAATACAAGTCGAATAGCTGGGAATTTTTTTTATTTTAACTAAAGTTTAA
>455_005304_0174_1286 length=126 TTTGTACTTGGAAATAAGTCGCAATATATTGCCTAACCTTGAAATAATTTTTAAAAAACAAGTTAGATAACCCTTTGTACTGTCATATAATAATTCTCAGAAAAATAATTTCTACCCAATATATGG
>455_005398_1345_2391 length=108 TTTGTTATTGACAATGCACTTGTACACGAGTTTGTCATTATTAATTCAAGGTTGGGCCATATAGATAGAAGTTCTAAGAATTATTATATGACAGTACAAAGGGTTATC
>455_005620_1239_2345 length=100 TTTTGACTATAATATATGAGTAATAGAAATAGTTATACATGTGCCGATAATATGCACTACATGTGTGGGTGCGATAATGTAACTTGAATTTCAAATTTAG
>455_005698_0070_3160 length=100 TAAACGTGACATTCGAAATTATAAGTAAACAGCTTTATCACTAAATTTGAAATTCAAGTACATTATCGCACCCACACATGTAGTGCATATTATCGGCACA
>455_005713_1953_2092 length=58 CAATGGTTGCAAGAGTTCGGTTATGAAATGTGTTTTATAATTGTGTCGAACCATAATC
>455_005801_1028_2145 length=119 TTGAAGCGAAAATCATGTTCTTGTAGTAATATTCCTAAGAAAAAAGAGTTTTTATTTGAAATTTCATTATTAAAACAAGAAAATGTACAGTTAAAACAAGATGTTTTAATATTAAGACC
>455_005804_0965_3157 length=120 TAATCGTTTGAATTGAATATAATTATTAAAACATTTATTATAAAAATGCAAATCAAAAAAATCATATATAAAAAATATTAAATAATTTAAATTCATCTTATCAATTCTTTCAGATAACTA
>455_005816_1760_2160 length=100 CCTAACCTTAAATATTGTAATGGCAAACTCGTGTACAAGTGCATTGTCAATAACAAATATTTAGTGAATAATAAAATTCCCCAAGTTCTATCTATATAGC
>455_005945_0744_1685 length=86 ATCTAAGTAAATTTTTGAAGTTAAAAAAAGTATCATTTATAAATTGTACATTTGACACTTGTCAATTTCAATTCAACAACAATAAC
>455_005966_1640_2440 length=59 TTTATGAAAAATGACACTAGTTCATATCAATAGTAAATGTTTTTTTGGAATTGTATTTC
>455_005978_0444_3103 length=115 GTAAAAAAAATTACCAGCTATGTCCGTCGTTGTTATGTGAGTTATGTCCGTCGTTGTTATATATAATGTTGAATACAATTCGAATAGTTGGGATTTTTTTNTAATAATTATATAT
>455_006091_0088_0147 length=117 TACCTGGAAATAATAAATTGCAAGTGTTATCAATGTATGGACTTGGATAGCCCGTTGTACTTGAAAATAAAGTCATAAATTCTCAGAGAAATATCAATTTTTATTTATACAAAAAAG
>455_006524_1353_2958 length=101 TAATAGAAATAGTTATACATGTGCCGATAATATGCACTACATGTGTGGGTGCGATAATGTACTTGAATTTCAAATTTAGTGATAAAGCTGTTTACTTATAA
>455_006576_0173_1537 length=74 TAATATATCCACAAGTCCTGCACATTTCTTCTCAACAAATATGTTCAATTTGTTTACATTTTTAAATAAACATC
>455_006617_1403_2146 length=118 AAGACATTTTGAATAATTTTTACAAGAAAAAAACAAAATCGACAAAGAGAATTAAAGAAAAGACAATTTCTCTATATTACATATGCCAAAATTTATGGTATATCAACGATGGCGAATA
>455_006621_0772_3206 length=57 TGAGACTGGTGTATTCTTGGGGGGTTATACACATATAAACCAAGAATACACAGCCAC
>455_006712_1625_3074 length=71 CTGACTCGTGCGGTACCAATGTATTTTCAACAGTATTTTGAAGTGACTTTAAAGTTAGACGCCGATTGCAC
>455_006724_1638_1593 length=98 GTATAGCCACTTTGAATGTGGTCATGTGTTCCACGAGAAGTGCATCATTAAGTCGTTTGAGGCGCACAAGAAGTGTCCATATTGTGAAAAAGGTTCGC
>455_006859_1634_3052 length=103 TTGAATATTTATGCAGTAAATGTAAACGGGATAATTTTCGGTTAAAAAATAAACAATGATTATTCAAAATTAATATTTGAAATATGTTAAAAATTTAATAATC
>455_006867_1317_2934 length=106 AAAAGTCATGTTATGAATAAAATACTTGTCAATCCAAATATTATTACACTTAAAAATTATTTACAACGATTAGGTTTAAATATATTTTATGAACTTAATGGTTTAC
>455_007377_0273_1102 length=108 GCCATATAGATAGAATAAATGCGCAAAAGTTATTTCAAGGTAAACGAGTTTGTCATTACAGGTTGGGCCATATATTTGGAACTTGTATAGATAACTTGTTTTAACTTC
>455_007542_0411_3111 length=79 AAATTATTAGTTGCTAAACTGGTCATGATCTTTTGTAAAAAATTATTCCCATTGGCATCTTTAATTATATAACGCATAC
>455_007792_0889_2620 length=103 ATCAAAATGAGCATGTCCATAAGTTGCTCAAATGCTTGATTATAATTTTTAATGCAATCGGCGTCTAACTTTAAAGTCACTTCAAAATACTGTTGAAAATACA
>455_007794_0161_1875 length=90 TAACACTGTTATTGCTTTAGACTTTGAATATCTACCACATGCGTTAATGCTGAATTCAAAGTATATTGTTAAAAATATTAACAAATCTAC
>455_008029_0112_3806 length=125 ACGTAGAAGTACATTGATTAGAATATAGCAGAGACGTTATTAAATACTAAGGGTAATTACAATCCCTAATTAATTAAATTTATACTTTCCCCCGTACAAACAAGTACATATTGTATTGACAAACC
>455_008178_0516_2587 length=123 TTGAAGCGAAAATCATGTTCTTGTAGTAATATTCCTAAGAAAAAAGAGTTTTATTTGAATTTCATTATTAAAACAAGAAAATGTACAGTTAAAACAAGATGTTTTAATATTAAGACGGGAAAA
>455_008558_0455_2973 length=60 AAGTTCTATCATACTAAGTCGCAAATCTCCCAATACATGTCCCAACTCATTTCGCGAATC
>455_008828_0158_1656 length=111 ATGGCCCAACCCTTGAATTAATAATGACAAACTCGTGTACAAGTGCATTGTCAATAACAAATATTTCGTGAATAATAAAATTTCCCAAGTTCTATCATACTAAGTCGCAAA
>455_008854_1748_0773 length=104 CGTCTAACTTTAAAGTCACTTCAAAATACTGTTGAAAATACATTGGTACCGCACGAGTCAGGAGCTCATAATAACGTTCATTTGAATAGTATCCATCGATCTTC
>455_009003_0216_1146 length=113 TTAGTGATAAAGCTGTTTACTTATAATTTCGAATGTCACGTTTATCATGTGTCGAAACTATACAGCCCTTTGTTCTTAAGAATTTCAATTAGTGATAAATTTGTTTACTCCAC
>455_009190_1193_2125 length=84 AATTATTAAAACATTTATTATAAAAATGCAAATCAAAAAAAATCATATATAAAAATATTAAATAATTTAAATTCATCTTATCAC
>455_009209_0525_1785 length=137 ATTAAAAAATTTTTAACAAATTTAAAAAATTTAATTTTTTCCGGTACTTTTATACTTCGCAAATTAGGTGCCAAAAATAATGAATACCGTTTCTATGAACAACATTTCCCAAACATTATTCGTTCTCATATGCAATC
>455_009347_1502_1387 length=111 GGTTGGGGCCAATAGATAGAACCTAAGTATTTATTATTCACAAATTACTTAGCAGTTGGGCATATAATGGTAAACTTGTTTTTTGCGACTTGTTGTTTCCAAGTACAAAGC
>455_009355_1369_2036 length=76 AAAGTTATTTCAGGGTTGGGCCAATAGATAGAACCTAAGTATTTATTATTCACAAATTACTTAGCAGTTGGGCATC
>455_009372_0170_1513 length=131 ACAAAAAAAAGAATACTAGATTTAGAAAATGCAATAAAAAGAATTGAAGCGAAAATCATGTTCTTGTAGTAATATTCCTAAGAAAAAAGAGTTTTTATTTGAAATTTCATTATTAAAACAAGAAAATGTAC
>455_009505_1417_1568 length=123 CCCAACCCTAGAAATAAACTTTAAAAAATACCTAGGAAATAATAAATTGCAAGTGTTATCAATGTATGGACTTGGATAGCCCGTTGTACTTAGAAAATAAAGTCATAAATTCTCAGAGAAATC
>455_009528_0595_3587 length=66 GTTATGTCCGTCGTTGTTATATATAATGTTGAATACAATTCGAATAGTTGGGATTTTTTTTNTTAA
>455_009538_0200_3819 length=101 TACGATTTGGAACGTGAAATATAATAGCTTCAAGTGGAGTAAACAAATTTATCACTAATTGAAATTCTTAAGAACAAAGGGCTGTATAGTTTCGACACATC
>455_009571_0308_1448 length=141 AACTGTGTTATTTTTTTCCAATTCTTCTATTCGACCTTTTCATATCTACATTTTCCCGTCTTAATATTAAAACATACTTGTTTTAACTGTACATTTTCTTGTTTTAATAATGAAATTTCAAATAAAAAAACTCTTTTTTAC
>455_009587_1625_1464 length=108 TATCAAATTTTTTAACATTTGCGTGCGAACACACATTTGATAATATAGTAAATATTGTTGCTGTTTATATTCAACGATTTCAACAATTCTCAACTGAAAACTTTAATC
>455_009639_1730_3011 length=78 TATGCCAAGAGTAATGGAATTACGTTCTATTGAGGATGTTAAAAATTTAAGTTCATATCACGTTGGTAAATCCGAATC
>455_009666_0635_2883 length=118 GTATTCGCATATACATCCTCGTCACCTGGCGGATACACGACACAGTTTGTAGTAATGTTTTTTAAATTTTTAAACAACTCTTCTCCTTTATTTTGCAATTTATTTAAATCTTTATATC
>455_009765_0110_1624 length=122 TAACTTCAAAATTTACTTAGATCAACATTATGTTTTATAAAAAAATTGTATTTCTGTCACATTAGCTGGTGGTTCATTTTCATTTTCAAGACAATTTAATAATTGTATTGTTTATAAATTAC
>455_009891_0488_3808 length=105 AATTTTAACGATACACGATTTGTGGACGGAGAAATTGAGAAAAGCCGAATCGAGTAACTGCGAGATGGGCAAAAAGTTCCTTAAAACATATCTACAATATTGCAC
>455_009966_1006_2370 length=118 AGTAAATCTGAGCTGTCTCGTCATTAGCATCAACGTGGTCGTCAATGTAAAATCGTGGTCGTTTGGGTTGTATAACTTTTGTTAATAGCGTGCTTTTTATTTTTAATTTACTTACCAC
>455_010087_0765_2020 length=105 AACGATATAAGTGCAACACAAAATGAAATATGTGCGACAAAAACTTGTTCTTGCGCAAATACACACTGGGACCCCAAAGAGGTAGCCATGGCTGTGTATTCTTGG
>455_010330_0429_2871 length=84 AAAAATAATTTGTGGAATAAATATAGCGGGCGGTTGCAACAAGTGGTTGAAGCCTTCGTACGAAAAAAGAATTGTTCTCAAATC
>455_010366_0380_0669 length=70 ATCAGATTGTCAAGTTCTCTTCTTCAATAAACGAAACGTTCAATGATATTAGTAAGAAAACAACGGCATC
>455_010505_0165_2899 length=99 TTATACTCTCGTAGAATTGTAGAATGATCAAGTTGACAATTTGACAACTTGCTAATTTTTATTTTTTTACTTATGTGATGTGATCATAATTTGACGAAC
>455_010542_0087_1507 length=119 GTTACTGAAACTAATTCATATTTCTGTCTTTCTATAATGTCCCGGGCCAATTGTAGTACTCGAAACCATTCATATTTCTGTCTTTTCTAAAATGTCCTGGGTCAGTTATTGTATTAAAA
>455_010949_1247_0769 length=86 TTATCAATGTATGGACTTGGATAGCCCGTTGTACTTGAAAATAAAGTCATAAATTCTCAGAGAAATATCAATTTTTATTTATACAC
>455_011000_0652_3485 length=71 ATTGTCAATAACAAATATTTCGTGAATAATAAATTGTCAAGTTCTATCTATATAGCCCAACCTTGAAATAC
>455_011029_1417_1562 length=114 AAGATTAGTGACCATAAGAACGTTTATTTGATTGACCGTCACGGTAAAGAGTATGATGAGAATGGTTCCGTTATTGTTTCAGAGCGTAATTGTTATTCAAGTAAATTCAATAAG
>455_011196_0589_3584 length=55 TATAAAAATTATAATTTCACTAAGCAATACAACTGGCCGGATTTCATGGCAGAGC
>455_011211_1807_1032 length=73 CAATAAATGTAAATACAATTCCAAAAAAACATTTACTATTGATATGAACTAGTGTCATTTTTCATAAATCAAC
>455_011286_0690_2592 length=78 ATCCAATTAGAAGCATTTATTTACCCATCTTAACAAATACAATGTAAATAGCCACTAAAATAGTGTATATACTAAATA
>455_011316_1843_2491 length=67 ACAGTTTCTTTTTGTATATAATGAAACTGATTGTATAACATATGAAACTGTGCCTTTGTTCAATAGC
>455_011321_1471_3252 length=111 ATAATTTTCACAGTTAAAAAGTTTCAACACTACAGTTCATTTCAAAGTAAAGTAAAAATGCCTGGTATATATTGTACAATTTGCAGCCGTGTGGTCGATGCCAGTATAGCC
>455_011326_0675_3762 length=88 TTACACATAGGCTATCTCTTTCGCACCTCTTATCTTATCTCTCTCTTATCTTATCTCTCTTATCTTATCTCTCTTATCTTATCTTATC
>455_011431_1425_0049 length=106 TTCTAAGAATTATTATATGACAGTACAAAGGGTTATCTAACTTGTTAGTTATTTCAAGGTTGGGCCNATATAGATAGAACTTGGGAAATTTTATTATTCACGAAAC
>455_011530_0294_1292 length=147 TATTTATTTCCACAAAATTATTTTTTATTTTTTTCACTTTTTTCATTTAAAATGAAAAGAACAAATTCGTTTTTTTTGTAAAATAACATTATCGACTCTACTACTTTACTTTAGTCACTAACTACATTCATTTAACTTACAATAAAC
>455_011632_0448_0750 length=81 AATATATTTAAACCTAATCGTTGTAAATAATTTTTAAGTGTAATAATATTTGGATTGACAAGTATTTTATTCATAACATGC
>455_011768_1890_2576 length=123 TTTTCACTATCAGTTGTTCAATAGAATGTAATAGGTATAAAAGGTTTTTACTTGAAATAATTTTCACAGTTAAAAAGTTTACAACACTACAGTTCATTTCAAAGTAAAGTAAAAATGCCTGGC
>455_011887_1840_3213 length=148 TTTAGGGCATGGTAAGGTAAACAAATGGAACCTAATACTTACGACTGTTCTTTTATTAACTAACCATATAAATTGCGACTTGTAATTTTCAAATACAAAGGGTTTATCTAACTTGTTTTTTTTAAAAGTTAATTTACAAGGTTAGCCC
>455_011936_0352_2305 length=120 AGCCCCGTAAAAAGTAATATGTATGATAGATATGAACAACTTAAAAATTTATTTATGAAACAATTGGAGCAAAGTAAAAAACAATTGTCTAATACTAAAAAAAATTTTCTTAGATAATAC
>455_012012_1260_1129 length=132 AAATATTTAGTGAATAATAAAATTCCCCAAGTTCTATCTATATAGCCCAACCTTGAAATAACTTTTTAAAAAACAAAGTTAGATAACCCTTTGTATTATCATATAATAATTAATGGAAAACTCGTGTACAAG
>455_012508_1064_3313 length=121 ATAGATAAAGTTATTTAATTACACATGGGTTTTTACCGCTAAAAATATTATTTTTAAAACGTAAATAACTTATACAATGAGTTTTACATGTTATCTTTATCACGTTATTTTTATACTTTTT
>455_012708_1389_3164 length=65 TGTTATGTGAAAAAAAAATAATATAATAGAAGGTACAGTTTCTTTTTGTATATAATGAAACTGAC
>455_012714_1310_1958 length=102 TTTCCACTTTATTTAATTGTCTGACATTCTCGCGAGCAACTTCATAATTCATAACACTCTCACAATCAGTGCTAAATCTCTCCCGTTTTATATTGAATTTAC
>455_012729_1257_3004 length=98 AGAATTGTAGAATGATCAAGTTGACAATTTGACAACTTGCTAATTTTTTATTTTTTTACTATGTGATGTGATTCATATTGACGAATAGGTTTCAAACC
>455_012811_0877_3135 length=54 TGTCGTCAGTTTGAAACCATTCGTCAATATGATCACATCACATAGTAAAAAAAC
>455_012909_0064_3181 length=94 ACTTAAAATTAACACTATACACAGAATGATATCTATAGTTATACGCTAATTATGGTTCGACACAAATTATAAAACACTATTTCTATAACCGAAC
>455_012941_0077_1083 length=70 TAGTACAATTTGCAATCGTACGGAGACTAGCAAGAATGTCAGTATAGCCACTTTGAAATGTGGTCATGTC
>455_012961_0758_0435 length=108 CTCTGAAACAATAACGGACCATTNTCATCATACTCTTTACCGTGACGGTCAATCAAATAAACGTTCTTATGGTCACTAATCTTCTCGTTGTCCACATCGTTATAGTAC
>455_012989_0183_3503 length=102 AGAGAACTTGACAATCTGATCCTTCAGAGTGGAAACCAATTCATCATCCTCATCCTTGGTCAAATCGATAATGTCATCAACGTTAATAAAAGGTGTTGGAAC
>455_013063_0166_1188 length=105 ATTGCAATTTTTAAAACTGGACAGGATATCAATTAATAACGATATGCAATGGATATCAAATTTTTTAACATTTGCGTGCGAACACACATTTGATAATTATAGTAA
>455_013209_1960_2198 length=120 CTTCTTCTTCCTCCTCGTCTGGAAGAGCTTCAAAACAATATAATTTAATAAAAAAATTAATATTCGCTTTCCGGTAATAAAATACTAGGCCAATTTGTCATGTTGTTATAAGCATAAAAA
>455_013292_0211_1754 length=138 ATGGGGGGAGGGCGGTAATTTAGGGCATGGTAAGTAACAATGGACCTAATACTTACGACTGTTCTTTATTAACTAACCATATAAATTGCGACTTGTAATTTTCAAATACAAAGGGTTATCTAACTTGTTTTTTTAAAG
>455_013387_1263_0582 length=108 TATCTAACTTAGTTTTTTAAAAATTATTTCAAGGTTAGGCAATATATTGCGACTTATTTCCAAGTACAAAGGGTTATCTAACTTGTTTTTTAAAAAGTTATTTTTTAC
>455_013414_1509_1406 length=46 CCAAGAGGACTGCGACTGCGACTGCGACTATGATTGCTGATTGTAC
>455_013441_1874_3079 length=83 TATTCGACCTTGTATTTCAACATTTGTAAAAATATATACATATCAACGACGGACATAACTGACATATATAACTTGTAAAAAAC
>455_013479_1262_2771 length=91 AGTTCTATCGTAGATAATAGACAAACTCGTTTACCTTGAAATAACTTTTGCGCATTTATTCTATCTATATGGCCAGGTGACTAAACTCGTC
>455_013765_0662_3566 length=66 GAAACTACATACTATCAGAACCTGATTATATAACATTTAAAAGGCAAGTAGATAACGGCGGCTTGC
>455_013789_0270_3197 length=105 GATCAAGTTGACAATTTGACAACTTGCTAATTTTTATTTTTTTACTATGTGATGTGATCATATTGACGAATGGTTTCAAACTGACGACAACGATATAAGTGCAAC
>455_013894_1538_2553 length=116 CAATTTGTAAAAAATATATACATATCAACGACGGACATAACTGACATATATAACTTAGTAAAAAAATTCCCAGCTATCGAACTATTTAGTAAAAAAAGTTCCCAGGTCCATGATAA
>455_013918_0878_3175 length=94 ATATAAGTGCAACACAAAATGAAATATGTGCGACAAAAACTTGTTCTTGCGCAAATACACACTGGGACCCCAAAGAGGTAGCCATGGCTGTGTC
>455_013926_1070_2137 length=89 CTTGAAGAATTTTTTTTTAAAAAGTGCAGTAGTAAAACATTAACAAATTATGAAAATGAACATTTCTGGGTATTTTTCAATGATTCGCC
>455_014215_1634_3105 length=79 TAAATCTCTCCCGTTTTATATTGAATTTACTTGAATAACAATTACGCTCTGAAACAATAACGGAACCATTCTCATCATC
>455_014346_0192_3578 length=104 ATTAATGGCCCAACCTTGAATTATTAATGACAGACCCGTGTACAAGTGCATTGTCAATAACAAATATTTCGTGAATAATAAAATTGTCAAGTTCTATCTATATC
>455_014386_1771_3854 length=120 TAATTATTATATGATAATACAAAGGGTTATCTAACTTGTTTTTAAAAGTTATTACAAAGGTTTGGGGCTATATAGATAGAACTTGGGATTTTATTAATTCACTAAATATTTGGTTAATTC
>455_014549_1204_1845 length=105 GTTGCACTTATATCGTTGTCGTCAGTTTGAAACCATTCGTCAATATGATCACATCACATAGTAAAAAAATAAAAATTAGCAAGTTGTCAAATTGTCAACTTGATC
>455_014662_1403_2562 length=105 TGTTAATATTAGATAGATACCCCTTTGTACTGACATATAATAATTATGGCCCAACCTTGAATCATTAATGGCAAACTCGTGTACAAGTGCACTGTCAATAACAAA
>455_014865_0834_1355 length=89 CAATAACAAATATTTTCGTGAATAATAAAAAATAACTTTTTGAAAAACAAGTTAGATAACCCTTTGTACTTGGAAATAAGTCGCAATAC
>455_015011_1909_0351 length=80 ATATACATCCTCGTCACCTGGCGGATACACGACACAGTTTGTAGTAATGTTTTTTAAATTTTTAAACAACTCTTCTCCTC
>455_015157_0908_3147 length=139 TTGTTATTTAATTAAGTTTATTTTTATTCACTCTTTATACTCTTTATAAACGGCTGTAATGTTTCCATTTATTTTGTATAATAAACACTTTTTAAAATAAAAACAAAAGTCTTTATGAAAATTGTAGTTGTACTCTGCC
>455_015355_0234_2429 length=129 AAATTCCCCAAGTTCTATCTATATAGCCTAACCTTGAAAATAACTTTTTAAAAAACAAAGTTAGTAATAACCATTTGTACTGTCATATAATAATTATGGCCCAACCTTGAATTATTAATGACAGACCCG
>455_015402_0220_0041 length=82 TATAATCAAAGGTTTTTAAATTTACATAATTTANATATTTAGAAATTTCAACAAGTAAATTAAATTGCATCTTCGATAAAGC
>455_015585_1093_2760 length=117 GTTTACTGTATGTTCTATTTTATCCATTGGTGAATTTAATTGCACAGTACAAGAATTTGCATTGATATAATCAAAGGTTTTTAAATTTACATAATTTACATATTTAGAAATTTCAAC
>455_015611_0097_2801 length=105 ATCGACTCTACTACTTACTTTAGCACTAACTCATTCATTTAACTCAATAACAGCAGAGAGTTGAGTTTTCTGAATTGTTGTTGAAACCCTTTTGACTATAATATA
>455_015702_1681_2939 length=103 AATGATAACCAAATGATTACAATGGTTATACTCTCGTAGAATTGTAGAATGATCAAGTTGACAATTTGACAACTTGCTAATTTTTATTTTTTTATTATNTGAN
>455_015745_1022_1839 length=113 TTTAGAACAGTTTTCTTTTTAGTTTTACTTATAAATACTTTAGTAAATTTCTATTTTAGTGTATTTCCTTATTTTTGTTTTTACTAATTGATGCAAGTAACATTGTTAAGATC
>455_015900_1772_2372 length=122 GTTATCTAACTTGTTTTTTTAAAAGTTTATTTCAAGGTTAGCCCATACAGATAGAACTTGTTTGAGAATTTTATTATTCACGATTATTATTATTGACAATGCACTTGTACACGATTTTTCCA
>455_015935_0330_1883 length=123 AGGAAGAACATTTTTTTCAGTTTCTGTTAATGATTTTGGCAAATTAATACATTTGATGCGCACAAACAATGTTAAGACATTTTTGAATAATTTTTACAAGAAAAAAACAAAATCGACAAAGAG
>455_015938_1139_1515 length=68 AACAGTTATTACCTGTTCAATTACACACGGGTTTTTACCGCATTTGTTATATTGTTAAAGCGTAAATC
>455_015984_0902_1133 length=113 CTTGTTGTTTCCAAGTACAAAGGGGTATCTTTCAAAAAGTTAACTTCGAATTATTTATTAATCGGTACACTTAGTACACGATTGTTTGTCATGGGCCATATAGATAGATAAAC
>455_016030_1607_2503 length=76 ACCACTTGTTGCAACCGCCCGCTATATTTATTTCCACAAAATTATTTTTTATTTTTTCACTTTTTTCATTTAAAAT
>455_016040_0972_2478 length=97 CATTATCGCACCCACACATGTAGTGCATATTATCGGCACATGTATAACTATTTCTATTACTCATATATTATAGTCAAAAGGGTTTCAACAACAATTC
>455_016457_0705_2002 length=144 TTTTTAAAAAACAAGTTAGATAACCCTTTGTACTTGGAAATAAGTCGCAATAAGTTTAAATTATTTATTATTGACAATAGATTCGTGAATAATAAAAAAATAACTTTTTAAAAAACAAGTTAGATAACCCTTTGTACTTGGAAC
>455_016531_1397_2251 length=96 ATTTTTATAAAAATGCTACTTCGGATGAGAAATTGCGCGATAGAAGTGGGAGAGCTCGTACCAATACAGTAGACGACCCAGACGATGTGAGTACAA
>455_016622_0136_3767 length=70 TTTAATTTTAAGTGTTTTTCTTGGACTAGTATCTTCCTCAATTTGGCGTTTTTTACTTTTGTATAGTGAC
>455_016629_1275_1122 length=110 AATAGCGTAAAATTGTATGACAACGGTTGCTGCCAGTGTAGGTTTATACCGTCAAAGTTGTATAATCTGAGACACGCAACAGGGGGTAGGCAAGGCACACAGGGGATAGG
>455_016830_1932_1450 length=116 AAATCGATAATGTCATCAACGTTAATAAAAGGTGTTGGAACACTAACAAGTGGCGTCTCCAGCCGGATCATAGAATCAGGCGAACTCTGGAGACCACGGACCGAACGGAAGGGGGG
>455_016846_0093_2524 length=85 ATTTCTGTCACATTAGCTGGGTGGTTCATTTTCATTTTCAAGCAATTTATAATTGTATTGTTTATAAATTACAAATGATATGGGC
>455_016854_0383_1589 length=126 AAATTCCCAACGTTCTATCTATATAGCCTAACCTTGAAAATAACTTTTAAAAAACAAGTTAGTAATAACCATTGTACTGTCATATAATAATTATGGCCCAACCTTGAATTATTAATGACAGACCCG
>455_016882_1083_2060 length=70 TATTCAAATGAACGTTATTATGAGCTCCTGACTCGTGCGGTACCAATGTATTTTCAACAGTATTTTGAAC
>455_017197_0963_3379 length=118 AACTTTTTAAAAAACAAGTTAGATAACCATTTGTACTGTCATATAATAATTATGGCCCAACCTTGAATTATTAATGACAGACCCGTGTACAAGTGCATTGTCAATAACAAATATTTCG
>455_017280_1332_1157 length=77 CTTTAATCACTAAATTTGAAATTCAAGTACATTATCGCACCCACACATGTAGTGCATATTATCGGCACATGTATAAC
>455_017281_0339_2775 length=59 CGAATACTTGTAGTTTCGTATCGTGAATTTGATAAATATCAGAGTAGTATATCAGGTTC
>455_017456_1451_0137 length=120 ACTGTATTGTTGAAACTTTTTAACTGTGAAAATTATTTTCAAGTAAAAACCTTTTATACCTATTACATTCTATTGAACAACTGATAGTGAAAACTACTTAGTGCAATTGATTGGACTCAA
>455_017487_1059_2908 length=146 TTACTGAAAAACTATTTACCACAGTTTCTTGGTTATTATTTTACTTGTAAAGATAACTAACAATAAATGTAATTTTTAGTTTAATATTGAAAATTCATTTTAAAAATGAAATAAAAGGTTTATTTTATTAGTTTCAAGTTGATAGG
>455_017502_0426_3538 length=114 GGGGGGTTATACACATATAAACCAAGAATACACAGCCATGGCTACCTCTTTGGGGTCCCAGTGTGTATTTGCGCAAGAACAAGTTTTTGTCGCACATATTTCATTTTTGTGTTG
>455_017522_0922_2175 length=124 GTTATTTTTATCATTAAATACTTTTATTGAGTACCAATCAATTGCACAAGTAGTTTTCACTATCAGTTGTTCAATAGAATGTAATAGGTATAAAAGGTTTTTACTTGAAAATAATTTTTCACAG
>455_017558_1163_1347 length=122 TAAAAAAAAATTACCAGCTATGTCCGTCGTTGTTATGTGAGTTATGTCCGTCGTTGTTATATATAATGTTGAATACAATTCGAATAGTTGGGATTTTTTTTTACTAAGTATATATGTCTTAG
>455_017723_1990_2643 length=117 GTTTACTTATAATTTCGAATGTCACGTTTATCATGTGTCGAAACTATACAGCCCTTTGTTCTTAAGAATTTCAATTAGTGATAAATTTGTTTACTCCACTTGAAGCTATTATATTTC
>455_017788_1883_3876 length=95 CTTCTTGTGCGCCTCAAACGACTTAATGATGCACTTCTCGTGGAACACATGACCACATTTCAAAGTGGCTATACTGACATTCTTGCTAGTCTCCG
>455_017808_1629_0656 length=82 GTATTTTTCAATGATTCGCTTAGTTTGTACAACTTTAAAAATTTAAACACTATACACAGATGATATCATGTTATACGCAATC
>455_017913_0589_3532 length=110 AATAGCGTAAAATTGTATGACAACGGTTGCTGCCAGTGTAGGTTTATACCGTCAAAGTTGTATAATCTGAGACACGCAACAGGGGGTAGGCAAGGCACACAGGGGATAGG
>455_017946_0500_3872 length=99 ATATGACAGTACAAATGGTTATCTAACTTGTTTTTTAAAAAGTTATTTCAAGGTTAGGCTATATAGATAGAACTTGGGGAATTTTATTATTCGCGAAAC
>455_017979_1499_1795 length=105 TTACATTTTAAATAAACATATGAAACTTAAATCTACATCATTGTTGTTATTATTGCTGTCATCGTCAACTATGTTAACATGTGTCACATTTGAGAACTAATTTTC
>455_018007_2002_1291 length=92 TATTTGGATACCTAAAGAAAAATTGAATCTTATACCCATAATGTTCTCCACTCTTTACTACGTTNGATAATAAGTTAATTTAACGCAGTCGC
>455_018033_0292_2045 length=116 TATGTTCTATTTTATCCATTGGTGAATTTAATTGCACAGTACAAGAATTTGCATTGATATAATCAAAGGTTTTTAAATTTACATAATTTACATATTTAGAAATTTCAACAAGTAAA
>455_018069_0096_3573 length=122 GTCCCACCCATTTCGTGAATAATAAAATTTCCCAAGTTCTATCTATATGGCCCAACCTTGAAATAACTAACAAGTTAGATAACCCTTTGTACTGTCATATAATAATTCTTAGAACTTCTATC
>455_018084_0540_2420 length=119 TTTCGTGAATAATAAAATTTCCCAAGTTCTATCTATATGGCCCAACCTTGAAATAACTAACAAGTTAGATAACCCTTTGTACTGTCATATAATAATTCTTAGAACTTCTATCTATATGG
>455_018136_0157_1608 length=140 AGTATAAAAATAACGTGATAAAGATAACATGTAAAACTCATTGTATAAGTTATTTACGTTTTAAAAATAATATTTTAGCGGTAAAAACCCATGTGTAATTAAATAACTTTATCTATATAACCGATAATTAAAAAAACAAA
>455_018151_1401_2190 length=101 GTACATTATCGCACCCACTACATGTAGTGCATATTATCGGCACATGTATAACTATTTCTATTACTCATATATTATAGTCAAAAGGGTTTCAACAACAATTC
>455_018288_0856_2403 length=70 TTCGACACTTAATTTTTATCGCATGGACTATTGAACAAAGGCACAGTTTCATATGTTATACAATCAGTTC
>455_018296_0150_2723 length=115 ATCTTCTTTGAGTTTTTCTATTTGTTGTCGCAAGTGAGCAATTTGAAAATCCTTATCCGTCAATTTATGTTTATAAAGTCTCGTTGCTTTATTTATTTCGTGAAGAAGAATAGTG
>455_018320_1275_1756 length=88 TTTACTATGTGATGTGATCATATTGACGAATGGTTTCAAACTGACGACAACGATAATAAGTGCAACACAAAATGAAATATGTGCGACC
>455_018362_1082_2149 length=108 TTTCCCATTAAATCAGTTATATAATATGAAAATGATGAAATTATATCATCATGATTTGTTATTATTAAATTTTTAACATATTTCAAATATAATTTTGAATAATCATTG
>455_018456_0085_2393 length=136 TTTTAAAAAACAAGTAGATAACCCTTTGTACTTGGAAATAAGTCGCAATATATTGCCTAACCTTGAAATAATTTTTAAAAAACAAGTTAGATAACCCTTTGTACTGTCATATAATAATTCTCAGAAAAATAATTTC
>455_018546_0999_0375 length=121 ATATATTGCCCAACCTTGAATTAATAATGGCAAACTCGTGTACAAGTNCATTGTCAATAACAAATATTTTCGTGAATAATAAAAAAATAAACTTTTTTGAAAAAACAAAGTTAGATAAACC
>455_018570_0638_1222 length=129 TATTGGTATTACTATTCTTTCCAAATTTATAACGACATATAATATTCTAGTATTATTCGTCAATAATCGTCTGAAATTCACGTTTAAACACTTAAAATTTTAACGTTCGGATAGAAAAAAATTTAGCTC
>455_018654_1505_1392 length=101 AAAATACCTGGAAATAATAAATTGCAAGTGTTATCAATGTATGGACTTGGATAGCCCGTTGTACTTAGAAAATAAAGTCATAAATTCTCAGAGAAATATCC
>455_018770_1194_3939 length=113 GGGGGGTTATACACATATAAACCAAGAATACACAGCCATGGCTACCTCTTTGGGGTCCCAGTGTGTATTTGCGCAAGAACAAGTTTTTGTCGCACATATTTCATTTTGTGTTG
>455_018819_1826_3612 length=102 TCATTTTAAATGAAAAAAGTAGAAAAAATAAAAAATAATTTGTGGAAATAAATATAGCGGGCGGTTGCAACAAGTGGTTGAAGCCTTCGTCGAAAAAAGAAC
>455_018850_0804_2584 length=89 ACTACGACTAACTAAATCTATTATTAAGGTTCACTATTAGTTAGAAATAGTTTACTTCGATTTAATGAGATAAGTAAACTAACTTTGTC
>455_018895_0735_2661 length=76 ACAAGTTAGATAACCCTTTGTACTTGGAAATAAGTCGCAAAAGTTTAAATTATTTATTATTGACAATAGATTCGTC
>455_018917_1088_1325 length=111 GATTCGCTTAGTTTGTACAACTTTAAAAATTTAACACTATACACAGATGATATCATGTTATACGCAATTATGGTTCGACACAATTATAAAACACATTTCATAACCGAACTC
>455_019085_0097_0370 length=98 GTTACTCTCTTTTTGTATAAATAAAAAATTGATATTTCTCTGAGAATTTATGACTTTATTTTCAAGTACAACGGGCTATCCAAGTCCATACATTGATC
>455_019148_1433_1695 length=79 AAAAATAAACTTAATTAAATAACAAGTGTGAGAATNTATATATAATACCTCTCTTTAATAAATAATAAAATATATTTGT
>455_019178_0065_1881 length=93 ATATATTAACTTTTTGTTTAAATTTGCAACATTTTGTATTCAATGGACAAATCGTTTTACGGGAAAAAAAAAGAATTCATACGGCAAGTATAC
>455_019194_1097_1271 length=136 ACATTATAAATACTTAGTATACTTAAATATATTTTGAAACAAGCCTAAGTAAACCCCGGTAGAACAATTACTAAGTGACGAGTTAAATTGTTAAATGTCAATTGGGTACCGTTTAGGTACAAACCGACCCCTATCC
>455_019227_1224_1684 length=50 TTATCATCACTAAATAAATATTAAATAGGCAAGTATACAAGAGCTGGATC
>455_019295_0762_1812 length=120 ACGAACAAGCGATAATAATTGCGCTGTGGTTTGCGAAAATAATTAAAAAATTTACGATTTTGGAACGTGAAATATAATAGCTTCAAGTGGAGTAAACAAATTTATCACTAATTGAAATTC
>455_019317_1433_2701 length=109 CGCTCTAGAAACAATAACGGAACCATTCTCATCATACTCTTTACCGTGACGGTCAATCAAATAAACGTTCTTATGGTCACTAATCTTCTCGTTGTCCACATCGTTATAG
>455_019338_1523_1406 length=111 GAACATTTCTGGGTATTTTTCAATGATTCGCTTAGTTTGTACAACTTTAAAAATTTAACACTATACACAGATGATATCATGTTATACGCAATTATGGTTCGACACAATTAA
>455_019340_0528_2168 length=91 CTATCCAAGTCCATACATTGATAACACTTGCAATTTATTATTTCCAGGTATTTTTTAAAGTTATTTCAGGGTTGGGCCAATAGATAGAACC
>455_019494_0375_1170 length=123 TAAAAATTATTTCAAGGTTAGGCAATATATTGCGACTTATTTCCAAGTACAAAGGGTTATCTAACTTGTTTTTTAAAAAGTTATTTTTTATTATTCACGAATCTATTGTCAATAATAAATAAC
>455_019694_0103_3248 length=209 TAATAATATATATAATTAAAGTACTTTTAAACTTTTTAGTAAACTTTAAACGTAAATTTAGTTTAATTTTTTAAAACGGTTAAAAACTAAAATTTTTACGTTTCGAACCGGGAACTTCGAAGTAACTACCCGTACCCGTAAACTAGGGGGAAATTAAGGTCGTAAAAGGTTCGTAAACGAACTACGGGGAATTACGGGTTTAAAACCCC
>455_019718_0568_0471 length=57 TGAGACTGGTGTATTCTTGGGGGGTTATACACATATAAACCAAGAATACACAGCCAC
>455_019730_0777_2266 length=83 TTTATTTCCCCATCTTAACAATCATGTAATGCCACTAAAATGTGTATATACTAATGAGTGTGTGAAGACGGATTCATATGTGC
>455_019758_0942_2234 length=137 CCGTACGATTGCAAATTGTACAAAATATACCAGACATTTTTACTTTATTTTATTTTATTTCACTTTGAAATGAACTGTATTGTTGAAACTTTTTAACTGTGAAATTAATTTTCTAAGTAAAAACCTTTTAATACCTA
>455_019959_0625_0523 length=120 ATTATTATATGACAGTACAAAGGGTTAATCTAACTTGTTAGTTATTTCAAGGTTGGGCCATATAGATAGAACTTGGGAAATTTTATTATTCACGAAATGGGTGGGACATGTATTGGGAAC
>455_020015_1642_1353 length=105 TTAATTAGTTCTGTACATTCTCGCGAAGCAACTTCATAATTCATAACACTCTCACAATCAGTGCTAAATCTCTCCCGTTTTATATTGAATTTACTTGAATAACAA
>455_020109_1273_2025 length=86 CCACAAGTCCTGCACATTTCTTCTCAACAAATATGTTCAATTTGTTTACATTTTTAAATAAACATATGAAACTTAAATCTACATCC
>455_020325_0819_2351 length=94 CTGTAATGTTTCCATTTATTTTGTATAATAAACACTTTTTAAAATAAAAACAAAAGTCTTTATGAAAATTGTAGTTGTACTCTGCCATGAAATC
>455_020422_0094_2833 length=118 TTCTCTGAGAATTTATGACTTTATTTTCAAGTACAACGGGCTATCCAAGTCCATACATTGATAACACTTGCAATTTATTATTTCCAGGTATTTTTAAGTTATTTCAGGGTTGGGCCAA
>455_020478_0059_1899 length=98 TTAGATAAGATAAGATAAGAGAGATAAGATAAGAGAGATAAGATAAGAGAGAGATAAGATAAGAGGTGCGAAAGAGATAGCCTATGTAGTAAAAGAGA
>455_020479_1808_0841 length=103 CTCTGAAGGATCAGATTGTCAAGTTCTCTTCTTCAATAAACGAAACGTTCAATGATATTAGTAAGAAAACAACGGCATTCATCGGCGATTTTTATAAAAATGC
>455_020547_1566_1842 length=68 GACAGACCCGTGTACAAGTGCATTGTCAATAACAAATATTTCGTGAATAATAAAATTGTCAAGTTCTC
>455_020774_1383_3128 length=90 GATAGAACTAGGAAATTTAATTATTCACGAAACTTATTTGTTATTGACAATGCAACTTGTACAACGAGTTTGTTACTATTATTTAATTCC
>455_020876_0216_2865 length=105 TATAATCAAGCATTTGAGCAACTTATGGACATGCTCATTTTGATTATGCCGGACGAATTCACTAGCGACTGCGTTAAATTAACTTATTATTCCAACGTAGTAAAG
>455_020885_1641_4033 length=104 ATTGTTTGTCATGGGCCATATAGATAGAATAAATGCGCAAAGTNATTTCAAGGTAAACGAGTTTGTCATTACAGGTTGGGCCATATATTTGGAACTTGTATAGA
>455_020936_1620_2189 length=107 CTTTGGGGTCCCAGTGTGTATTTGCGCAAGAACAAGTTTTTGTCGCACATATTTCATTTTGTGTTGCACTTATATCGTTGTCGTCAGTTTGAAACCATTCGTCAATA
>455_020949_0225_0946 length=55 CAATGCACTTGTACACGGGTCTGTCATTAATAATTCAAGGTTGGGCCATAATTAC
>455_020957_1088_1551 length=110 CCCAACCTTGAATTATTAATGACAGACCCGTGTACAAGTGCATTGTCAATAACAAATATTCGTGAATAATAAAATTGTCAAGTTCTATCTATATAGTCCAACCTTAGAAA
>455_020998_0248_3485 length=98 TATTGGATTATTCATTGGCGGTGTATATGAGCACATTTGAAATGAATGGCTTCCTATTAATCCTGATGCTCCTATCGTATTTGCTGTTCCTTTTTATC
>455_021130_1043_2220 length=116 ATTTTCAAATACAAAGGGTTATCTAACTTGTTTTTTTAAAAGTTATTTCAAGGTTAGCCCATACAGATAGAACTTGTTTGAGAATTTTATTATTCACGAATTATTTATTATTGACC
>455_021326_1536_2971 length=125 TTACACTTAAAAATTATTTACAACGATTAGGTTTAAATATATTTTATGAACTTAATGGTTTAAAGAATGGCACCAAAATCGTATACTTTTATTCGTAAAATACTTTTAGATAAAAATACCAAATC
>455_021353_0090_2561 length=70 AAACAAGTTTCCATTATATGCCCAACTGCTAAGTAATTTGTGAATAATAAATACTTAGGTTCTATCTATC
>455_021372_0855_1130 length=208 NGTTAAATAAACCTTCGACTTTTACTTTCGTTTTACTTAACTTTACGACTTTACCTTAACTTTTTTTCCGTTTTTAAACTACTTTAAATTAAGTAAACTTACTTTACCGGACGTAAATTAAATTTTAAACCCTAAAACGAACGTACCCGAATTGTTTAAAAAATTTAATTAGTTAGTAGTAAAATTTGGTAAGGGTTTTTTAAGGCCG
>455_021473_0429_1954 length=114 CTTTAAACAATTTAAAATCGATACAATTGTGCCCCAAATATTTTTAAACAATATTATGTTAAAAATATTTTTAGAAAATTCCTATTCACTTGAAGAATTTTTTTTAATTAAAGN
>455_021781_0456_1177 length=124 ATTTCATATCGTCAATTATAAATGTAAAACCGTCATTTTTAAAAAATGTCAAGTAAATTTCTTTTAATAATTTTTTACTTAAATTTTTAACATTATATAAATAAAGAGAAAGAGGTTTTTTAGC
>455_021812_0537_3197 length=114 GAGACTTTATAAACATAAATTGACGGATAAGGATTTTCAAATTGCTCACTTGCGACAACAAATAGAAAAACTCAAAGAAGATTATGTTGTTCCAGAAAAATTCAAAGAAGATTA
>455_021876_0795_2625 length=112 GATACTATTCAAATGAACGTTATTATGAGCTCCTGACTCGTGCGGTACCAATGTATTTTCAACAGTATTTTGAAGTGACTTTAAAGTTAGACGCCGATTGCATTAAAAATTA
>455_022169_0081_1203 length=63 TTAATGGAAACTCGTGTACAAGTGTCACTGTCAATAACAAATAATTTCGTGAATAATAAAATC
>455_022430_0410_1298 length=128 TTTTATTTTTTTTCTTTCAACGTTAAACAATGTGTTATAATTTAAAAGTAACATTCCAATAAATGTAAATACAATTCCAAAAAAACATTTACTATTGATATGAACTAGTGTCATTTTTCATAAATCAA
>455_022470_1141_2608 length=124 CAACTCTCTGCTGTTATTGAGTTAAATGAATGAGTTAGTGCTAAAGTAAAGTAGTAGAGTCGATAATGTATTTTCAAAAAAACGAATTTGTTCTTTTCATTTTAAATGAAAAAAGTAGAAAAAA
>455_022624_0662_2134 length=96 AGTTTCCACCCGTTGCGACTGAATTGCGGTTTTATTTGACGGACAAGAAATTCGCAGCTATATTTCAATATAAAAATTATAATTTCACTAAGCAAC
>455_022660_0059_0265 length=108 GTTAGATAACCATTTGTACTGTCATATAATAATTATGGCCCAACCTTGAATTATTAATGACAGACCCGTGTACAAGTGCATTGTCAATAACAAATATTTCGTGAATAA
>455_022800_0825_1142 length=88 TTAGACTATAATATATGAGTAATAGAATAGTTATACTATAGTGCCGATAATATAGCACTACTATGTGTTAGGGTGCGATAATGTACTT
>455_022834_0825_2449 length=95 AAGTGCATTGTCAATAACAAATATTTCGTGAATAATAAAATTGTCAAGTTCTATCTATATAGCCCAACCTTGAAATAACTTTTTAAAAAACAAAC
>455_022879_1918_2436 length=82 AAAGGGTTATCTAACTTGTTTTTCAAAAGTTATTTTTTATTATTCACGAAAATATTTGTTATTGACAATGCACTTGTACACC
>455_022919_0762_2642 length=102 AAAAATGTCTGGTATATTTTGTACAATTTGCAATCGTACGGAGACTAGCAAGAATGTCAGTATAGCCACTTTGAAATGTGGTCATGTGTTCCACGAGAAGTG
>455_022980_0101_1919 length=108 TAATGGAAAACTCGTGTACAAGTGCATTGTCAATAACAAATATTTCGTGAATAATAAAATTGCCAAGTTCTATCGAGATAATGACAAACTCGTTTACCTTGAAATAAC
>455_022994_0903_2576 length=92 GACTGCGACTATGATTGCTGATTGTACTCACATCGTCTGGGTCGTCTACTGTATTGGTACGAGCTCTCCCACTTCTATCGCGCAATTTCTCA
>455_023026_1908_0641 length=113 TAAAGTATGGAGTAATTCGTATTTATTTACTAACTAATAACTACTAAGTAAGTACCAAATAAATTAAATTTTTAAAAAAACATGATTTATAATGCCTATTCAAAAATTTAGTG
>455_023225_0572_3723 length=117 TTGTAAATAATTTTTAAGTGTAATAATATTTGGATTGACAAGTATTTTATTCATAACATGACTTTTAAATTTCTTACTATCAACCTGTTCCTTCTGTGTTATATCATTAGGATTATA
>455_023258_0309_3668 length=72 TTATTTAAAAATGTAAACAAATTGAACATATTTGTTGAGAAGAAATGTGCAGGACTTGTGGATATATTAACC
>455_023272_2000_1187 length=107 AAGATAACATGTAAAACTCATTGTATAAGTTATTTACGCTTTAACAATATAACNNNAAATGCGGTAAAAACCCGTAGTGTAATTGAACAGGTAATAACTGTTAATAC
>455_023385_0557_0994 length=119 CTTGCCGTATGAATCTTTTTTTTCCCGTAAAACGATTTGTCCATTGAATACAAAATGTTGCAAATTTAAACAAAAAGTTAATATATCCACAAGTCCTGCACATTTCTTCTCAACAAATA
>455_023782_0840_1809 length=116 ATATCAAATTTTTAACATTTAGTCGTGCGAACACACATTTAGATAATATAGTAAATATTGTTGCTGTTTATATTCAACGATTTCAACTAATTCTCAACTGAAAAACTTTAATACCG
>455_023812_0215_1837 length=109 TTTATATGAAATGATGCCCGAGTCAATTTGCTTTGAACAATTGGACGGAATATCTATGCGTTATATAATTAAAGATGCCAATGGGAATAATTTTTTTACAAAAGAATCA
>455_023835_1278_3484 length=109 GCTGCGAATTTCTTGTCCGTCAAATAAAACCGCAATTCAGTCGCAACGGGTGGAAACTCAAACTGATTGATGTTCTCCATTTCATCGGTAATGATAACCAAATGATTAC
>455_023847_0079_3795 length=107 AGATATTTAGGGCTGGGCCATATAGATAGAACTTGGGGAATTTATTATTCACGAAATATTTGTTATTGACAGTGCACTTGTACACGAGTTTCCATTAATTATTTATA
>455_023932_0708_1355 length=133 ATCTGTATGGGCTAACCTTGAAATAACTTTTAAAAAAACAAGTTAGATAACCCTTTGTATTTGAAAATTACAAGTCGCAATTTATATGGTTAGTTAATAAAAGAACAGTCGTAAGTATTAGGTCCATTGTTAC
>455_024103_0849_1808 length=101 CTCAACAAATATGTTCAATTTGTTTACATTTTAAATAAACATATGAAACTTAAATCTACATCATTGTTGTTATTATTGCTGTCATCGTCAACTATGTTAAC
>455_024174_1201_2671 length=115 ATGTTGCAAATTTAAACAAAAAGTTAATATATCCACAAGTCCTGCACATTTCTTCTCAACAAATATGTTCAATTTGTTTACATTTTTAAATAAACATATGAAACTTAAATCTACA
>455_024215_1295_1834 length=98 GATGCAATTAATTTACTTGTTGAAATTTCTAATATGTAATTATGTAATTTAAAACCTTTTGATTATATCAATGCTAAATTCTTGTACTGTGCAATTAC
>455_024301_0947_1188 length=96 AGGTAAACGAGTTGTCATTACAGGTTGGGCCATATATTTGGAACTTGTATAGATAACTTAGTTTTAACTTATTGTTTCCAAGTACACAGGGCTATC
>455_024345_1856_2828 length=95 GGCCCAACCTTGAATTATTAATGACAGACCCGTGTACAAGTGCATTGTCAATAACAAATATTTCGTGAATAATAAAATTGTCAAGTTCTATCTAC
>455_024410_0224_0530 length=70 GTATAGTTTCGACACATGATAAACGTGACATTCGAAATTATAAGTAAACAGCTTTATCACTAAATTTGAC
>455_024457_0272_0920 length=104 ACACACTCATTAGTATATACACATTTTAGTGGCATTACATGATTGTTAAGATGGGGAAATAAATGCTTCAATTGGATCGATTTTTTATTCTTTACATGTTCCAA
>455_024474_1909_0901 length=111 ACCAAGGATAGAGGATGATTGAATGGTTTCCAACTCTGAAGGATCAGATTGTCAAGTTCTCTTCTTCAATAAACGAAACGTTTCAATTGATATTAGTAAGAAAACAACGGC
>455_024562_0369_0619 length=117 GACAGGATTAATCAATAATAACGATATGACAAATAGGTATAATACAAATTTTTTTAACATTTGCGTAGACGAACACACATTTTGAATAATTAACTGAGACACGGAACAGGGGATAGG
>455_024640_1843_3277 length=92 TTTTTTTCTGATAATTTAATTATATAACAGTACAAAGGGTTATCTATCTATTGACAATGCACTTGTACACGAGTTTGCCATTATCTGAATTC
>455_024664_1426_3936 length=58 GTTTTGCATCTCTTTTACCAATAGCGTAAAATTGTATGACAACGGTTGCTGCCAGTGC
>455_024677_0802_3881 length=126 AAATGCAATAAAAGAATTGAAGCGAAAATCATGTTCTTGTAGTAATATTCCTAAGAAAAAAGAGTTTTATTTGAAATTTCATTATTAAAACAAGAAAATGTACAGTTAAAACAAGATGTTTTAATA
>455_024709_0597_2066 length=101 ATGATCCGGCTGGAGACGCCACTTGTTAGTGTTCCAACACCTTTTATTAACGTTGATGACATTATCGATTTGACCAAGGATGAGGATGATGAATTGGTTTC
>455_024958_0595_1313 length=113 GACGAGGAGTACTATAACGATGTGGACAACGAGAAGATTAGTGACCATAAGAACGTTTATTTGATTGACCGTCACGGTAAAGAGTATGATGAGAATGGTTCCGTTATTGTTTC
>455_024989_1485_2030 length=62 TATCTTTATCACGTTATTTTTATCATTAAATTACTTTTTATTGAGTACCAATCAATTGCACC
>455_025032_1133_1515 length=61 ATTTGTACACGAGTTTGTACATGGGCCATATAAGATAGAATAAATGCGCAAAAGTTAATTC
>455_025041_1559_1440 length=105 GTATAGTTTCGACACATGATAAACGTGACATTCGAAATTATAAGTAAACAGCTTTATCACTAAATTTGAAATTCAAGTACATTATCGCACCCACACATGTAGTGC
>455_025044_1996_3308 length=65 ATTATAATACCTCTCTTTATAAATATTAAAATAATATTTGTGATTTCTAAGTTTATATCTATAAC
>455_025052_0768_2429 length=133 TTAGTACTTGGAAACAAACAAGTACGCTAAAAAAACAAGTTTCCATTATATGCCCTAACTGCTAAGTAATTTAGTGAATAATAAATACTTAGGTTACTATTCTATTGGCCAACCCTGAATAACTTAAAATACC
>455_025073_1169_1481 length=80 GACATGTATTGGGAACTTGTATAGATAAAACTTTTTTTTCTTGAGTAATATATGACGACTTATTATTTTCTAAGTACAAC
>455_025075_1418_3049 length=106 TTGAAGTGACTTTAAAGTTAGACGCCGATTGCAATTAAAAAATTAATAATCAAGCATTTGAGCAACTTATGGACATGCTCATTTTGATTATGCCGGACGAATTCAC
>455_025178_0519_2326 length=113 GTACAAATGCATTAGAGAGATAGCCCTGTGTACTTGGAAACAATAAGTTAAAACAAGTTATCTATACAAGTTCCAAATATATGGCCCAACCTGTAATGACAAACTCGTTTACC
>455_025334_1047_3920 length=111 CAGTACTTTATCGAAGATGCAATTAATTTACTTGTTGAAATTTCTAAATATGTAAATTATGTAAATTTAAAAACCTTTGATTATATCAATGCAAATTCTTGTACTGTGCAA
>455_025368_1793_3971 length=110 TCGTGAATAATAAAATTGCCAAGTTCTATCGAGATAATGACAACTNCGTTTACCTTGAAATAACTTTTGTCGCATTTATTTCTATCTATATGGCCCACTGACAAACTACG
>455_025578_1097_2222 length=91 TCTTAAATTATACAACTTTGACGGTATAAACCTACACTGGCAGCAACCGTTGTCATACAATTTTACGCTATTGGTAAAAGAGATGCAAAAC
>455_025612_0482_2965 length=101 ATTTAATTGTCTGACATTCTCGCGAGCAACTTCATAATTCATAACACTCTCACAATCAGTGCTAAATCTCTCCCGTTTTATATTGAATTTACTTGAATAAC
>455_025617_1262_1728 length=139 CGACTTATTTCCAAGTACAAAGGGTTATCTAACTTGTTTTTTAAAAAGTTATTTTTTATTATTCACGAATCTATTGTCAATAATAAATAATTTAAACTTTTGCGACTTATTTCCAAGTACAAAGGGTTATCTAACTTGC
>455_025662_1837_2533 length=146 ACAGTGTAATAAAATGTGACAAATTAAAGAATTTTTTTACAATTAAAGAATACAAAGTAGAAACCCCAAACATGTATTTTACTAACGTAAACTAAAAAAGTTAGTAGGGAAATATAAATTAGACCCCGGACATGGTTCCAATTCGG
>455_025689_0258_1153 length=100 TAATTAAGTTTATTTTTATTCACTCTTTATACTCTTTATAAACGGCTGTAATGTTTCCATTTATTTTGTATAATAAACACTTTTTAAAATAAAAACAAAC
>455_025939_0048_1528 length=123 ATATGTAAATTATGTAAATTTAAAAACCTTTGATTATATCAATGCAAATCTTTGTTACTGTTAGCCTAATTAAAATTCACCCAATGGGATAAAAATAGAACATAACAGGTAAACCGCTCTTGG
>455_025979_0822_1524 length=95 CAATTATCCAAATTATTAGTTGCTAAACTGGCCATGATCTTTTGTAAAAAATTATTCCCATTGGCATCTTTAATTATATAACGCATAGATATTCC
>455_026078_0789_2809 length=61 GAAAAAAGAATTGTTCTCAAATGTGACACATGTTAACATAGTTGACGATGACAGCAATAAC
>455_026105_0907_2161 length=82 TAAATAAGAACTTTACTCTAAGGCTGAGTAATATAGATAGAAACTTGGGAATTTTAACTTATTCACTAAAATATTTGTTTAC
>455_026224_1001_3947 length=76 GTTCGTGAGGCATGTGGTATTCATTTCATTATTAAAAATTTTATTCGACACTTAATTTTTATCGCATGGACTATTC
>455_026235_1592_2501 length=114 AAGTAAGAGTGCATTATCTTGGCTCGTTAGAAATTTACCAAAAATATTAGGAGTCGTTGCTGCAATAATAATAGGAATTATAAGTAATATTTATATCGTTGAAATTATTTGCCG
>455_026238_0070_0448 length=97 ATCTACATCATTGTTGTTATTATTGCTGTCATCGTCAACTATGTTAACATGTGTCACATTTGAGAACAATTCTTTTTTCGACGAAGGCTTCAACCAC
>455_026306_0225_2925 length=118 GGGACATGTATTGGGAACTTGTATAGATAAAACTTTTTTTTCTTGAGTAATATATGACGACTTATTATTTTCTAAGTACAAAGGGTTGGGCCATATAGATTAAGTTATTTCAAAGTTC
>455_026352_1530_3931 length=130 TTTATTATAAAAATGCAAATCAAAAAAATACATATATAAAAATATTAAATAATTTAAATTCATCTTATCAATTCTTTCAGATAACTATGAAACCATCGTTAAAGAAAAAAATTGAAAGAAACGAAAGAAG
>455_026714_0480_2651 length=95 GATTTTAAATTGTTTAAAGTGTTAATAATACTAGAATTTTTAAGTTTGTATACTTGCCGTATGAATCTTTTTTTTCCTTAAACCGAAATTNTTCC
>455_026722_1227_3374 length=100 ACTGTCATATAATAATTCTTAGAACTTCTATCTATATGGCCCAACCTTGAATTAATAATGACAAACTCGTGTACAAGTGCATTGTCAATAACAAATATTC
>455_026924_1533_3968 length=76 ATTTGCGCAAGAACAAGTTTTTGTCGCACATATTTCATTTTGTGTTGCACTTATATCGTTGTCGTCAGTTTGAAAC
>455_026976_1776_2134 length=110 ATTAAAGTTTTCAGTTGAGAATTGTTGAAATCGTTGAATATAAACAGCAACAATATTTACTATATTATCAAATGTGTGTTCGCACGCAAATGTTAAAAAATTTGATATCC
>455_027021_0748_3179 length=132 AGTGCATTAGTCAATAACAAATATTTTCGTGAATAATAAAAAATAACTTTTTGAAAAACAAAGTTAGATAACCCTTTAGTACTTGGAAATAAGTCGCAAAAGTTTAAATTATTTATTATTGACAATAGATTC
>455_027026_1975_1327 length=99 CTTGTACACGAGTTTGTCATTATTAATTCAAGGTTGGGCCATATAGATAGAAGTTCNTAAGAATTATTATATGACAGTACAAGGGTTATCTAACTTGTC
>455_027195_1883_2026 length=88 GTTGTTCATTACAGGTTGGGCCATATATTTGGAACTTGTATAGATAACTTGTTTTAACTTATTGTTCCAAGTACACTAAGGGCTATCC
>455_027208_0285_1128 length=133 ATAGGAATTTCTAAAAATATTTTAACATAATATTGTTTAAAAAATAATTTGGGGCACAATTGTATCGATTTTAAATTGTTTAAAGTGTTAATAATACTAGAATTTTTAAGTTTGTATACTTGCCGTATGAATC
>455_027217_0101_1778 length=105 ATTTATTCTATCTATATGGCCCATGACAAACTCGTGTACAAATGCATTAGAGAGATAGCCCTGTGTACTTGGAAACAATAAGTTAAAACAAGTTATCTATACAAG
>455_027430_1579_3022 length=119 GTAAACAAATTTATCACTAATTGAAATTCTTAAGAACAAAGGGCTGTATAGTTTCGACACATGATAAACGTGACATTCGAAATTATAAGTAAACAGCTTTATCACTAAATTTGAAATTC
>455_027498_0720_2944 length=122 CTGTAATGTTTCCATTTATTTTGTATAATAAACACTTTTTAAAATAAAAACAAAAGTCTTTATGAAAATTGTAGTTGTACTCTGCCATGAAATCCGGCCAGTTGTATTGCTTAGTGAAATTA
>455_027521_0603_3622 length=128 TTAAGTTATTTCAAAGTTATTAACAGTTATTACCTGTTCAATTACACACGGGTTTTACCGCATTTGTTATATTGTTAAAGCGTAAATAACTTATACAATGAGTTTTACATGTTATCTTTATCACGTTA
>455_027526_1292_0995 length=127 CATTTGAGAACAATTCTTTTTTCGACGAAGGCTTCAACCACTTGTTGCAACCGCCCGCTATATTTATTTCCACAAAATTATTTTTTATTTTTTCACTTTTTTCATTTAAAATAGAAAAGAACAAATC
>455_027692_0696_3649 length=64 TATATAATGTTGAATACAATTCGAATAGTTGGGATTTTTTTTACAAGTTATATATGTCTTGTAC
>455_027817_0281_0494 length=106 TTGACCGTCACGGTAAAGAGTATGATGAGAATGGTTCCGTTATTGTTTCAGAGCGTAATTGTTATTCAAGTAAATTCAATATAAAACGGGAGAGATTTAGCACTGA
>455_027822_0973_2717 length=80 TTAATGACAGACCCGTGTACAAGTGCATTGTCAATAACAAATATTTCGTGAATAATAAAATTGTCAAGTTCTATCTATAC
>455_027869_1807_3341 length=132 TAAACTTTAGACGACTTATTTCCTAAGTACAAAGGGTTATTCTAACTTGTTTTCTAAAAGTATTTTATTATTCACGAAATATTTGTTATTGACAATGCACTTGTACACGAGTTTGTTCCAAATTATTAATTC
>455_027982_0535_1677 length=125 ACAAGTGCATTGTCAATAATAAATAATTCGTGAATAATAAAATTCTCAAACAAGTTCTATCTGTATGGGCTAACCTTGAAATAACTTTTAAAAAAACAAGTTAGATAACCCTTTGTATTTGAAAA
>455_028044_0478_3692 length=89 CTTGTTTTTTAAAAAGTTATTTCAAGGTTGGGCTATATAGATAGAACTTGGGGAATTTTATTATTCACTAAATATTTGTTATTGACAAC
>455_028155_1695_2859 length=88 GTACTATAACGATGTGGACAACGAGAAGATTAGTGACCATAAGAACGTTTATTTGATTGACCGTCACGGTAAAGAGTATGATGAGAAC
>455_028206_0811_1261 length=84 ATACTATCAGAACCTGATTATATAACATTTAAAAGGCAAGTAGATAACGGCGGCTTGTCATGTAAAAAATCATTTGTTTATATC
>455_028213_0524_3827 length=111 CTGCCATGAAATCCGGCCAGTTGTATTGCTTAGTGAAATTATAATTTTTATATTGAAATATAGCTGCGAATTTCTTTCCGTCAAATAAAACCGCAATTCAGTCGCAACGGG
>455_028308_1280_2941 length=89 TTGCAACAAGTGGTTGAAGCCTTCGTCGAAAAAAGAATTGTTCTCAAATGTGACACATGTTAACATAGTTGACGATGACAGCAATAATC
>455_028472_0552_2071 length=121 TTAAAACGTAAATAACTTATACAATGAGTTTTACATGTTATCTTTATCACGTTATTTTTATACTTTTTTATTGAGTACCAATCAATTGCACAAGTAGTTTTCACTATCGATTGTTCAATAG
>455_028493_1370_3597 length=47 ACACGAGTTTGTCATGGGCCATATAGATAGAATAAATGCGCAAAAGC
>455_028508_0410_2042 length=113 ATTCTTCTTCACTAAATAAATAAAGCAACGAGACTTTATAAACATAAATTGACGGATAAGGATTTTCAAATTGCTCACTTGCGACAACAAATAGAAAAACTCAAAGAAGATTA
>455_028645_0094_1870 length=124 TACTTGGAAATAAGTCGCAATATATTGCCTAACCTTGAAATAATTTTTAAAAAACAAGTTAGATAACCCTTTGTACTGTCATATAATAATTCTCAGAAAATAATTTCTACCCAATATATGGCCC
>455_028653_0408_1882 length=108 ATATTAACAACGCACTTGTATACGCTATTAAGATATTTAGGGCTGGGCCATATAGATAGAACTTGGGGAATTTTATTATTCACGAAATATTTGTTATTGACAGTGCAC
>455_028688_1412_1764 length=124 AAGTTTCCATTATATGCCCAACTGCTAAGTAATTTGTGAATAATAAATACTTAGGTTCTATCTATTGGCCCAACCCTGAAATAACTTTAAAAAATAACCTGGAAATAATAAATTGCAAGTGTTA
>455_028785_1419_3563 length=109 AATTCCCAGCTATCGACATTTGTAAAAAAAGTTCCCAGGTCCATGATAATTGAGGCGGGTCTTTAGATAAGATAAGATAAGAGAGATAAGATAAGAGAGATAAGATAAG
>455_028898_1680_0314 length=56 TTATTCACTAAATATTTGTTATTGANAGTGCACTTGTACACGAGTTTGCCATTAAC
>455_028984_0946_3998 length=88 TTTAAACTTATTGTCGAACTTAATTTCCAAGTACAAAGGGTATCTAACTTGTTTTTTAAAAGTTATTTTTATTATTCACGAATCTATC
>455_029140_0933_2510 length=79 TCCAAAAAAACATTTACTATTGATATGAACTAGTGTCATTTTTCATAAATCAATTGCCTTAACGTATTCAGTGTTTCAC
>455_029181_0297_2953 length=96 GCGATAATGTACTTGAATTTCAAATTTAGTGATAAAGCTGTTTACTTATAATTTCGAATGTCACGTTTATCATGTGTCGAAACTATACAGCCCTTT
>455_029226_0910_2904 length=112 CTTCTATTCGCGCAATTTCTCATCCGAAGTAGCATTTTTATAAAAATCGCCGATGAATGCCGTTGTTTTCTTACTAATATCATTGAACGTTTCGTTTATTGAAGAAGAGAAC
>455_029247_1245_1113 length=78 CATCGTTATAGTACTCCTCGTCATCAGTATCAATATCAGGCCGCACACTGTGTCGAGAGTGTTGAGAGCCAAGAGGAC
>455_029607_1271_0837 length=115 TTTAAAAAAAAATTACTTCAAGTGAATAGGAATTTNTAAAATATTTTAACATAATATTGTTTAAAAAATATTTGGGGCACAATTGTATCGATTTTAAATTGTTTAAAGTGTTAAC
>455_029609_1553_3443 length=78 AAATTTTTTTAACATGTCGTTATTTTTTTCAATAGAATTAAATATATTAATTACTGCATTACAAACTTCCTTATCACC
>455_029668_0152_1730 length=111 ATTAAGATATTTAGGGCTGGGCCATATAGATAGAACTTGGGGAATTTATTATTCACGAAATATTTGTTATTGACAGTGCACTTGTACACGAGTTTTCCATTAATTATTATA
>455_029899_1835_2889 length=119 CTTGTACACGGGTCTGTCATTAATAATTCAAGGTTGGGCCATAATTATTATATGACAGTACAAATGGTTATCTAACTTGTTTTTTAAAAGTTAATTTCAAGGTTAGGCTATATAGATAG
>455_029935_0182_1006 length=125 GTACAAGTGCATTGTCAATAACAAATATTTAGTGAATAATAAAATTCCCCAAGTTCTATCTATATAGCCCAACCTTGAAATAACTTTTTAAAAAACAAAGTTAGATAACCCTTTGTATTATCATA
>455_030002_0988_0350 length=134 AAGTTCTATCTGTATGGGCTAACTTGAAATAACTTTTAAAAAAAACAAGTTAGATAACCCTTTNTATTTGAAAATTACAAGTCGCAATTTATATGGTTAGTTAATAAAAAGAACAGTCGTAAGTATTAGGTCCA
>455_030076_0073_2077 length=84 AATTTACTTAGATCAACATTTATGTTTTAATTAAAAAATTAGTATTTCTGTCACATTAGCTGGTGGTTCATTTTCATTTCAAGC
>455_030252_0585_1468 length=117 TAATCGTTGTAAATAATTTTAAGTGTAATAATATTTGGATTGACAAGTATTTTATTCATAACATGACTTTTAAATTTCTTACTATCAACCTGTTCCTTCTGTGTTATATCATTAGGA
>455_030291_0873_2124 length=115 TTCAAGGTAAACGAGTTTGTCATTACAGGTTGGGCCATATATTTGGAACTTGTATAGATAACTTGTTTTAACTTATTGTTTCCAAGTACACAGGGCTATCTCTCTAATGCATTTG
>455_030346_1557_2614 length=63 TTACTAATATCATTGAACGTTTCGTTTATTGAAGAAGAGAACTTGACAATCTGATCCTTCAGA
>455_030357_0162_1340 length=134 GCAGGACTTGTGGATATATTAACTTTTTGTTTAAATTTGCAACATTTTGTATTCAATGGACAAAATCGTTTTACGGGAAAAAAAAAGAATTCATACGGCAAGTATACAAACTTAAAAATTCTAGTATTATTAAC
>455_030390_1599_1995 length=98 AATCATGTAATGCCACTAAAATGTGTATATACTAATGAGTGTGTGAAGACGGATTCATATGTGTTTGTAAATAACACAGTGTATTATTTACAGAAAGC
>455_030438_0696_2364 length=116 TACCTATTACATTCTATTGAACAACTGATAGTGAAAACTACTTGTGCAATTGATTGGTACTCAATAAAAAAGTATTTAATGATAAAAAATAACGTGATAAAGATAACATGTAAAAC
>455_030526_1557_2693 length=129 AATAACGTGATAAAGAATAACATGTAAAACTACATTGTATAAGTTATTTACGCTTTAACAATATAACAAATAGCGGTAAAACCCGTAGTGTAATTGAACAGGTAATAACTGTTAATAACTTTGAATAAC
>455_030540_1874_1826 length=97 TCTTGTGCGCCTCAAACGACTTAATGATGCACTTCTCGTGGAACACATGACCACATTTCAAAGTGGCTATACTGACATTCTTGCTAGTCTCCGTACG
>455_030542_1079_0079 length=83 NCCACAGTTAACTTATTAATACTATTNATTATTCTATTTCAATTCATTCATTCAATTCATTAATTATTATTTAAAGGTCAAAC
>455_030708_1972_2877 length=104 AATTAATAACGATATGCAATGGATATCAAATTTTTTAACATTTGCGTGCGAACACACATTTGATAATATAGTAAATATTGTTGCTGTTTATATTCAACGATTTC
>455_030913_0975_3807 length=60 TTGTTGTTGAATTGAAATTGACAAGTGTCAAATGTACAATTTATAAATGATACTTTTTTC
>455_031024_0915_3491 length=109 ATCCGTTTGTCAAGATACAACGAAACTACATACTATCAGAACCTGATTATATAACATTTAAAAGGCAAGTAGATAATGGTGGCCTGTCATGTAAAAAATCATTTGTTTA
>455_031139_0790_0826 length=134 TTTTATTATTCACGAAATGGGTGGGACATGTATTGGGAACTTGTATAGATAAAAACTTTTTTTTTTTCTTGAGTAATATATGACGACTTATTATTTTCTAAGTACAAAGGGTTAGGGGGCCCATATAGATTAAG
>455_031170_0100_1140 length=105 TGCACATTTCTTCTCAACAAATATGTTCAATTTGTTTACATTTTTAAATAAACATATGAAACTTAAATCTACATCATTGTTGTTATTATTGCTGTCATCGTCAAC
>455_031385_1696_0898 length=81 GACAGTACAAAGGGTTATCTAACTTGTTTTTTAAAAATTATTTCAAGGTTAGGCAATATATTGCGACTTATTTCCAAGTAC
>455_031414_1419_3166 length=122 ATCTATATACAATACTACTATATTTGGATACCTTAAAGAAAATTGAATTCTTTATACCATAATGTTCTCCAACTCTTTACTAACGTTGGAATAATAAGTTAATTTAACGACTAGTACGCTAG
>455_031420_0120_3528 length=89 GATTTTAAATTGTTTAAAGTGTTAATAATACTAGAATTTTAAGTTTGTATACTTGCCGTATGAATCTTTTTTCTTTAACCGAAATNTTC
>455_031483_1839_1211 length=122 TAACAAATGCGGTAAAAACCCGTGTGTAATTGAACAGGTAATAACTGTTAATAACTTTGAAATAACTTAATCTATATGGCCCAACCCTTTGTACTTGAAAATAATAAGTCGTCATATATTAC
>455_031535_1359_2869 length=67 TTAGTATTAGACAATTGTTTTTTACTTTGCTCCAATTGTTTCATAAATAAATTTTTAAGTTGTTCAC
>455_031581_0878_2094 length=124 CAGACCCGTGTACAAGTGCATTGTCAATAAACAAATATTTCGTGAATAATAAAATTGTCAAGTTCTATCTATATAGCCCAACCTTGAAATAACTTTTTAAAAAACAAAGTTAGATAACCCTTTG
>455_031610_1092_1693 length=92 ATTGCCAACCTTGAATTAATAATGGCAAACTCGTGTACAAGTGCAATTGTCAATAACAAATATTTCGTGAATAATAAAAATAACTTTTGAAC
>455_031611_1336_2020 length=67 GTTGGGACATGTATTGGGAGATTTGCGACTTAGTATGATAGAACTTGGGAAATTTTATTATTCACGC
>455_031650_1466_2861 length=103 TGTTAACATAGTTGACGATGACAGACAATAAATAAACAACAATGATGTAGTATTTAAGTTCATATAGTTTAATTTAAAAATAGTAAACAAATTGAACATATTT
>455_031695_1579_0208 length=54 GTTAATTTAACGCAGTCGCTAGTGAATTCGTCCGGCATAATCAAAATGANCATC
>455_031992_0399_3540 length=104 ATCGCGAGAAGATCGATGGATACTATTCAAATGAACGTTATTATGAGCTCCTGACTCGTGCGGTACCAATGTATTTTCAACAGTATTTTGAAGTGACTTTAAAG
>455_032117_1039_4030 length=80 GAATTTGTTCTTTTCATTTTAAATGAAAAAGTAGAAAAATAAAAAATAATTTTGTGGAAATAAATATAGCGGGCGGTTGC
>455_032118_0140_1903 length=70 AATACAATTCGAATAGTTGGGATTTTTTTACAAGTTATATATGTCTTGTAAAAAAAATTACCAGCAATGC
>455_032133_1282_3142 length=124 ATATAGATTAAGTTATTTCAAAGTTATTAACAGTTATTACCTGTTCAATTACACACGGGTTTTTACCGCATTTGTTATATTGTTAAAGCGTAAATAACTTATACAATGAGTTTTACATGTTATC
>455_032153_1666_0771 length=119 TTTCAAGGTAAACGAGTTTGTCATTACAGGTTGGGCATATATTTGGAACTTGTATAGATAACTTGTTTTAACTTAATTTAGTTTCCAAGTACAACAGGGCTATCTCTCTAATGCATTTG
>455_032189_1928_0630 length=76 AAGGGTTATCTAACTTGTTTTTTTAAAAGTTATTTCAAGGTTAGCCCATACAGATAGAACTTGTTTGAGAATTTTC
>455_032428_0303_1224 length=132 TAAGTAACAATGGACCTAATACTTACGACTGTTCTTTTATTAACTAACCATATAAATTGCGACTTGTAATTTTCAAATACAAAGGGTTATCTAACTTGTTTTTTTAAAAGTTATTTCAAGGTTAGCCCATAC
>455_032481_0075_1283 length=122 GGCTATCCAAGTCCATACATTGATAACACTTGCAATTTATTATTTCCAGGTATTTTTTAAAGTTATTTCAGGGTTGGGCCAATAGATAGAACCTAAGTATTTATTATTCACAAATTACTTAG
>455_032569_1317_3303 length=94 AAGTGGCGTCTCCAGCCGGATCATAGAATCAGCGAACTTTTCACAATATGGACACTTCTTGTGCGCCTCAAACGACTTAATGATGCACTTCTCC
>455_032593_0378_1092 length=133 AATGGCAAACTACGTTGTTACTAAGTTGCATTTGTCAATAAACAAATATTTAGTGAATAATAAAAATTCCCCAAGTTCTATCTATATAGGCCCAACCTTGAAATAACTTTTTAAAAAACAAGTTAGATAACCC
>455_032651_0064_2948 length=107 CCCATGACAAACTCGTGTACAAATGCATTAGAGAGATAGCCCTGTGTACTTGGAAACAATAAGTTAAAACAAGTTATCTATACAAGTTCCAAATATATGGCCCAACC
>455_032709_1913_0513 length=101 AATATAAACAGCAACAATATTTACTATATTATCAAATGTGTGTTCGCACGCAAATGTTAAAAAATTTGATATCCATTGCATATCGTTATTAATTGATATCC
>455_032786_0574_3640 length=101 TTTGTATTATCATATAATAATTAATGGAAAACTCGTGTACAAGTGCACTGTCAATAACAAATATTTCGTGAATAATAAAATTCCCCAAGTTCTATCTATAC
>455_032843_0112_1236 length=115 CTATTCTTCTTCACGAAATAAATAAAGCAACGAGACTTTATAAACATAAATTGACGGATAAGGATTTTCAAATTGCTCACTTGCGACAACAAATAGAAAAACTCAAAGAAGATTA
>455_032850_1946_1803 length=79 TTTTACTCTCTTGGATAAAATTACTCTCTTTATAAATATTAAAATAATATTTGTGATTTCTAAGTTTATATCTATAATC
>455_032943_1709_2060 length=91 CTTGTACACGAGTTTGCCATTATCTGTAATTCTATTGTTTTTTAATTATCGGTTATATAGATAAAGTTATTTAATTACACATGGGTTTTTC
>455_033038_1147_1185 length=107 TCTTCTTCCTCCTCGTCTGGAAGAGCTTCAAAACAAATATAATTTAATAAAAAAATTATATTCGCTTTCCGGTAATAAAATACTAGGCCAATTTGTCATGTTGTTAC
>455_033078_1665_2519 length=92 ATAAACCTACACTGGCAGCAACCGTTGTCATACAATTTTACGCTATTGGTAAAAGAGATGCAAAACAGCTTTGTAACTACAGATTTACAAAC
>455_033106_0295_1558 length=99 GACGGTCAATCAAATAAACGTTCTTATGGTCACTAATCTTCTCGTTGTCCACATCGTTATAGTACTCCTCGTCATCAGTATCAATATCAGGCCGCACAC
>455_033134_0240_2945 length=105 ACAAATACCTTCCAATCGAGTAACTCTCATTGTAATGTTTACAACTAGGGCAATATGCGTGTCATTTGTAAAGAACGAGTTTTTCTTTAGCCGATGGCCTATAGC
>455_033156_1947_1864 length=77 ACGATTGTTTGTCATGGGCCATATAGATAGAATAAATGCGCAAAAGTTATTTCAAGGTAAACGAGTTTGTCATTATC
>455_033248_0054_1314 length=97 GCTCATAATAACGTTCATTTGAATAGTATCCATCGATCTTCTCGCGATTCTCCATCATGGTTTCCACTTTATTTAATTGTCTGACATTCTCGCGAGC
>455_033281_0720_2644 length=125 AGTTATTTCAAAGTTATTAACAGTTATTACCTGTTCAATTACACACGGGTTTTTACCGCATTTGTTATATTGTTAAAGCGTAAATAACTTATACAATGAGTTTTACATCTTAGACACGCACAGGG
>455_033445_1794_0893 length=126 CAATACAACTGGCCGGATTTCATGGCAGAGTACAACTACAATTTTCATAAAGACTTTTGTTTTTATTTTAAAAAGTGTTTATTATACAAAATAAATGGAAACATTACTAGCCGTTTATAAAGAGTA
>455_033451_0078_1505 length=116 ATATAGCCTAACCTTGAATAAACTTTTAAAAACAAGTTAGATAACCATTTGTACTGTCATATAATAATTATAGGCCCAACCTTGAATTATTAATGACAGACCCGTGTACAAGTGCA
>455_033464_0333_2372 length=102 TCTTCTCAACAAATATGTTCAATTTGTTTACATTTTTAAATAAACATATGAAACTTAAATCTACATCATTGTTGTTATTATTGCTGTCATCGTCAACTATGC
>455_033536_0430_0768 length=74 TGATGCACTTCTCGTGGAACACATGACCACATTTCAAAGTGGCTATACTGACATTCTTGCTAGTCTCCGTACGC
>455_033647_0675_1637 length=130 TTATTCACGAAATGGGTGGGACATGTATTGGGAACTTGTATAGATAAAAACTTTTTTTTTCTTGAGTAATAATATGACGACTTATTATTTTCTAAGTAACAAAGGGTTAGGGGCCATATAGATTAAGTTC
>455_033700_1616_3018 length=110 CTTGTATAAATAGAACTTACTCTAAGGCTGAGTAATATAGATAGAACTTGGGAATTTATTATTCACTAAATATTTGTTACTGAGACAGGGAGGAGACACGCAACAGGGGA
>455_033722_0264_2365 length=101 TCATCAGATGCTTCATCACTCAATGTAGTCTTTTTATCACTTATAACGGAATCTTCATCAGTGCTTTGTACAACATTTTCATTCAATTCTTTAATTTTAAG
>455_033732_0780_1735 length=117 ATTAACTTATTATTCCAACGTAGTAAAGAGTGGAGAACATTATGGGTATAAGATTCAATTTTTCTTTAGGTATCCAAAATATAGTGTATTGTATATAGATTATAGATATAAACTTAG
>455_033857_1573_3028 length=86 CACGTTTATCATGTGTCGAAACTATACAGCCCTTTGTTCTTAAGAATTTCAATTAGTGATAAATTTGTTTTACTCCACTTGAAGCC
>455_033874_0312_3081 length=117 TTTCAACAACAATTCAGAAAACTACAACTCTCTGCTGTTATTGAGTTAAATGAATGAGTTAGTGCTAAAGTAAAGTAGTAGAGTCGATAATGTATTTTCAAAAAAACGAATTTGTTC
>455_033922_0824_1439 length=114 AAATAGTATAAACATAATAGTTTGGTGTAGCATTAGGAAGTATAAGATTTTTTGTAAGGTGATGTATAGAAGATAGGTTAGGTGATGAGTGGAAGATAAGATTTTTTTGCAAGG
>455_033951_0801_1762 length=109 TTCGGTTATGAAATGTGTTTTATAATTGTGTCGAACCATAATTGCGTATAACATGATATCATCTGTGTATAGTGTTAAATTTTTAAAGTTGTACAAACTAAGCGAATCA
>455_033989_1145_2388 length=89 TCATTTCAAAGTAAAGTAAAAATGCCTGGTATATATTGTACAATTTGCAGCCGTGTGGTCGATGCCAGTATAGCCACTCTGAAATGTGC
>455_034231_1801_1427 length=93 CTGCTGCTAATTGAATGAAGAGCAGCACCATTAAGTAGTCATAACCAAGTCTTTTCCCCCATCTGCCTCTCTCTCTCTATCTCTCTTATATAA
>455_034382_0242_1467 length=100 TTGAAACCCTTTTGACTATAATATATGAGTAATAGAAATAGTTATACATGTGCCGATAATATGCACTACATGTGTGGGTGCGATAATGTACTTGAATTTC
>455_034429_0411_2789 length=102 CAATGATTCGCTTAGTTTGTACAACTTTAAAAATTTAACACTATACACAGATGATATCATGTTATACGCAATTATGGTTCGACACAATTATAAAACACATTC
>455_034577_1217_0171 length=130 TTCTTTTTTCGACGAAGGCTTCAACCACTTGTTGNAACCGCCCGCTATATTTATTTCCACAAAATTATTTTTTATTTTTTCACTTTTTTTCATTTAAAAATGAAAAGAACAAATTGTTTTTTTTGAAAAC
>455_034663_0300_3715 length=109 CTACCTCTTTGGGGTCCCAGTGTGTATTTGCGCAAGAACAAGTTTTTGTCGCACATATTTCATTTTGTGTTGCACTTATATCGTTGTCGTCAGTTTGAAACCATTCGTC
>455_034732_1480_0250 length=119 ATTGTTTGCAAGTATTCGCATATACATCCTCGTCACCTGGCGGATACACGACACAGTTTGTAGTAATGTTTTTTAAATTTTTAAACAACTCTTCTCCTTTATTTTGCAATTTATTTAAA
>455_034762_0747_2521 length=65 ACGAAATGGCTGGGACATGTATTGGGAACTTGTATAGATAAACTTTTTTTTCTGAGTAATATATC
>455_034805_1191_1688 length=111 TAACAAGTTAGATAACCCTTTGTACTGTCATATAATAATTTCTTAGAACTTCTATCTATATGGCCCAACCTTGAATTAATAATGACAAACTCGTGTACAAGTTGCATTGTC
>455_034828_1227_3092 length=107 ATTATTATCGCTTGTTCGTGAGGCATGTGGTATTCATTTCATTATTAAAAATTTTATTCGACACTTAATTTTTATCGCATGGACTATTGAACAAAGGCACAGTTTCA
>455_034894_0797_3515 length=54 AATTGTATTCTGTCACATTAGCTGGTGGTTCATTTTCATTTTCAAGCAATTTAC
>455_035019_1005_1981 length=140 TAATAATTAGGCAAACTACGTGTACAAGTGCATTGTTCAATAACAAANATTTTCGTGTAAATAATAAAAAAATAAACTTTTTGAAAAACAAGTTAGATAACCTTTGTACTTGGAAATAAGTTCGGCAAAAGTTTAAATTA
>455_035123_0278_0899 length=119 ACATGTTAACAAAATCTCGTCAATTTTAAGAGATTTGAGATCTATATTAAATAAAGAAAGATATAAAGATTTAAATAAATTGCAAAATAAAGGAGAAGAGTTGTTTAAAAATTTAAAAC
>455_035222_1104_3594 length=141 AGTACAACTACAATTTTCATAAAGACTTTTGTTTTTATTTTAAAAAGTGTTTATTATACAAAATAAATGGAAACATTACAGCCGTTTATAAAGAGTATAAAGAGTGAATAAAAAATAAACTTAATTAAATAACAAGTGTTG
>455_035282_1086_1742 length=93 AAGTGCATTGTCAATAACAAATATTCGTGAATAATAAAATTGTCAAGTTCTATCTATATAGCCCAACCTTGAAATAACTTTTTAAAAAACAAC
>455_035313_1510_2138 length=80 CACACGGGTTTTTACCGCATTTGTTATATTGTTAAAGCGTAAATAACTTATACAATGAGTTTTACATGTTATCTTTATCC
>455_035361_0043_0177 length=93 AACTACATACTATACAGAACCTGATTATATAACATTTAAAAGGTCAAGTTAGTATAACGGCGGCTTGTCATGTAAAAATCATTTGTTTATATT
>455_035411_0477_3218 length=111 GAGATTTGCGACTTAGTATGATAGAACTTGGGAAATTTATTATTCACGAAATATTTGTTATTGACAATGCACTTGTACACGAGTTTGTCATTATTAATTCAAGGTTGGGCC
>455_035426_1298_3869 length=57 GACGCCGATTGCATTAAAAATTAATAATCAAGCATTTGAGCAACTTATGGACATGCC
>455_035451_1753_1415 length=118 CTTTAAAAAAATACCTGGAAATAATAAATTGCAAGTGTTATCAATGTATGGACTTGGATAGCCCGTTGTACTTGAAAATAAAGTCATAAATTCTCAGAGAAATATCAATTTTTATTTA
>455_035686_1266_2331 length=130 AATTATAAATACTTTAGTAAATTTCTATTTCTAAATAAGGTATTAAAGATTTAAATTTATTATAACATCCGTATTGCAATTAAAATAAATAAATAAATTAAATTCAGTATCCAATACATTTACATTTGCG
>455_035747_0247_2117 length=55 AAATGCCTGGTATATATTGTACAATTTGCAGCCGTGTGGTCGATGCCAGTATAGC
>455_035752_0699_2851 length=124 GGAAGAACATTTTTTTCAGTTTCTGTTAATGATTTTGGCAAATTAATACATTTGATGCGCACAAACAATGTTAAGACATTTTTGAATAATTTTTACAAGAAAAAAACAAAATCGACAAAGAGAA
>455_035763_0688_1097 length=95 GACACTTCTTGTGCGCCTCAAACGACTTAATGATGCACTTCTCGTGGAACACATGACCACATTTCAAAGTGGCTATACTGACATTCTTGCTAGTC
>455_035797_0664_0117 length=78 AATATGATCANATCANATAGTAAAAAAATAAAAAATTAGCAAGTTGTCAAATTGTCAACTTGATCATTCTACAATTCC
>455_035974_1351_2057 length=104 AAGATACTAGTCCAAGAAAAACACTTAAAATTAAAGAATTGAATGAAAATGTTGTACAAAGCACTGATGAAGATTCCGTTATAAGTGATAAAAAGACTACATTC
>455_036028_0150_0511 length=85 ATGAATTATATCTATCAATGGATTTAGTTTAAATTATTTAAATTTTTTAACAATATTTCAAATATAACTTTTAGAATAACTCATT
>455_036069_0204_3486 length=82 TATAATCAGGTTCTGATAGTATGTAGTTTCGTTGTATCTTGACAAACGGATTTGTTTCTTCTTTTAATACCTTCACCGTATC
>455_036114_0203_0621 length=101 ATTGTTGAAACTTTTTAACTGTGAAAATTATTTTCAAGTAAAAACCTTTTATACCTATTACATTCTATTGAACAACTGATAGTGAAAACTACTTGTGCAAC
>455_036137_1724_2007 length=100 GAATAGTTGCTAATAATTTGCAAGATAAAAAAGGAACAGCAAATACGATAGGAGCATCAGGATTAATAGGAAGCCATTCATTTCAAATGTGCTCATATAC
>455_036279_1836_1414 length=114 AAATAACTTATACAATGAGTTTTACATGTTATCTTTATCACGTTATTTTTATCATTAAATACTTTTTATTGAGTACCAATCAATTGCACAAGTAGTTTTCACTATCAGTTGTTC
>455_036372_1160_2260 length=145 TAATACAATATCGTAGGTCTTCTTTTCTCCGTGAACGTAAAAAAAACACCAAACAAACGTACGTTTTAATTTTAATTAACTACGTCAACTTTGAAATTTGAACTTAATGTATTTCAAACTATTATCTATAATTTTTACAAATTCC
>455_036374_1663_1044 length=122 AATCAATTGCACAAGTAGTTTTCACTATCAGTTGTTCAATAGAATGTAATAGGTATAAAAGGTTTTTACTTGAAAATAATTTTCACAGTTAAAAAGTTTCAACAATACAGTTCATTTCAAAG
>455_036385_1415_3056 length=97 AAGTTTATATCTATAATCTATATACAATACACTATATTTGGATACCTAAAGAAAAATTGAATCTTATACCCATAATGTTCTCCACTCTTTACTACGC
>455_036419_1378_1489 length=67 AAATTCGCAGCTATATTTCAATATAAAAATTATAATTTCACTAAGCAATACAACTGGCCGGATTTCC
>455_036483_0512_1657 length=52 TTATATAATCAGGTTCTGATAGTATGTAGTTTCGTTGTATCTTGACAAACGC
>455_036653_1821_0968 length=69 GAATTAATAATGACAAACTCGTGTACAAGTGCATTGTCAATAACAAATATTTCGTGAATAATAAAATTC
>455_036684_0068_0317 length=96 TAACATTCCAATAAATGTAAATACAATTCCAAAAAACATTTACTATTGATATGAACTAGTGTCATTTTTCATAAATCAATTGCCTTAACGTATTCC
>455_036723_1306_1921 length=103 AGAAGTGTCCATATTGTGAAAAGTTCGCTGATTCTATGATCCGGCTGGAGACGCCACTTGTTAGTGTTCCAACACCTTTTATTAACGTTGATGACATTATCGA
>455_036876_0189_2756 length=98 TACAATTTGCAATCGTGCGGGGACTGGCAAGAATGTCAGTATAGCCACTTTGAAATGTGGTCATGTATTCCACGAGAATTGCATCATTAAGTCGTTTG
>455_036897_1525_3460 length=86 TTTTTTCACATAACAACGACGGACATTGCTGGAATTTTTTTTACAAGACATATATAACTTAGTAAAAAAATAAACCCACTAATTCC
>455_036898_0783_1225 length=57 TTTATTTTTTTACTTATGTGATGTGATCATATTGACGAATGGTTTCAAACTGACGAC
>455_037051_1127_3230 length=87 GAACAATTCTTTTTTCGACGAAGGCTTCAACCACTTGTTGCAACCGCCCGCTATATTTATTTCCACAAAATTATTTTTTATTTTTTC
>455_037070_1642_0510 length=102 GCACCTCTTATCTTATCTCTCTCTTATCTTATCTCTCTTATCTTATCTCTCTTATCTTATCTTATCTAAAGACCCGCCTCAATTATCATGGACCTGGGTAAC
>455_037088_0092_1073 length=108 TATCTATATGGCCCAACCTTGAATTAATAATGACAAACTCGTGTACAAGTGCATTGTCAATAACAAATATTTCGTGAATAATAAAATTCCAAGTCGTATCATACTAAG
>455_037139_0385_3787 length=70 GCAGCTATTAATGTATTAACACAACAACTTAAAATTATTGATAATGAGGAAAAAATTTAATTGAAATTAC
>455_037248_0068_1968 length=127 ATAATTATGCCATCACTTGAAACTAATAAAATAAAACCTTTTATTTCATTTTAAATGAATTTTCAATAATAAACAAAAATTCATTTATTGTTGTTATCTTTACAAGTAAAAATAATAACCAAGAAAC
>455_037295_0515_1405 length=115 TTTCACAAGTTAAAAAGTTTCAACACTACAGTTCATTTCAAAGTAAAGTAAAAATGCCTGGTATATATTGTACAATTTGCAGCCGTGTGCTAGAGACACGGAACAGGGGATAGGC
>455_037516_0081_2596 length=119 TCAGATTAAAATAAAATAAACACTATTCTTCTTCACGAAATAAATAAAGCAACGAGACTTTATAAACATAAATTGACGGATAAGGATTTTCAAATTGCTCACTTGCGACAACAAATAAG
>455_037527_1651_2648 length=66 ACTTGGAAATAAGTCGCAATATATTGCCTAACCTTGAAATAATTTTTAAAAAACAAGTTAGATAAC
>455_037656_1055_1188 length=98 CTTAAAATTAAAGAATTGAATGAAAATGTTGTACAAAGCACTGATGAAGATTCCGTTATAAGTGATAAAAAGACTACATTGAGTGATGAAGCATCTGA
>455_037669_0325_0129 length=125 TTGATAGTAAGAAATTTAAAAGTCATGTTATGAATAAAAATACTTGTCAATCCAAATATTATTACACTTAAAAATTATTTACAACGATTAGGTTTAAATATATTTTATGAACCTGAACACGCAAC
>455_037779_1079_2476 length=104 CCACTTGAAGCTATTATATTTCACGTTCCAAAATCGTAAATTTTTTAATTATTTTCGCAAACCACAGCGCAATTATTATCGCTTGTTCGTGAGGCATGTGGTAC
>455_037822_0811_2681 length=115 TATTGACAGTGCACTTGTACACTGGGGTTTTTACCGCTAAAAATATTATTTTAAAACGTCAATTGCACAAGTAGTTTTCACTATCAGTTGTTCAATAGAATGAACTGGGACACGC
>455_037850_0486_2636 length=115 ACAACAATGATGTAGATTTAAGTTTCATATGTTTATTTAAAAATGTAAACAAATTGAACATATTTGTTGAGAAGAAATGTGCAGGACTTGTGGATATATTAACTTTTTGTTTAAA
>455_037876_1430_2146 length=113 GGATACTATTCAAATGAACGTTATTATGAGCTCCTGACTCGTGCGGTACCAATGTATTTTCAACAGTATTTTGAAGTGACTTTAAAGTTAGACGCCGATTGCATTAAAAATTA
>455_037943_1327_1955 length=106 ACGATAACAAATTAACTTGGAAAAATGAACTAATTTCTGGGTACTTTTTCAATTAGAATTTACGCTTAGTTTGTACAACTTTAAAAATTTAACACTATACACAGAC
>455_038031_0071_1988 length=99 ATTGAATCTTATACCCATAATGTTCTCCACTCTTTACTACGTTGGAATAATAAGTTAATTTAACGCAGTCGCTAGTGAATTCGTCCGGCATAATCAAAA
>455_038068_0066_2325 length=102 AATTGTACATTTGACACTTGTCAATTTCAATTCAACAACAATAATATCAAGTATTTCTATTTCAATACAATAAGTAACCAGCAATTGGAGATTTTTTTATAC
>455_038125_1919_2254 length=96 TTTACCTTGAAATAACTTTTGCGCATTTATTCTATCTATATGGCCCATGACAAACAATCGTGTACAAGTGCCGATAATAAATAATTCGAAGTAACC
>455_038135_1004_2932 length=134 TTGTATAAGTTATTTACGTTTTAAAAATAATATTTTTAGCGGTAAAACCCATGTGTAATTAAATAACTTTATTCTATATAACCGATAATTAAAAAAACAATGAATTCAGATAATGGCAAACTCGTGTACAAGTG
>455_038142_0291_3583 length=114 GAATTTTCTAAAAATATTTTTAACATAATATTGTTTAAAAAATATTTGGGGCACATTTGTATCGATTTTAAATTATTTAAAGTGTTAATAATACTAGAATTTTTAAGTTTGTAC
>455_038333_0808_0761 length=90 TAATTCAAGGTTGGGCCATAATTATTATATGACAGTACAAATGGTTATCTAACTTGTTTTTTAAAAAGTTATTTCAAGGTTAGGCTATAC
>455_038354_1397_3047 length=97 CATATCTTTGGCGTGCTTGACCTTTAATACCAATTAGTATAATACTTTTAGTTCTTTAACGGATATTCCCTCGTATATAATCAAGCGTGTAAAAACC
>455_038444_0208_1703 length=125 ATAATTCAAGGTTGGGCCATAATTATTATATGACAGTACAAATGGTTATCTAACTTGTTTTTTAAAAAGTTATTTCAAGGTTAGGCTATATAGATAGAACTTGGGGAATTTTATTATTCGCGAAA
>455_038545_1026_2734 length=100 ATAGTTATACATGTGCCGATAATATGCACTACATGTGTGGGTGCGATAATGTACTTGAATTTCAAATTTAGTGATAAAGCTGTTTACTTATAATTTCGAA
>455_038556_0512_2963 length=105 ATTTGAGCAACTTATGGACATGCTCATTTTGATTATGCCGGACGAATTCACTAGCGACTGCGTTAAATTAACTTATTATTCCAACGTAGTAAAGAGTGGAGAACA
>455_038576_0199_3883 length=106 TTATTAATTCAAGGTTGGGCAATATATTGGGAACTTGTATAAATAGAACTTACTCTAAGGCTGAGTAATATAGATAGAACTTGGGAATTTATTATTCACTAAATAC
>455_038589_0449_1423 length=79 CATCGACCACACGGCTGCAAATTGTACAATATATACCAGGCATTTTTACTTTACTTTGAAATGAACTGTAGTGTTGAAC
>455_038739_0083_1701 length=148 TTTTACTACTGCTAACTTTTTAAAAAAAAAATTACTTCAAGTGAATAGGAATTTCTAAAAATATTTTAACATAAATATTAGTTTAAAAAATATTTGGGGCACAATTGTATCGATTTTAAATTGTTTAAAGTGTTAATAATACTAGTAA
>455_038827_0584_1095 length=96 ACCCAGCTAATTACGACTTGTATTCAACATTTGTAAAAAATATATACATATCAACGACGGACATAACTGACATATATAACTTGTAAAAAAAATTCC
>455_038833_1756_1163 length=99 ATGATGAGAATGGTTCCGTTATTGTTTCAGAGCGTAATTGTTATTCAAGTAAATTCAATATAAAACGGGAGAGATTTAGCACTGATTGTGAGAGTGTTA
>455_038867_0573_3392 length=84 AATAAATTTAAACTTTTGCGACTTATTTCCAAGTACAAAGGGTTATCTAACTTGTTTTTCAAAAAGTTATTTTTTTATTATTCC
>455_038897_0261_2880 length=103 TTTGACAACTTGCTAATTTTATTTTTTTACTATGTGATGTGATCATATTGACGAATGGTTTCAAACTGACGACAACGATATAAGTGCAACACAAAATGAAATA
>455_038934_1203_0182 length=96 GTATAGCCACTTTGAAATGTGGTNATGTGTTCCACGAGAAGTGCATCATTAAGTCGTTTGAGGCGCACAAGAAGTGTCATATTGTGAAAAGTTCGC
>455_038959_1646_2468 length=114 TATCTCTCTTATCTTATCTCTCTTATTCTTATCTTATTCTAAAGACCCGCCTTCTAATTATCTATGGTACCTGGGAACCTTTTTTTACAAATGTCGATAGCTGGGATTTTTTTA
>455_038961_0513_3425 length=92 AAATTTACAATTAGTGATAAATTTGTTTACTCCACTTGAAGCTATTATATTTCACGTTCCAAAATCGTAAATTTTTTAATTAATTTTTCGCC
>455_038988_0496_2139 length=123 AGATATAAACTTAGAAATCACAAATATTATTTAATATTTATAAAGAGAGGTATTATAATAATAGAATTTCTCAACACTTGTTATTTAATTAAGTTTATTTTTATTCACTCTTTATACTCTTTA
>455_039015_1101_2814 length=102 ATTAATGGCCATCATATCATCTTCGAATAGATAACAATTATCCAAATTATTAGTTGCTAAACTGGCCATGATCTTTTGTAAAAAATTATTCCCATTGGCATC
>455_039029_0382_0470 length=122 AATTTAAAAAATATATAAACATATTAGAAATGATTGAATTATCTGTTAAAAAACGTTCATTCACGCCTACCGAAATAACAAATGTGAACATTACAAATTATTTAAAATTTTTAACAAAAAAC
>455_039097_0736_3879 length=108 CTTTATCTATATAACCGATAATTAAAAAAACAAATGAATTCAGATAATTGCAAACTCGTGTACAAGTGCATTGTCAATAGATAGATAACCCTTTGTACTGTTATATAA
>455_039266_0108_3564 length=144 TTGTTAATGTTTTACTACTGCACTTTTAAAAAAAAATTACTTCAAGTGAATAGGAATTTCTAAAAATATTTTAACATAATATTGTTTAAAAAATATTTGGGGCGACAATTGTATCGATTTTAAATTGGTTTAAAGTGTTAATAA
>455_039376_0496_1680 length=110 TAAATAACTTATACAATGAGTTTTACATGTTATCTTTATCACGTTATTTTTATCATTAAATACTTTTTATTGAGTACCAATCAATTGCACAAGTAGTTTTCACTATCAGC
>455_039447_0194_1612 length=123 TGTATAATAAACACTTTTTAAAATAAAAACAAAAGTCTTTATGAAAATTGTAGTTGTACTCTGCCATGAAATCCGGCCAGTTGTATTGCTTAGTGAAATTATAATTTTTATATTGAAATATAG
>455_039503_1728_1968 length=131 CTTTATTTATATAATGTTAAAAATTTAAGTAAAAAATTATTAAAAGAAATTTACTTGACATTTTTTAAAAATGACGGTTTTACATTTATAATTGACGATATGAAATATATTGATGGAATACTCGATCAAAG
>455_039510_1415_1707 length=88 TCATTTTCAAGCAATTTATAATTGTATTGTTTATAAATTACAAATGATATGGGCAATGGTTGCAAGAGTTCGGTTATGAATGTGTTTC
>455_039623_0639_2241 length=125 TTATATTAAATTAGATATTTTAACTAGGGTTATGGAGTCCTAATTGTACTTTTACGTTATTTAATATTATTTACGTTACAGAAATTGTAACAACTATATCCGTATTAAATATAATGAATGATTTC
>455_039625_1858_2711 length=110 AGGTTGGGCCATATATTTGGAACTTGTATAGATAACTTGTTTTAACTTATTGTTTCCAAGTACACAGGGCTATCTCTCTAATGCATTTGTACACGAGTTTGTCATGGGCC
>455_039692_0144_1318 length=95 TTTGAAATGTGGTCATGTGTTCCACGAGAAGTGCATCATTAAGTCGTTTGAGGCGCACAAGAAGTGTCCATATTGTGAAAAGTTCGCTGATTCTA
>455_039878_1027_3075 length=123 GTTATATAATATGAAAATGATGAAATTATATCATCATGATTTGTTATTATTAAATTTTTAACATATTTCAAATATAATTTTGAATAAATCATTGTTATTTTTTAACCGTAAAATTAATTCCCG
>455_039918_1537_2447 length=66 TAAAGAGTGAATAAAAATAAACTTAATTAAATAACAAGTGTTGAGAAATTCTATTATTATAATACC
>455_039940_1249_1876 length=138 AATTATTTATTATTGACAATAGATTCGTGAATAATAAAAAAATAAACTTTTTTAAAAAACAAAGTTAGATAACCCTTTGTACTTGGAAATAAGTCGCAATAAGTTTAAATTATTATTATTGACAATTAAGAATTCGTG
>455_039987_0934_2700 length=115 CAACCTTGAAATAACTAACAAGTTAGATAACCCTTTGTACTGTCATATAATAATTCTTAGAACTTCTATCTATATGGCCCAACCTTGAATTAATAATGACAAACTCGTGTACAAG
>455_040053_1283_2836 length=137 AAGGAAATTTTACGTAGTAGGAAAAACGACAAAAGGATACTGAAGAGCAAGATGATTGAGGGAAAAAAAGTACTTCGAAATATTGACTGATGAAGAAAAACAAAAGAAGGAAATTTTACGTAGTAGGAAAAAACGAC
>455_040149_0576_1656 length=124 ATTGAAGCGAAAATCATGTTCTTGTAGTAATATTCCTAAGAAAAAGAGTTTTATTTGAATTTCATTATTAAAACAAGAAAATGTACAGTTAAAACAAGATGTTTTAATATTAAAGACGGGAAAA
>455_040203_0564_2989 length=144 AAGACAACACTTGGAAAAAAAATTACTAAAAAAAAAAAGTACCCCGTAAAAAGTAAATAATTAGTTATGATAGATTATGTAACAACTTAAAAATTTAATTTTATAGAAACAATTAGGAGCAAAGTTAAAAAAACAATTGTCTAC
>455_040233_0273_3604 length=73 CAAGCGATAATAATTGCGCTGTGGTTTGCGAAAATAATTAAAAAATTTACGATTTTGGAACGTGAAATATAAC
>455_040238_1476_3446 length=141 CCCGCTATATTTATTTCCACAAAATTATTTTTTATTTTTTCACTTTTTTTCATTTAAAATGAAAAGAACAAATTCGTTTTTTTTGAAAATACATTATCGACTCTACTACTTTACTTTAGTCACTAACTACATTCATTTAAC
>455_040323_1073_1533 length=136 ATTCACTTAGAAGAATTTTTTTTTAAAAAGTTAGCAGTAGTAAAACATTTAACAAAATTTATAGAAAATGAACATTTCTGGGTATTTTTCAATGATTCGCTTAGTTTGTACAACTTTAAAATTTAACACTATACAC
>455_040523_0075_2593 length=100 GACAAACTCGTGTACAAATGCATTAGAGAGATAGCCCTGTGTACTTGGAAACAATAAAGTTAAAACAAGTTATCTATACAAGTTCCAAATATATGGCCCC
>455_040571_1672_2643 length=99 GTACAATTTGCAATCGTACGGAGACTAGCAAGAATGTCAGTATAGCCACTTTGAAATGTGGTCATGTGTTCCACGAGAAGTGCATCATTAAGTCGTTTG
>455_040598_1973_2485 length=103 TGTGGATTTGATATAAGCGGCATCCAACGAAAAAAACTCCATATATATATATACGAATGAAACACTGAATACGTTAAGGCAATTGATTTATGAAAAATGACAC
>455_040764_1534_1986 length=113 ATAGAACTTGGGAATTTTATTATTCGCGAAATGAGTTGGGAACAATAGTATTGGGAGATTTGCGACTTAGTATGATAGAACTTGGAAATTTATTATTCACGAAATATTTGTTA
>455_040833_1942_3643 length=108 AGAACTTCTATACTATATGGCCCAACCTTGAATTAATAATGACAAACTCGTGTACAAGTGCATTGTCAATAACAAATATTTCGTGATAATAAAATTCCAAGTTCTATC
>455_040878_1187_0469 length=104 CAACTGGCCGGATTTCATGGNAGAGTACAACTACAATTTTCATAAAGACTTTTGTTTTTATTTTAAAAAGTGTTTATTATACAAAATAAATGGAACATTANAGC
>455_041219_1223_0215 length=96 ATAAAGTGGAAACCATGATGGAGAATCGCGAGAAGATCGATGATACTATTCAAATGAACGTTATTATGAGCTCCTGACTCGTGCGGTACCAATGTA
>455_041277_0113_1027 length=115 GCACTTGTACACGAGTTTGCCATTACAATATTTAAGGTTAGGCCATATAGATAGAACTTGTATAGATAGAACTTGAAAATTTTATTATTCACGAATTATTTATTATTTACAATAC
>455_041284_1867_2448 length=122 ATACAAAATAAATGGAAACATTACAGCCGTTTATAAAGAGTATAAAGAGTGAATAAAATTAATTAAATAACAAGTGTTGAGAAATTCTATTAGAATAATACCTCTCTTTATAAATAGTAGAA
>455_041355_1595_3192 length=70 TTTACAAGACATGTATAACTTGTAAAAAAAATTACCCAGCTATTCGACTTGTATTCAACATTTGTAAAAC
>455_041423_1018_3345 length=126 CTTTTCATATCTACATTTTCCCGTCTTAATATTAAAACATCTTGTTTTAACTGTACATTTTCTTGTTTTAATAATGAAATTTCAAATAAAAAACTCTTTTTTCTTAGGAATATTACTACAAGAACA
>455_041466_0829_3165 length=61 AAATTAGAATCTTATACCCATAATGTTCTCCACTCTTTACTACGTTGGAATAATAAGTTAC
>455_041659_0040_2678 length=80 TTTTGTTATTGTAAAAAATTATCAACAACCGGAGAATATACAAATTAAATCTTCAATTTCATTTATTTTAATTTCCTAAC
>455_041703_0207_2576 length=115 AGCTCGTGTCACGATTTACGTAAAATGTTAAAATTGCTTTTGAAAGAAAGGTGCCATCGAAGTACTGTTCTAAACAACGTTCTTTCAGGTTATCTTCACACGTAACAATATATGC
>455_041781_0070_3261 length=117 ATCAGAACCTGATTATATAACATTTAAAAGGCAAGTAGATAACGGCGGCTTGTCATGTAAAAAATCATTTGTTTATATTGAAAAAAATTTTTACAAGAAGTAAGCAATATTTGTGAC
>455_041853_0366_2395 length=148 TGTAGGAATCTTTATTTAACAACTTACCTAAAGTTAGGGAAAAATAAGAACAAATCCTAAATACAATTTTTAAGTTGTATTAAGTTATCGTTCGTCGAAAAAAAATAGCAATTTCAAGTTCTTAAACAATTCGGTAGTATTTTATAAA
>455_041960_1013_2828 length=108 ATATTTGTTATTGACAGTGCACTTGTACACGAGTTTTCCATTAATTATTATATGATAATACAAAGGGTTATCTAACTTGTTTTTTAAAAAGTTATTTCAAGGTTGGGC
>455_042009_0997_2302 length=103 TGTCATTTTCATAAATCAATTGCCTTAACGTATTCAGTGTTTCATTCGTATATATATATATGGAGTTTTTTCGTTGGATGCCGCTTATATCAAATCCACATAA
>455_042027_0253_2136 length=136 AAGTAGTTTTCACTATCAGTTGTTCAATAGAATGTAATAGGTATAAAAGGTTTTTACTTGAAAATAATTTTCACAGTTAAAAAGTTTCAACAATACAGTTCATTTCAAAGTGAAATAAAATAAAATAAAGTAAAAA
>455_042076_1710_1562 length=63 TTTCAAAGTAAAGTAAAAAATGCCTGGTATATATTGTACAATTTGCAGCCGTGTGGTCGATGC
>455_042197_1783_2489 length=125 TATTTCAGGTTTGGGCCAATAGATAGAACCTAAGTATTTATTATTCACAAATTACTTAGCAGTTGGGCATATAATGGAAACTTGTTTTTTGCGACTTAGTTAGTTTCCAAGTACAAAGGGGTATC
>455_042479_1400_1123 length=142 TAACTTTTTGTTTAAATTTGCAACTATTTTGTATTCAATGGACAAATCGTTTTAACGGGAAAAAAAAAGATTCATACGGCAAGTATACAAACTTAAAAATTCTAGTATTATTAACACTTTAAACAATTTAAAATCGATACAA
>455_042567_0638_1089 length=112 GTATTGGGAGATTTGCGACTTAGTATGATAGAACTTGGGAAATTTTATTATTCACGAAATATTTGTTATTGACAATGCACTTGTACACGAGTTTGTCATTATTAATTCAAGG
>455_042618_1623_1874 length=116 TTACAAATGTCGATAGCTGGGAATTTTTTTTACAAGTTATATATGTCAGTTATGTCCGTCGTTGATATGTATATATTTTTTACTAAATAGTTGAATAACAAGTCGAATAAGCTGGG
>455_042661_0280_1785 length=115 CAATTTGAAAATCCTTATCCGTCAATTTATGTTTATAAAGTCTCGTTGCTTTATTTATTTCGTGAAGAAGAATAGTGTTTATTTTATTTAATCTGATTGGATCATTTCTGAATAG
>455_042712_1760_3244 length=128 AAAATTATTTTTTATTTTTTCACTTTTTTCATTTAAAATGAAAAGAACAAATTCGTTTTTTTGAAAATACATTATCGACTCTACTACTTTACTTTAGCACTAACTCATTCATTTAACTCAATAACAGC
>455_042806_1269_2487 length=112 TTGACCGTCACGGTAAAGTAGTATGATGAGAATGGTTCCGTTATTGTTTCAGAGCGTAAATTGTTTAATTTACTAAGTAAATTCAATATAAAAACGGGGAGAGATTTAGTCC
>455_042862_1765_1461 length=126 TAATGATAAAAATAACGTGATAAAGATAACATGTAAAACTCATTGTATAAGTTATTTACGCTTTAACAATATAACAAATGCGGTAAAAACCCGTGTGTAATTGAACAGGTAATAACTGTTAATAAC
>455_042925_0590_1762 length=109 ATCTATATGGCCCAACCTTGAATTAATAATGACAAACTCGTGTACAAGTGCATTGTCAATAACAAATATTTCGTGAATAATAAAATTTCCCAAGTTCTATCATACTAAG
>455_042951_1091_0181 length=123 CATGTCCCAACTCATTTCGNGAATAATAAAATTCCCCAAGTTCTATCTATATAGCCTAACCTTGAAATAACTTTTTTAAAAAACAAAGTTAGATAACCATTTGTACTGTCATATAAATAATTA
>455_043002_0504_1814 length=111 ACCTACACTGGCAGCAACCGTTGTCATACAATTTTACGCTATTGGTAAAAGAGATGCAAAACAGCTTTGTAACTACAGATTTACAAATAATAACAACACAGTACTTTATCG
>455_043108_1326_3419 length=132 TTTATACTTTTTTATTGAGTACCAATCAATTGCACAAGTAGTTTTCACTATCGATTGTTCAATAGAATGTAATAGGTATAAAAGGTTTTTACTTGAAAATAAATTTTCTACAGTTAAAAAGTTTTACAACAC
>455_043147_1668_1993 length=86 AGAGTGGCTATACTGGCATCGACCACACGGCTGCAAATTGTACAATATATACCAGGCATTTTTACTTTACTTTGAAATAGAACTGC
>455_043179_0402_4012 length=99 GTTATCTAACTTGTTTTTTAAAAAGTTGTTTCAAGGTTAGGCCATATAGATTTGCGNNNNNTTATTATGATAGAACTTGGAAATTTATTATTCACGAAC
>455_043241_1304_2644 length=119 TATCTGAAAGAATTGATAAGATGAATTTAAATTATTTAATATTTTATATATGATTTTTTTGATTTGCATTTTTATAATAAATGTTTTAATAATTATATTCAATTCAAACGATTATCCGG
>455_043406_0765_2208 length=92 CCATTTCGTGAATAATAAAATTTCCCAAGTTCTATCTATATGGCCCAACCTTGAAATAACTAACAAGTTAGATAACCCTTTGTACTGTCATC
>455_043438_0433_3854 length=113 ACTGATAGTGAAAACTACTTGTGCAATTGATTGGTACTCAATAAAAAGTATTTAATGATAAAAATAACGTGATAAAGATAACATGTAAAACTCATTGTATAAGTTATTTACGC
>455_043461_0269_3980 length=101 GCAAACACAAAGAAGATAAATATATGAATTCAAGTAAATTCAATATAAAACGGGAGAGATTTAGCACTGACCGTGAGAGTGATACCGATTCTGAAGTTCTC
>455_043491_0131_1694 length=87 TCTAACTTGTTTTTCAAAAAGTTATTTTTATTATTCACGAAAATATTTGTTATTGACAATGCACTTGTACACGAGTTTGCCATTAAC
>455_043687_1933_1687 length=119 TAATTAAAAAAAATAAAATAACACTTGAGATATTATATTGCAATTTTTAAAAACTAGGACAGGATATCAATTAATAACGATATGTCAATGGATATCAAATTTTTTAACATTTGCGTGCG
>455_043694_1744_1719 length=124 CACAGTTTCATATGTTATACAATCAGTTTCATTATATACAAAAAGAAACTGTACCTTCTATTATATATTTTTTTTNTTCANATAACAACGGACGGATATTGCGTAGGTTTTAATTTTTTTTAAC
>455_043764_0055_0378 length=95 AAAGGAACAGCAAATACGATAGGAGCATCAGGATTAATAGGAAGCCATTCATTTCAAATGTGCTCATATACACCGCCAATGAATAATCCAATATA
>455_043779_0469_2400 length=125 AAACATTACAGCCGTTTATAAAGAGTATAAAGAGTGAATAAAAATAAACTTAATTAAATAACAAGTGTTGAGAAATTCTATTATTATAATACCTCTCTTTATAAATATTAAAATAATATTTGTGA
>455_043881_0639_0240 length=117 CATAATATTGTTTAAAAAATATTTGGGGNACAATTGTATCGATTTTAAATTGTTTAAATGTTAATAATACTAGAATCTGAGACACGCAACAGGGGGGTAGGCAAGGCACACAGGGGA
>455_044027_0780_2073 length=135 GTTCTATCTGTATGGGCTAACCTTGAAATAACTTTTAAAAAAACAAAGTTAGATAACCCTTTGTATTTGAAAATTACAAGTCGCAATTTATATGGTTAGTTAATAAAAGAACAGTCGTAAGTATTAGGTCCATTG
>455_044029_0150_2594 length=117 AATGGCAAACTCATGTACAAGTGCATTGTCAATAACAAATATTTAGTGAATAATAAAATTCCCCAAGTTCTATCTATATAGCCCAACCTTGAAATAACTTTTAAAAACAAAGTTAGA
>455_044085_0585_2535 length=97 AAATTTAAACAAAAAGTTAATATATCCACAAGTCCTGCACATTTCTTCTCAACAAATATGTTCAATTTGTTTACATTTTTAAATAAACATATGAAAC
>455_044167_0720_1829 length=97 TTATCTAACTTGTTTTTTAAAAAGTTATTTCAAGGTTGGGCTATATAGATAGAACTTGGGGAATTTTATTATTCACTAAATATTTGTTATTGACAAC
>455_044382_1579_0677 length=80 TTGAAATAGAAATACTTGATATTATTGTTGTTGAATTGAAATTGACAAGTGTCAAATGTACAATTTATAAATGATACTTC
>455_044385_1389_3936 length=123 AAAATAATAAGTCGTCATATATTACTCAGAAAAAAAAAGTTTTATCTATACAAGTTCCCAATACATGTCCCACCCATTTCGTGAATAATAAAATTTCCCAAGTTCTATCTATATGGCCCAACC
>455_044490_0314_1488 length=107 TCATTAATGGCAAACTCGTGTACAAGTGCACTGTCAATAACAAATATTTAGTGAATAATAAAATTCCCAAGTTCTATCTATATTACTCAGCCTTAGAGTAAGTTCTA
>455_044518_1067_1559 length=77 AGTAATATAGATAGAACTTGGGAATTTTATTATTCACTAAATATTTGTTATTGACAGTGCACTTGTACACGAGTTTC
>455_044531_0340_1077 length=119 ATGATACTTTTTTTAACTTCAAAATTTACTTAGATCAACATTTATGTTTTATAAAAAATTAGTATTTCTGTCACATTAGCTGGTGGTTCATTTTCATTTTCAAGCAATTTATAATTGTA
>455_044580_0223_3669 length=117 ATATAACTTGTAAAAAAAATTACCCAGCTATCGACATTTGTAAAAAAAGTTCCCAGGTCCATGATAATTGAGGCGGGTCTTTAGATAAGATAAGATAAGAGAGATAAGATAAGAGAG
>455_044633_1682_0596 length=105 TTTGTTATTGACAATGCACTTGTACACGAGTTTGCCATTATAATTCAGGTGGGCAATATATTGGGACTTGTATAAATAGACTTACTCTAAGGCTGAGTAATATAG
>455_044671_0171_0127 length=143 ACTTGGAAAAAAATACTAAAAAAAAAAGACCCCGTAAAAAGTAATATGTATGATAGATATGAACAACTTAAAAATTTATTTATGAAACAATTGGAGCAAAGTAAAAAACAATTGTCTAATACTAAAAAAAATTTCTTAGATAA
>455_044689_0252_0452 length=114 TTAGGTATCCAAAATATAGTGTATTGTATATAGATTATAGATATAAACTTAGAAATCACAAATATTATTTTAATATTTATAAAGAGAGGTATTATAATAATAGAATTTCTCAAC
>455_044793_1710_3148 length=117 GTTTACTTATAATTTCGAATGTCACGTTTATCATGTGTCGAAACTATACAGCCCTTTGTTCTTAAGAATTTCAATTAGTGATAAATTTGTTTACTCCACTTGAAGCTATTATATTTC
>455_044802_1689_3935 length=122 TAAAACCTTTTATTTCATTTTTAAATGAATTTTTCAATATAAACAAAAATTCATTTATTGTTGTTATCTTTACAAGTAAAAATAATAACCAAGAAACTGTGGTAAATAGTTTTTTCAGTAAC
>455_044824_1363_3473 length=62 CATTGAATACAAAATGTTGCAAATTTAAACAAAAAGTTAATATATCCACAAGTCCTGCACAC
>455_044830_1989_0431 length=107 CGTCTACTGTATTGGTACGAGCTCTCCCACTTCTATCGCGCAATTTCTCATCCGAAGTAGCATTTTTATAAAAATCGCCGATGAATGCCGTTGTTTTCTTACTAATA
>455_045068_0507_2074 length=122 TTTACTTAAATTTTTAACATTATATAAATAAAGAGAAAGAGGTTTTTAGTTAAATAATTAAAAGACTTTAGGAAATTATAATTATGATTCTCACAAATATATACATTTAATATTCTTGTATC
>455_045069_0612_3329 length=99 TGTCTGCTTTCTAGTAATAATACACTGTGTTATTTACAAACACATATGAATCCGTCTTCACACACTCATTAGTATATACACATTTTAGTAGGCATTACA
>455_045125_1641_0984 length=107 AATATTTGTTATTGACAATGCACTTGTACACGAGTTTGTCATTATTAATTCAAGGTTGGGCCATATAGATAGAAGTTCTAAGAATTATTATATGACAGTACAAAGGG
>455_045195_0361_1064 length=109 ATTGACGAATGGTTTCAAACTGACGACAACGATATAAGTGCAACACAAAATGAAATATGTGCGACAAAAACTTGTTCTTGCGCAAATACACACTGGGACCCCAAAGAGG
>455_045219_1621_1688 length=96 ATTGTTCTTTTCATTTAAATGAAAAAAGTAGAAAAAATAAAAAATAATTTAGTAGGAAATTAAAGTAATAGCGGGCGGTTGCCAACAAGTGGTTGC
>455_045242_1183_0988 length=129 AAAAAAAGTTTAATCTATACAAGTTCCCAATACATGTCCCACCCATTTCGTGAATAATAAAATTTCCCAAGTTCTATCTATATGGCCCAACCTTGAAATAACTAACAAGTTAGATAACCCTTTGTACTC
>455_045667_0438_3244 length=99 TTTGCAAGATAAAAAAGGAACAGCAAATACGATAGGAGCATCAGGATTAATAGGAAGCCATTCATTTCAAATGTGCTCATATACACCGCCAATGAATAA
>455_045669_1056_3975 length=119 GTATAAGTTATTTACGCTTTAACAATATAACAAATGCGGTAAAAAACCCGTGTGTAATTGAACAGGTAATAACTGTTAATAACTTTGAAATAACTTAATCTATATGGCCCAACCCTTTC
>455_045673_1832_2112 length=108 TAAATAGAACTTACTCTAAGGCTGAGTAATATAGATAGAACTTGGGAATTTTATTATTCACTAAATATTTGTTATTGACAGTGCACTTGTACACGAGTTTGCCATTAA
>455_045687_1096_2933 length=109 TAAGATATTTAGGGCTGGGCCATATAGATAGAACTTGGGGAATTTATTATTCACGAAATATTTGTTATTGACAGTGCACTTGTACACGAGTTTTCCATTAATTATTATA
>455_045727_0904_3998 length=101 AAATTATTTCAAGGTTAGGCAATATATTGCGACTTATTTCCAAGTACAAAGGGTTATCTAACTTGTTTTTTAAAAAGTTATTTTTTATTATTCACGAATCC
>455_045770_1283_2569 length=104 TTATTGTTTCAGAGCGTAATTGTTATTCAAGTAAATTCAATATAAAACGGGAGAGATTTAGCACTGATTGTGAGAGTGTTATGAATTATGAAGTTGCTCGCGAG
>455_045855_0077_1783 length=91 ATGTGACACATGTTAACATAGTTGACGATGACAGCAATAATAACAACAATGATGTAGATTTAAGTTTCATATGTTTATTTAAAAATGTAAC
>455_045888_0234_3703 length=106 ATCATTAATGGCAAACTCGTGTACAAGTGCACTGTCAATAACAAATATTTAGTGAATAATAAAATTCCCAAGTTCTATCTATATTACTCAGCCTTAGAGTAAGTTC
>455_045983_0064_0118 length=110 CGAAATGAGTTGGGACATTAGTATTGGGAGATTTGCGACTTAGTATGATAGAACTTGGGAAATTTTATTATTCACGAAATATTTGTTATTGGACAATGCACTTGTACACG
>455_046048_1518_1539 length=120 CAATGCACTTGTACACGAGTTTCCATTAATTATTATATGACAGTACAAAGGGTTATCTAACTTAGTTTTTAAAAAGTTATTTCAAGGTTGGGCTATATAGATAGAACTTGACTAATTTTA
>455_046071_0711_3672 length=109 TATTATTCACGAAATATTTGTTATTGACAATGCACTTGTACACGGGTCTGTCATTAATAATTCAAGGTTGGGCCATATAGATAGAACTTGGGAATTTATTATTCACGAA
>455_046073_0279_0704 length=143 TTATTATAGAATAAAGTTATTTAATTACACATGGGTTTTTACCGTCTAAAAATATTATTTTAAAACGTAAATAACTTATACAATGAGTTTACATGTTAAGTCTTTATCACGTTATTTTTATACTTTTTTATTGAGTACCTAAA
>455_046082_1016_1569 length=68 GACAATTAAATAAAGTGGAAACCATGATGGAGAATCGCGAGAAGATCGATGGATACTATTCAAAGGAC
>455_046117_0295_1982 length=129 ATCGTCAACTATGTTAACAATAGTGTCACATTTGAAGAACAATTCTTTTTTTACGAACGAAAGGCTTCAACCAACTTGTTAGCAACCGCCCGCTATAATTTATTTACCANAAAATTATTTTTATTTTTC
>455_046132_1956_2503 length=119 CAAGCGATAATAATTGCGCTGTGGTTTGCGAAAATAATTAAAAAATTACGATTTTGGAACGTGAAATATAATAGCTTCAAGTGGAGTAAACAAATTTATCACTAATTGAAATTCTTAAG
>455_046213_0482_1185 length=93 TTTTATTATTTTTTTAAAATCAAATTTTTTTTAACATGTCGTTATTTTTTTCAATAGAATTAAATATATTAATTACTGCATTACAAACTTCCC
>455_046235_1094_3166 length=115 AGATAGAACTTGGGGAATTTTATTATTCGCGAAATGAGTTGGGACATGTATTGGGAGATTTGCGACTTAGTATGATAGAACTTGGGAAATTTTATTATTCACGAAATATTTGTTA
>455_046310_0219_3522 length=93 TTATTTTTATTTTTCACTTTTTCATTTAAATGAAAGAACAAATTCGTTTTTTTGAAAATACATTATCGACTCTACTACTTTACTTTAGTCTAC
>455_046328_0756_2553 length=83 AATAAAATAAAATAAAGTAAAAATGTCTGGTATATTTGTACAATTTGCAATCGTACGGAGACTAGCAAGAATGTCAGTATAGC
>455_046342_0857_1699 length=138 AATTGTTTAAAGTGTTAATAATACTAGAATTTTTAAGTTTGTATACTTGCCGTATGAATCTTTTTTTTTCCCGTAAAACGATTTGTCCATTGAATACAAAAATGTTGCAAATTTAAACAAAAAAGTTAATATATCCAC
>455_046413_0177_1346 length=116 AAAAGTTATTTCAAAGGTTGGGCTATATAGATAGTAACTTGACAATTTTAATTATTCACGAAATATTTGTTATTGACAATGCACTTGTACACGGGTCTGTCATTAATAATTCAAGG
>455_046418_0105_1547 length=131 GGTTATATAGATAAAGTTATTTAATTACACATGGGTTTTTACCGCTAAAAATATTATTTTTAAAACGTAAATAACTTATACAATGAGTTTTACATGTTATCTTTATCACGTTATTTTTATACTTTTTTATC
>455_046419_1700_0643 length=82 TATCCATCGATCTTCTCGCGATTCTCCATCATGGTTTCCACTTTATTTAATTGTCTGACATTCTCGCGAGCAACTTCATAAC
>455_046518_1948_0544 length=83 GTTTCCACCCGTTGCGACTGAATTGCGGTTTTATTTGACGGACAAGAAATTCGCAGCTATATTTCAATATAAAAATTATAATC
>455_046537_0370_2476 length=109 TATGTGTTTTATAATTGTGTCGAACCATAATTTAGCGTATAACATGATATCATCTGTGTATTAGTGTTAAATTTTAAAGTTGTACAAACTAAAGCGTAATCAATTGAAC
>455_046552_0846_2185 length=107 GTTTACTTATAATTTACGAATGTCACGTTTATCATGTGTCGAAACTATACAGCCCTTTGTTCTTAAGAATTTCAATTAGTGATAAATTTGTTTACTCCACTTGAAGC
>455_046585_1277_0810 length=98 GTTAGTTATTTCAAGGTTGGGCCATATAGATAGAACTTGGGAAATTTTATTATTCACGAAATGGGTGGGACATGTATTGGGAACTTGTATAGATAAAC
>455_046611_0625_3317 length=120 CTATCCAAGTCCATACATTGATAACACTTGCAATTTATTATTTCCAGGTATTTTTTAAAGTTATTTCAGGGTTGGGCCAATAGATAGAACCTAAGTATTTATTATTCACAAATTACTTAG
>455_046736_0500_3681 length=137 AACATGGATACTATTCAAAAGGCAAATGAACAAATTAAAAAATTAAAATTAAATTATATGGATGAAAAAATTAAAATTAGTATACATGTATGAAAAAAAAACTTATAATATTAAATAAAAATTAATAAATAAAATAA
>455_046778_0958_0365 length=56 TATATATTGTACAATTTGCAGCCGTGTGGTCGATGCCAGTATAGCCACTCTGAAAC
>455_046797_1540_2769 length=129 TGGTGCCATTCTTTAAACCATTAAGTTCATAAAATATATTTAAACCTAATCGTTGTAAATAATTTTTAAGTGTAATAATATTTGGATTGACAAGTATTTTATTCATAACATGACTTTTAAATTTCTTAC
>455_046847_1659_1970 length=100 GCCACTTTGAAATGTGGTCATGTGTTCCACGAGAAGTGCATCATTAAGTCGTTTGAGGCGCACAAGAAGTGTCCATATTGTTAAAAGTTCGCTGATTCTA
>455_046945_0066_0979 length=111 AATGATCAGTTCCAATAAAAACATAAGCAGCCAAGTTTTGCATTTAGTGTAGTTGTCATTTTATGCTTATAACAACATGACAAATTGGCCTAGTATTTTATTACCGGAAAG
>455_046995_0113_1702 length=118 AAAAAGAAAGAAACAAATCCGTTTGTCAAGATACAACGAAACTACATACTATCAGAACCTGATTATATAACATTTAAAAGGCAAGTAGATAACGGCGGCTTGTCATGTAAAAAAATCA
>455_047060_0596_3748 length=88 AATAACGTGATAAAGATAACATGTAAAACTCATTGTATAAGTTATTTACGCTTTAACAATATAACAAATGCGGTAAAAACCCGTGTGC
>455_047101_0292_1850 length=106 TTTTATTATTCACTAAATATTTGTTATTGACAATGCACTTGTACACGAGTTTGCCATTACAATATTTAAGGTTAGGCCATATAGATAGAACTTGTATAGATAGAAC
>455_047136_0486_2547 length=108 CTTATGGACATGCTCATTTTGATTATGCCGGACGAATTCACTAGCGACTGCGTTAAATTAACTTATTATTCCAACGTAGTAAAGAGTGGAGAACATTATGGGTATAAG
>455_047163_0271_3824 length=101 CGAGGATACGGTGAAGGTATTAAAAGAAGAAACAAATCCGTTTGTCAAGATACAACGAAACTACATACTATCAGAACCTGATTATATAACATTTAAAAGGC
>455_047232_1265_1558 length=88 TTATAAACGGCTGTAATGTTTCCATTTATTTTGTATAATAAACACTTTTTAAAATTAAAAACAAAAGTCTTTATGAAAATTAGTTAGC
>455_047271_0980_1287 length=92 TTTTTCCCATTAAATCAGTTATATAATATGAAAATGATGAAATTATATCATCATGATTTGTTATTATTAAATTTTTAACATATTTCAAATAC
>455_047272_0922_2404 length=43 CATTATCGCACCCACACATGTAGTGCATATTATCGGCACATGC
>455_047274_0727_2057 length=121 CCCGTGTACAAGTGCATTGTCAATAACAAATATTTCGTGAATAATAAAATTGTCAAGTTCTATCTATATAGCCCAACCTTGAAATAACTTTTTAAAAAACAAGTTAGATAACCCTTTGTAC
>455_047299_0348_0735 length=117 TTTCAACAACAATTCAGAAAAACTCAACTCTCTGCTGTTATTGAGTTAAATGAATGAGTTAGTGCTAAAGTAAAGTAGTAGAGTCGATAATGTATTTTCAAAAAAACGAATTTGTTC
>455_047421_1016_1269 length=75 GTACTATAACGATGTGGACAACGAGAAGATTAGTGACCATAAGAACGTTTATTTGATTGACCGTCACGGTAAAGC
>455_047429_1833_1012 length=92 TCCTCTTGGCTCTCAACACTCTCGACACAGTGTGCGGCCTGATATTGATACTGATGACGAGGAGTACTATAACGATGTGGACAACGAGAAGA
>455_047433_1990_3579 length=120 AAGGTTGGGCCATAATTATTATATGACAGTAACAAAGGGTTATCTAACTTTGTTTTAAAAGTTAGTTCAGGTAGGCCATATAGATTTGCGACTATTATTGATAGAACTGGAAATTTATTA
>455_047469_0429_2697 length=94 TAAGTCACTTACTAAAATAACTGTTGTAAAATTACATTGGTACGCACGAGTCAGGAGCTCATAATAACGTTCATTTGAATAGTATCCAAGTACG
>455_047499_1387_2485 length=107 ATGTTAACATAGTTGACGATGACAGCAATAATAACAACAATGATGTAGATTTAAGTTTCATATGTTTATTTAAAAATGTAAACAAATTGAACATATTTGTTGAGAAG
>455_047543_0835_3162 length=99 ATTTCGTGAATAATAAAATTTCCCAAGTTCTATCATACTAAGTCGCAAATCTCCCAATACATGTCCCAACTCATTTCGCGAATAATAAAATTCCCCAAC
>455_047698_1257_3026 length=92 ATCATAGAATCAGCGAACTTTTCACAATATGGACACTTCTTGTGCGCCTCAAACGACTTAATGATGCACTTCTCGTGGAACACATGACCACA
>455_047699_0781_3913 length=98 AGATAAAAAAGGAACAGCAAATACGATAGGAGCATCAGGATTAATAGGAAGCCATTCATTTCAAATGTGCTCATATACACCGCCAATGAATAATCCAA
>455_047731_0215_0981 length=86 TGTCCATAAGTTGCTCAAATGCTTGATTATAATTTTTAATGCAATCGGCGTCTAACTTTAAAGTCACTTCAAAATACTGTTGAAAC
>455_047835_0064_2277 length=106 TTAATAAAAGGTGTTGGAACACTAACAAGTGGCGTCTCCAGCCGGATCATAGAATCAGCGAACTTTTCACAATATGGACACTTCTTGTGCGCCTCAAACGACTTAA
>455_047898_1060_2297 length=126 ATAGATAGAACCTAAGTATTTATTATTCACAAATTAACTTAGCAGTTGGGCATATAATGGAAACTTGTTTTTTGCGACTTGTTGTTTCCAAGTACAAAGGGGTATCTTTCAAAAAGTTACTTCGAA
>455_047916_1259_1696 length=113 GGAGAAGAGTTGTTTAAAAATTTAAAAAACATTACTACAAACTGTGTCGTGTATCCGCCAGGTGACGAGGATGTATATGCGAATACTTGCAAACAATTGGCTGATACTTTAAA
>455_047952_0553_1365 length=116 AAAAGTGCAGTAGTAAAACATTAACAAATTATGAAAATGAACATTTCTGGGTATTTTTCAATGATTCGCTTAGTTTGTACAACTTTAAAAATTTAACACTATACACAGATGATATC
>455_047956_0705_3085 length=116 TGTAAATAATTTTTAAGTGTAATAATATTTGGATTGACAAGTATTTTATTCATAACATGACTTTTAAATTTCTTACTATCAACCTGTTCCTTCTGTGTTATATCATTAGGATTATA
>455_048012_0129_1356 length=115 GGGTGCGTTAATTTTTCCCATTAAATCAGTTATATAATATGAAAATGATGAAATTATATCATCATGATTTGTTATTATTAAATTTTTAACATATTTCAAATATAATTTTGAATAA
>455_048033_0506_0491 length=118 CAAGATACAACGAAACTACATATATCAGAACCTGATTATATAACATTTAAAAGGCAAGTAGATAACGGCGGCTTGTCATGTAAAAAATCATTTGTTTATATTGAAAAAAATTTTTTAC
>455_048065_0566_1042 length=117 GTTTACTTATAATTTCGAATGTCACGTTTATCATGTGTCGAAACTATACAGCCCTTTGTTCTTAAGAATTTCAATTAGTGATAAATTTGTTTACTCCACTTGAAGCTATTATATTTC
>455_048124_1405_3415 length=121 TTTTTTACATGACAAGCCGCCGTTATCTACTTGCCTTTTAAATGTTATATAATCAGGTTCTGATAGTATGTAGTTTCGTTGTATCTTGACAAACGGATTTGTTTCTTCTTTTAATACCTTC
>455_048130_1407_1874 length=120 CTAACTTAGTTTTTTAAAAAGTTATTTCAAGGTTGGGCTATATAGATAGAACTTGGGGAATTTTATTATTCACTAAATATTTGTTATTGACAATGCACTTGTACATGAGTTTGCCATTAC
>455_048169_0636_3035 length=111 ACCCCTTTGTACTGACATATAATAATTATGGCCCAACCTTGAATCATTAATGGCAAACTCGTGTACAAGTGCACTGTCAATAACAAATATTTAGTGAATAATAAAATTCCC
>455_048176_0210_2752 length=98 ATTGTCAACTTGATCATTCTACAATTCTACGAGAGTATAACCATTGTAATCATTTGGTTATCATTACCGATGAAATGGAGAACATCAATCAGTTTGAG
>455_048187_1364_1152 length=110 AGTAGCATTTTTATAAAAATCGCCGATGAATGCCGTTGTTTTCTTACTAATATCATTGAACGTTTCGTTTATTGAAGAAGAGAACTTGACAATCTGATCCTTCAGAGTGG
>455_048190_1892_2802 length=115 TTGTAAAAAAAATTCCCAGCTATCGACATTTGTAAAAAAAGTTCCCAGGTCCATGATAATTGAGGCGGGTCTTTAGATAAGATAAGATAAGAGAGATAAGATAAGAGAGATAAGA
>455_048265_1523_1765 length=99 TAATGACAAACTCGTTTACCTTGAAATAACTTTTGCGCATTTATTCTATCTATATGGCCCATGACAAACTCGTGTACAAATGCATTAGAGAGATAGCCC
>455_048322_0558_1830 length=99 CTTTTGCGCATTTATTCTATCTATATGGCCCATGACAAACTCGTGTACAAATGCATTAGAGAGATAGCCCTGTGTACTTGGAAACAATAAGTTAAAACC
>455_048354_0120_2875 length=73 TCAACAACAATTCAGAAAAACTCAACTCTCTGCTGTTATTGAGTTAAATGAATGAGTTAGTGCTAAAGTAAAC
>455_048571_0327_2609 length=107 ATTATGAGCTCCTGACTCGTGCGGTACCAATGTATTTTCAACAGTATTTTGAAGTGACTTTAAAGTTAGACGCCGATTGCATTAAAAATTATAATCAAGCATTTGAG
>455_048607_1722_2781 length=88 CACGTTATTTTATCATTAAATACTTTTATTGAGTACCAATCAATTGCACAAGTAGTTTTCACTATCAGTTGTTCTAATAGAATGTAAC
>455_048801_0786_2963 length=118 TAAGAACGTTTATTTGATTGACCGTCACGGTAAAGAGTATGATGAGAATGGTTCCGTTATTGTTTCAGAGCGTAATTGTTATTCAAGTAAATTCAATATAAAACGGGAGAGATTTAGC
>455_049136_0477_2893 length=83 TAAAAGGTGTTGGAACACTAACAAGTGGCGTCTCCAGCCGGATCATAGAATCAGCGAACTTTTCACAATATGGACACTTCTTC
>455_049158_0747_0202 length=111 ATGAGGAGTACTATAACGACGTGGACAAGAGAAGATTAGTGACCATAAGAACGTTTATTTGATTGACCGTCACGGTAAAGAGTATGATGAGAATGGTTCCGTTATTGGTTC
>455_049314_0510_1872 length=85 TCATTGAAAAATACCCAGAAATGTTCATTTTCATAATTTGTTAATGTTTTACTACTGCACTTTTTAAAAAAAAATTACTTCAAGC
>455_049324_1384_2011 length=61 CCTACACTGGCAGCAACCGTTGTCATACAATTTTACGCTATTGGTAAAAGAGATGCAAAAC
>455_049333_0420_3973 length=114 CTATATGGCCCAACCTTGAAATAACTAACAAGTTAGATAACCCTTTGTACTGTCATATAATAATTCTTAGAACTTCTATCTATATGGCCCAACCTTGAATTAATAATGACAAAC
>455_049430_1838_1536 length=102 CTTGGGGAATTTTATTATTCACGAAATATTTGTTATTGACAGTGCACTTGTACACGAGTTTTCCATTAATTATTATATGATAATACAAAGGGTTATCTAACC
>455_049558_1049_3266 length=91 GAAAATGAACATTTCTGGGTATTTTTCAATGATTCGCTTAGTTTGTACAACTTTAAAATTTAAACACTATACACAGATGATATCATGTTAC
>455_049580_1006_2269 length=90 GAAATGAACATTTCTGGGTATTTTCAATGATTCGCTTAGTTTGTACAACTTTAAAAATTTAACACTATACACAGATGATTATCATGTTAC
>455_049624_1061_1521 length=112 AGATTGTCAAGTTCTCTTCTTCAATAAACGAAACGTTCAATGATATTAGTAAGAAAACAACGGCATTCATCGGCGATTTTTATAAAAATGCTACTTCGGATGAGAAATTGCG
>455_049746_1770_3552 length=116 ATTAAAAGAAGAAACAAATCCGTTTGTCAAGATACAACGAAACTACATACTATCAGAACCTGATTATATAACATTTAAAAGGCAAGTAGATAACGGCGGCTTGTCATGTAAAAAAC
>455_049749_0366_1890 length=111 TTACAAATGTCGATAGCTGGGAATTTTTTTACAAGTTATATATGTCAGTTATGTCCGTCGTTGATATGTATATATTTTTTACAAATGTTGAATACAAGTCGAATAGCTGGG
>455_049790_0241_2163 length=145 TGTATATATTTGTGAGAATCATAATTATAATTTCCTAAAGTCTTTTAATTATTTAACTAAAAAACCTCTTTCTCTTTATTTATATAATGTTAAAAATTTAAGTAAAAAAATTATTAAAAGAAATTTACTTGACATTTTTTAAAAA
>455_049849_1480_2829 length=75 AACGCACTTGTATACGCTATTAAGATATTTAGGGCTGGGCCATATAGATAGAACTTGGGGAATTTTATTATTCAC
>455_049977_0814_0885 length=59 TTGACCGTCACGGTAAAGAGTATGATGAGAATGGTTCCGTTATTGTTTCAGAGCGTAAC
>455_050077_1469_3365 length=112 ATTCAACATTTGTAAAAAATATATACATATCAACGACGGACATAACTGACATATATAACTTAGTAAAAAAAATTCCCAGCTATCGACATTTGTAAAAAAGTTCCCAGGTCCA
>455_050181_1531_3013 length=102 TCTCGCGAGCAACTTCATAATTCATAACACTCTCACAATCAGTGCTAAATCTCTCCCGTTTTATATTGAATTTACTTGAATAACAATTACGCTCTGAAACAA
>455_050187_1566_0114 length=77 CTTGAAATAAACTTTTAAAAAAACAAGTTAGATAACCTTTGTATTTGAAAATTACAAGTCGCAATTTATATGGTTNC
>455_050250_0618_1666 length=109 CTTTATCTATATAACCGATAATTAAAAAAAACAAATGAATTCAGATAATGGCAAACTCGTGTACAAGTGCATTGTCAATAGATAGATAACCCTTTGTACTGTTATATAA
>455_050420_0376_2256 length=84 TATAGATAGAATAAATGCGCAAAAGTTATTTCAAGGTAAACGAGTTTGTCATTACAGGTTGGGCCATATATTTGGAACTTGTAC
>455_050423_0639_1673 length=54 GTGTCCATATTGTGAAAAGTTCGCTGATTCTATGATCCGGCTGGAGACGCCACC
>455_050586_0315_3628 length=104 TTTGGGTATTTTTTATCCAAATTCATTATCGGCTTCTCTTAAAATATTTACCTGTCTACGAACCTGATTTATACCACTTTTGTTTCGCCAATATTATATAAAGC
>455_050590_1645_0761 length=100 TGCAGCTGTTTTCATATTAATCCATTGAAAAAATAAATAACAATGTTTATTTATAATATTAAATAAATTTATTGAAAAAAAATGACAATGTTTATTTATC
>455_050616_0929_3763 length=91 TTATCTTTATCACGTTATTTTTATACTTTTTTATTTGAGTACCAATCAATTGCACAAGTAGTTTTCACTATCGATTGTTCAATAGAATGTC
>455_050708_1644_1614 length=134 CTCAGATTGCTTTTCAAAATTATTCAATACCGTAGTCATAATTTTTTCCTCAAATGTTAAATCTATAAATAAATAAAGTATTAATAAAAAAAATATTAAATAAAAAATAAACAATATTATACATACCTTTTTCG
>455_050709_1576_2104 length=117 AAATTTTTAAATAATGAAATGAATACCACATGCCTCACGAACAAGCGATAATAATTGCGCTGTGGTTTGCGAAAATAATTAAAAAATTTACGATTTTGGAACGTGAAATATAATAGC
>455_050761_0126_2468 length=126 CTCAATAAAAAAGTATTTAATGATAAAAATAACGTGATAAAGATAACATGTAAAACTCATTGTATAAGTTATTTACGCTTTAACAATATAACAAATGCGGTAAAAACCCGTGTGTAATTGAACAGG
>455_050783_1059_1214 length=99 TTTCATAACCGAACTCTTGCAACCATTGCCCATATCATTTGTAATTTATAAACAATACAATTATAAATTGCTTGAAAATGAAAATGAACCACCAGCTAA
>455_050785_1084_0673 length=88 ATACCAGGCATTTTTACTTTACTTTGAAATGAACTGTAGTGTTGAAACTTTTTAACTGTGAAATTATTTTCAAGTAAAAACCTTTTAC
>455_050825_0529_0678 length=64 ATAGCTTGGGTCCCTACCATTCCCATATGAGACTGGTGTATTCTTGGGGGTTATACTACATATC
>455_050848_1236_0838 length=121 TTCATACGGCAAGTATACAAACTTAAAAATTCTAGTATTATTAACACTTTAAACAATTTAAAATCGATACAATTGTGCCCCAAATATTTTTTAAACAATATTATGTTAAAAATATTTTTAC
>455_050908_1029_0084 length=109 TTGGTACTCAATAAAAAAAGTATAAAAATAACGTGATAAAGATAAACATGTAAAACTCATTGTATAAGTTATTTACGTTTTAAAAATAATATTTTTAGCGGTAAAAACC
>455_050912_0350_1505 length=96 CAATAATAAATAATTCGTGAATAATAAAATTCTCAAACAAGTTCTATCTGTATGGGCTAACCTTGAAATAACTTTTAAAAAAACAAGTTAGATAAC
>455_051083_1349_1048 length=113 ATTATACAACTTTGACGGTATAAACCTACACTGGCAGCAACCGTTGTCATACAATTTTACGCTATTGGTAAAAGAGATGCAAAACAGCTTTGTAACTACAGATTTACAAATAA
>455_051125_0266_1627 length=111 TCATAGTTATCTGAAAGAATTGATAAGATGAATTTAAATTATTTAATATTTTTTATATATGATTTTTTTTGATTTGCATTTTTATAATAAATGTTTTAATAATTATATTCC
>455_051137_0118_0831 length=95 AAATTTTTTTAACATGTCGTTATTTTTTTCAATAGAATTAAATATATTAATTACTGCATTACAAACTTCCTTATCACTAATACCCAACATTATTC
>455_051324_1290_3260 length=103 TTGTACTCACATCGTCTGGGTCGTCTACTGTATTGGTACGGAGCTCTCCCACTTCTATCGCGCAATTTCTCATCCGAAGTAGCATTTTTATAAAAATCGCCGA
>455_051387_0837_1926 length=123 TGAAACTTTTTAACTGTGAAAATTATTTTCAAGTAAAAACCTTTATACCTATTACATTCTATTGAACAACTGATAGTGAAAACTACTTGTGCAATTGATTGGTACTCAATAAAAAGTATTTAA
>455_051464_0052_1107 length=117 ATATTGTTAAAGCGTAAATAACTTATACAATGAGTTTTACATGTTATCTTTATCACGTTATTTTTATCATTAAATACTTTTTATTGAGTACCAATCAATTGCACAAGTAGTTTTCAC
>455_051505_0176_0975 length=73 ATGTTTTTATAAAAAAATTGTATTTCTGTCACATTAGCTGGTGGTTCATTTTCATTTTCAAGCAATTTATAAC
>455_051596_1922_0737 length=125 GTCCTATATATCAACATTTATAATTATGCCATCACTTGAAACTAATAAAATAAAACCTTTTATTTCATTTTTAAATGAATTTTCAATATAAACAAAAATTCATTTATTGTTGTTATCTTTACAAG
>455_051599_1671_1264 length=72 TATACAATACACTATATTTTGGATACCTAAAGAAAAATTGAATCTTATACCCATAATGTTCTCCACTCTTTC
>455_051610_1863_1892 length=107 ATTTATTAATAAAAAATGCAAATACAAAAAAAATCATATATAAAAATATTAAATAATTTAAATTCATCTTATCAATTCTTTCAGATAACTATGAAACCATCATTAAC
>455_051685_0582_2362 length=128 TTATAAATTGCTTGAAAATGAAAATGAACCACCAGCTAATGTGACAGAAATACAATTTTTTTATAAAAACAATAAATGTTGATCTAAGTAAATTTTTGAAGTTAAAAAAAGTAATCATTTATAAATTG
>455_051686_0470_0622 length=93 CTTATGGTCACTAATCTTCTCGTTGTCCACATCGTTATAGTACTCCTCGTCATCAGTATCAATATCAGGCCGCACACTGTGTCGAGAGTGTTG
>455_051709_0765_2501 length=119 TTTATTGTATGACAATAGATTCTGCGTGTTTGTCTTGTAATTTTGTTTTTTCGTAAATACAAGTTCGGTATTAGCAATGGCTCGTTTATCGACGCATTTTGGTCCTTATAATATTTTCG
>455_051753_1351_0773 length=116 TAATGACAAACTCGTTTACCTTGAAATAACTTTTGCGCATTTATTCTATCTATATGGCCCATGACAAACAATCGTGTAACAAGTGCCGATAATAAATAATTCGAAGTAACTTTTTG
>455_051762_0962_3026 length=134 ATCTGTAATGGGCTAACCTTGAAATAACTTTTAAAAAAACAAAGTTAAGATAACCCTTTGTATTTGAAATTACAAGTCGCAATTTATATGGTTAGTTAATAAAAGAACAGTCGTAAGTATTAGGTCCATGTTAC
>455_051950_1098_2506 length=63 CCACTTTGAAATGTGGTCATGTGTTCCACGAGAAGTGCATCATTAAGTCGTTTGAGGCGCACC
>455_052245_1106_2115 length=133 GATTGCAAATTGTACAAAATATACCAGACATTTTTACTTTATTTATTTTATTTCACTTTGAAATGAACTGTATTGTTGAAACTTTTTAACTGTGAAAATTATTTTCAAGTAAAAACCTTTTATACCTATTACA
>455_052321_1243_1329 length=119 CACTTGTCAATTTCAATTCAACAACAATAATATCAAGTATTTCTATTTCAATACAATAAGTAACCAGCAATTGGAGATTTTTTTATTAAATTTATTACCGGGCAATGAACGAAAAATAG
>455_052521_0867_0201 length=104 AAATATTTTCGTGAATAAATAAAAAATAACTTTTTGAAAAACAAGTTAGATAACCCTTTGTACTTGGAAATAAGTCGCAAAAAGTTTAAATTATTTATTATTGC
>455_052523_1069_2004 length=113 CAACAATAAATGAATTTTGTTTATATTGAAAATTCATTTAAAAATGAAATAAAAGGTTTTATTTTATTAGTTTCAAGTGATGGCATAATTATAAATGTTGATATATAGGACAC
>455_052575_0742_3103 length=112 TATTCACGAAAATATTTGTTATTGACAATGCACTTGTACACGAGTTTGCCATTATTAATTCAAGGTTGGGCAATATATTGGGAACTTGTATAAATAGAACTTACTCTAAGGC
>455_052602_0152_1054 length=93 TAAGCAATACAACTGGCCGGATTTCATGGCAGAGTACAACTACAATTTTCATAAAGACTTTTGTTTTTATTTTAAAAGTGTTTATTATACAAC
>455_052638_0722_3965 length=123 GTTAAACAATGTGTTATAATTTAAAAGTAACATTCCAATAAATGTAAATACAATTCCAAAAAAACATTTACTATTGATATGAACTAGTGTCATTTTTCATAAATCAATTGCCTTAACGTATTC
>455_052676_1487_0928 length=110 ACAATTACGCTCTGAAACAATAACGGAACCATTCTCATCATACTCTTTACCGTGACGGTCAATCAAATAAACGTTCTTATGGTCACTAATCTTCTCGTTGTCCACATTCG
>455_052677_0907_2941 length=129 ATAACCCTTTGTACTTGGAAATAAGTCGCAATATATTGCCTAACCTTGAAATAATTTTTTAAAAAACAAGTTAGATAACCCTTTGTACTGTCATATAATAATTCTCAGAAAAATAATTTCTACCCAATA
>455_052680_0485_3952 length=120 TACAAAATGTTGCAAATTTAAACAAAAAGTTAATATATCCACAAGTCCTGCACATTTCTTCTCAACAAATATGTTCAATTTGTTTACATTTTTAAATAAACATATGAAACTTAAATCTAC
>455_052920_1653_1193 length=110 TTCGCTTTCCGGTAATAAAATACTAGGCCAATTTGTCATGTTGTTATAAGCATAAAAAATGACAACTACACTAAATGCAAAAACTTGGCTGCTTATGTTTTTATTGGAAC
>455_052991_1648_1062 length=95 AACAATTGTTTATGTTGCAATTGCATTTGAGCTAGGTAATATATTGGATTATTCATTGGCGTTGTATATGAGCACATTTGAAATGAATGGCTTCC
>455_053014_0919_2176 length=105 CTTGGGAATTTATTATTCACTAAATATTTGTTATTGACAGTGCACTTGTACACGAGTTTGCCATTAATGATTCAAGGTTGGGCCATAATTATTATATGTCAGTAC
>455_053145_0271_0550 length=149 TACAAAGGGTTATCTAACTTGTTTTTAAAAAGTTATTTTTATTATTCACGAATCTATTGTCAATTAATAAATAATTTAAACTTTTGCGACTTATTTCCAAGTACAAAGGGTTATCTAACTTGTTTTTCAAAAAGTATTTTTTATTATTC
>455_053179_0982_0681 length=82 CCTCAATTATCATGGACCTGGGGAACTTTTTTTACAAATGTCGATAGCTGGGAATTTTTTTTTACAAGTTATATATGTCAGC
>455_053288_0413_0258 length=100 GGCGGTTGCAACAAGTGGTTGAAGCTTCGTCGAAAAAAGAATTGTTCTCAAATGTGACACATGTTAACATAGTTGACGATGACAGCAATAATAACAACAA
>455_053345_0663_0644 length=93 CGTACCAATACTAGTAGACGACCCAGACGATGTGAAGTACAATCAGCAATCATAGTCGCAGTCGCAGTCGCAGTACCTCTTGGCTCTCAACAC
>455_053491_1894_0869 length=99 TACAATACACTATATTTTGGATACCTAAAGAAAAATTGAATCTTATACCCATAATGTTCTCCACTCTTTACTACGTTGGAATAATAAGTTAATTTAACC
>455_053564_1579_2046 length=89 GAAACCACACAACTTTCATATATTAATGCAATTGTACAGTTGTATCTAATTTTTTAAATATCGCACTAAGAGCAGTTGTTCATAGCATC
>455_053594_1375_0919 length=118 CGAATAATAAAACTTCCCCAAGTTCTATCTATATAGCCTAACCTTGAAATTAAACTTTTTAAAAAAACAAGTTAGATAACCATTTGTACTGTCATATAATAATTATGGCCCAACCTTC
>455_053669_0441_3671 length=106 AATGATATTAGTAAGAAAACAACGGCATTCATCGGCGATTTTTATAAAAATGCTACTTCGGATGAGAAATTGCGCGATAGAAGTGGGAGAGCTCGTACCAATACAG
>455_053741_0206_0976 length=106 TTTTATTGAGTACCAATCAATTGCACAAGTAGTTTTCACTATCAGTTGTTCAATAGAATGTAATAGGTATAAAAGGTTTTTACTTGAAAATAATTTTCACAGTTAC
>455_053747_0264_3190 length=90 GGGAGAGATTTAGCACTGATTGTGAGAGTGTTATGAATTATGAAGTTGCTCGCGAGAATGTCAGACAATTAAATAAAGTGGAAACCATGA
>455_053748_1242_1012 length=85 AGCCACTTTGAAATGTGGTCATGTGTTCCACGAGAAGTGCATCATTAAGTCGTTTGAGGCGCACAAGAAGTGTCCATATTGTGAC
>455_053756_0103_2015 length=111 ATTATAAATTGCTTGAAAATGAAAATGAACCACCAGCTAATGTGACAGAAATACAATTTTTTTATAAAAACAATAAATAGTTGACTGAGACACGCAAGGGATAGGCAAGGC
>455_053781_1741_2899 length=99 TAATGAAACTGATTGTATAACATATGAAACTGTGCCTTTGTTCAATAGTCCATGCGATGTTCAATAGTCCATGCGATAAAAATTAAGTGTCGAATAAAC
>455_053890_0097_0773 length=124 TCAAGGAAGAACATTTTTTTCAGTTTCTGTTAATGATTTTGGCAAATTAATACATTTGATGCGCACAAACAATGTTAAGACATTTTTGAATAATTTTTACAAGAAAAAAACAAAATCGACAAAG
>455_053948_1003_2188 length=100 TATATGAGCACATTTGAAATGAATGGCTTCCTATTAATCCTGATGCTCCTATCGTATTTGCTGTTCCTTTTTTATCTTGCAAATTATTAGCAACTATTCC
>455_054123_0303_0846 length=125 TTTCAGGGTTGGGCCAATAGATAGAACCTAAGTATTTATTATTCACAAATTACTTAGCAGTTGGGCATATAATGGAAACTTGTTTTTTGCGACTTGTTGTTTCCAAGTACAAAGGGGTATCTTTC
>455_054278_1183_0348 length=98 TTATTCATTGGCGGTGTATATGAGNACATTTGAAATGAATGCTTCCTATTAATCCTGATGCTCCTATCGTATTTGCTGTTCCTTTTTTATCTTGCAAA
>455_054312_0443_1361 length=106 ATGATATTAGTAAGAAACAACGGCATTCATCGGCGATTTTTATAAAAATGCTACTTCGGATGAGTAAATTGCGCGATAGAAGTGGGAGAGCTCGTACCAATTACAG
>455_054317_0273_1146 length=123 ATTTGAGATCTATATTAAATAAAGAAAGATATAAAGATTTAAATAAATTGCAAAATAAAGGAGAAGAGTTGTTTAAAAATTTAAAAAACATTACTACAAACTGTGTCGTGTATCCGCCAGGTC
>455_054349_1768_3110 length=133 TATTTTTTTAAAATCAAATTTTTTTAACATGTCGTTATTTTTTTCAATAGAATTAAATATATTAATTACTGCATTACAAACTTCCTTATCACTAATACCCAACATTATTAGCCGTTGAAGGGAGAAGGTACCA
>455_054471_1999_2851 length=115 AAGATGAATTTAAATTATTTAATATTTTATATATGATTTTTTGATTGCATTTTTATAATAAATGTTTAATAATTATATTCAATTCAAACGATTATCCGGACATTGAACGAGATAA
>455_054551_0278_0997 length=74 TTACAAATGATATGGGCAATGGTTGCAAGAGTTCGGTTATGAAATGTGTTTTATAATTGTGTCGAACCATAATC
>455_054582_1368_1332 length=104 AAACGTAAATAACTTATACAATGAGTTTTACATGTTATCTTTATCACGTTATTTTTATACTTTTTTATTGAGTACCAATCAATTGCACAAGTAGTTTTCACTAC
>455_054674_1337_2687 length=143 ATACTAAAACGAACGTTCCTTCAGAATTTAAACTACTATTCAACAATTAGCAAATACTATTCAAACTAACTTTTTTGTTTAAACCCAATTTACTAAAAATTTTAGAACGTTAATTTAGTATTAGATGTCGAATTACCCAGTCG
>455_054716_0597_1498 length=99 CTCGTAGAATTGTAGAATGATCAAGTTGACAATTTGACAACTTGCTAATTTTTATTTTTTTACTATGTGATGTGATCATATTGACGAATGGTTTCAAAC
>455_054753_1019_2933 length=126 ATTATTAACACTTTAAACAATTTAAAATCGATACAATTGTGCCCCAAATATTTTTTAAACAATATTATGTTAAAAATATTTTTAGAAAATTCCTATTCACTTGAAGAATTTTTTTTAAATTAAAGN
>455_054764_1563_1513 length=137 TTCTTGTAGTAATATTCCTAAGAAAAAAGTAGTTTTTATTTGTAAATTTCATTATTAAAAACAAGAAAATGTACAGTTAAAACAAGATGTTTTAATATTAAGACGGGAAAATGTAGATATGAAAAGGCGAATAGAAG
>455_054827_1226_1449 length=99 AAGTTCTATTTATACAAGTTCCAATATATTGCCAACCTTGAATTAATAATGGCAAACTCGTGTACAAGTGCATTGTCAATAACAAATATTTTCGTGAAC
>455_054870_0475_1544 length=74 TATCTATATATGATTATCATCACTAAATAAATATTAAATAGGCAAGTATACAAGAGCTGGATTTAAAATGCATC
>455_054957_1249_2169 length=95 ACTATGTGATGTGATCATATTGACGAATGGTTTCAAACTGACGACAACGATATAAGTGCAACACAAAATGAAATATGTGCGACAAAAACTTGTTC
>455_054974_1296_1089 length=131 CATTGTCAATAACAAATATTTTCGTGAATAATAAAAAAATAACTTTTTGAAAAACAAGTTAGATAACCCTTTGTACTTGGAAATAAGTCGCAAAAGTTTAAATTATTTATTATTGACAATAGATTCGTGAA
>455_055010_1747_2299 length=99 ATAAATTACAAATGATATGGGCAATGGTTGCAAGAGTTCGGTTATGAAATGTGTTTTATAATTGTGTCGAACCATAATTGCGTATAACATGATATCATC
>455_055055_1359_3212 length=121 CAAAGGGTTATCTAACTTGTTTTTTTAAAAGTTATTTCAAGGTTAGCCCATACAGATAGAACTTGTTTGAGAATTTTATTATTCACGAATTATTTATTATTGACAATGCACTTGTACACGA
>455_055101_0192_2761 length=100 TTATACACAGATGATATCATGTTATACGCAATTATGGTTCGACACAATTAATAAAACACATTTCATAACCGAACTCTTGCAACCATTGCCCTATCATTTG
>455_055106_1135_1406 length=112 CTTGTTGTTTCCAAGTACAAAGGGGTATCTTTCAAAAAGTTAACTTCGAATTATTTATTATCGGACACTTAGTACACGATTGTTTGTCATGGGCCATATAGATAGAATAAAC
>455_055136_1158_0698 length=132 ATGTTAAAAATATTTTTAGAAAATTCCTATTNACTTGAAGAATTTTTTTTTAAAAAGTGCAGTAGTAAAACATTAACAAATTATGAAAATGAACATTTCTGGGTATTTTTCAATGATTCGCTTAGTTTGTAC
>455_055195_1092_0420 length=120 GCATTTAGTGTAGTTGTCATTTTATGCTTATAAACAACATGACAAATTGGCCTAGTATTTTATTACCGGAAAGCGAATATAATTTTTTTATTAAATTATATTGTTTTGAAGCTCTTCCAG
>455_055321_1165_0320 length=113 CTTTGACGGTATAAACCTACACTGGNAGCAACCGTTGTCATACAATTTTACNCTATTGGTAAAAGAGATGCAAAACAGCTTTGTAACTANAGATTTACAAATAATAACAACAC
>455_055369_1702_2491 length=130 CAATTTTTAAGAGATTTGAGATCTATATTAAATAAAAGAAAGATATAAAGATTTAAATAAATTGCAAAATAAAGGAGAAGAGTTGTTTAAAAATTTAAAAAACATTACTACAAACTGTGTCGTGTATCCG
>455_055373_0296_3500 length=92 TCCTCTTGGCTCTCAACACTCTCGACACAGTGTGCGGCCTGATATTGATACTGATGACGAGGAGTACTATAACGATGTGGACAACGAGAAGA
>455_055393_1249_2026 length=114 CTCTTGAAGGATCAGATTGTCAAGTTCTCTTCTTCTAATAAACGAAACGTTCAATGATATTAGTAAGAAAACAACGGCATTCATCGGCGAATTTTTATAAAAATGCTACTTCGG
>455_055416_0910_3149 length=101 TCCGGCTGGAGACGCCACTTGTTAGTGTTCCAACACCTTTATTAACGTTGATGACATTATCGATTTGACCAAGGATGAGGATGATGAATTGGTTTCCACTC
>455_055435_1038_3955 length=116 TGTAAATAATTTTTAAGTGTAATAATATTTGGATTGACAAGTATTTTATTCATAACATGACTTTTAAATTTCTTACTATCAACCTGTTCCTTCTGTGTTATATCATTAGGATTATA
>455_055603_0414_1004 length=105 CAATGAATTCAGATAATGGCAAACTCGTGTACAAGTGCATTGTCAATAGATAGATAACCCTTTGTACTGTTATATAATTAAATTATCAGAAAAAAAAGTTCTATC
>455_055618_0747_3628 length=125 CAATGCACTTGTACACGAGTTTGCCATTATCTGAATTCATTGTTTTTTTAATTATCGGTTATATAGATAAAGTTATTTAATTACACATGGGTTTTTACCGCTAAAATATTATTTTAAAACGTAAA
>455_055718_0288_3371 length=108 TGTTATACGTTGCCAAGTAGCATAGTAGCCAAATGCTAATACTTTGTCAATTGTTTCAGCTAGTATTATAGTATTTAAAATAGTATTGAGATCCTTTTTGATTGTTAC
>455_055723_0590_2767 length=100 AAACCAAGAGGACGATTTCTTGCTGATGCATTTAAATCCAGCTCTTGTAATACTTGACCTATTTAATATTTATTTAGTGATGATAATCATATATAGATAA
>455_055807_1868_1332 length=116 TCTATATAGCCTAACCTTGAAATAACTTTTTAAAAAACAAGTTAGATAACCATTTGTACTGTCATATAATAATTATGGCCCAACCTTGAATTATTAATGACAGACCCGTGTACAAC
>455_055915_1006_2229 length=139 GATTTATAATACGGTAAAAAGTCATCGTCCTTCTTCTTACCTCCTCGTCTCGGAAGTAGCTTACAAAACAATAATAATTTAATAAAAAAATTAATAATTCGCGTTTACCGGTAATAAAATACTAGGCCCAATTTTGTCA
>455_055963_0660_2464 length=136 GATTTTTATCTAAAAGTATTTTACGAATAAAAGTATACGATTTGGTGCCATTCTTTAAACCATTAAGTTCATAAAATATATTTAAACCTAATCGTTGTAAATAATTTTTAAGTGTAATAATATTTGGATTGACAAG
>455_055985_0858_1465 length=127 GTTGTTATATATAATGTTGAATACAATTCGAATAGTTGGGATTTTTTTTACAAGTTATATATGTCTTGTAAAAAAAAATTACCAGCAATGTCCGTCGTTGTTATGTGAAAAAAAAAATATATAATAG
>455_056043_1673_1728 length=126 GAAGATGATACTGGTGCGAAAAAAACACATAAAACTGATAGTGAATCTACATTTGAAAGAAAAAGTAAAAAACGCCAAATTGAGGAAGATACTAGTCCAAGAAAAACACTTAAAATTAAAGAATTG
>455_056341_1909_2423 length=119 TGTTATCAATGTATGGACTTGGATAGCCCGTTGTACTTGAAAATAAAGTCATAAATTCTCAGAGAAATATCAATTTTTATTTATACAAAAAAGAGAGTAACTTATTTAAATAACAAGTG
>455_056369_0959_3142 length=46 GTGCCTTTGTTCAATAGTCCATGCGATGTTCAATAGTCCATGCGAC
>455_056378_0626_1197 length=117 AAATTTTGAAGTTAAAAAAAGTAATCATTTATAAATTGTACATTTGACACTTGTCAATTTCAATTCAACAACAATAATATCAAGTATTTCTATTTCAATACAATAAGTAACCAGCAA
>455_056383_0504_2840 length=106 ATAAATGTTGATCTAAGTAAATTTTAGAAGTTAAAAAAAGTAATCATTTATAAAGTTGTTAACTATTTTAGACACTTGTCAATTTCAATTTCAACAACAATAATAC
>455_056448_0470_0696 length=97 TGTGCGGCATGTCTGCTTTCTGTAAATAATACACTGTGTTATTTACAAACACATATGAATCCGTCTTCACACACTCATTAGTATATACACATTTTAG
>455_056510_1387_2971 length=135 TTTTTATTCACTCTTTATACTCTTTATAAACGGCTGTAATGTTTCCATTTATTTTGTATAATAAACACTTTTTAAAATAAAAAACAAAAAGTACTTTATGAAAATTGTAGTTGTACTCTGCCATGAAATCCGGCC
>455_056562_0813_3007 length=130 CATTTTCCCGTCTTAATATTAAAACATCTTGTTTTAACTGTACATTTTCTTGTTTTAATAATGAAATTTCAAATAAAAACTCTTTTTTCTTAGGAATATTACTACAAGAACATGATTTTCGCTTCAATTC
>455_056652_0881_2001 length=98 AAATAAAAACAAAAGTCTTTATAGAAATTGTAGTTGTACTCTGCCATGAAATCCGGCCAGTTGTATTGCTTAGTGAAATTATAATTTTATATTGAAAC
>455_056890_1589_3057 length=126 GGTAATAACTGTTAATAACTTTGAAATAACTTAATCTATATGGCCCAACCCTTTGTACTTGAAAATAATAAGTCGTCATATATTACTCAGAAAAAAAAAGTTTTATCTATACAAGTTCCCAATACA
>455_056971_1071_1781 length=103 GATGGGATAAGTTCTTTTAAACGTAATAAATTATTATAACCTTCTGGGTAAAATAGTGTTAAATGTAAAAAATTATTATTTCATTATTAAAAAAATATAATGC
>455_057030_1705_3728 length=116 GAGTTTGCCATTATTAATTCAAGGTTGGGCAATATATTGGGAACTTGTATAAATAGAACTTACTCTAAGGCTGAGTAATATAGATAGAACTTGGGAATTTTATTATTCACTAAATA
>455_057113_1159_2769 length=98 ACTGATTGATGTTCTCCATTTCATCGGTAATGATAACCAAATGATTACAATGGTTATACTCTCGTAGAATTGTAGAATGATCAAGTTGACAATTTGAC
>455_057180_0599_0524 length=104 CCTGATATTGATACTGATGACGAGGAGTACTATAACGATGTGGACAACGAGAAGATTAGTGACCATAAGAACGTTTATTTGATTGACCGTCACGGTAAAGAGTA
>455_057277_1304_0086 length=131 TTAAACCTTAAATCGTTTGTAAATAATTTTAAGTGTAATAATATTTGGATTGACAAAGTATTTTATTTCATAAACATGACTTTTTAAATTTTCTTACTATCAACCTGTTCTTCTGTGTTATATACATTAGG
>455_057422_1296_1821 length=99 TATCAGCCAATTGTTTGCAAGTATTCGCATATACATCCTCGTCACCTGGCGGATACACGACACAGTTTGTAGTAATGTTTTTTAAATTTTTAAACAACC
>455_057466_1052_3410 length=124 TTGAAATAACTTTTTAAAAAACAAGTTAGATAACCCTTTGTACTGTCATATAATAATTAATGGAAAACTCGTGTACAAGTGCATTGTCAATAACAAATATTTCGTGAATAATAAAATTGCCAAG
>455_057481_0446_2905 length=101 CTTATCTTATCTCTCTCTTATCTTATCTCTCTTATCTTATCTCTCTTATCTTATCTTATCTAAAGACCCGCCTCAATTATCATGGACCTGGGAACTTTTTC
>455_057482_1571_3401 length=118 AATAGTTGGGATTTTTTTTACAAGTTATATATGTCTTGTAAAAAAAAATTCCAGCAATGTCCGTCGTTGTTATGTGAAAAAAAAAATNTATAATAGAAGGTACAGTTTCTTTTTGATC
>455_057573_0299_1498 length=92 TCACTAATCTTCTCGTTGTCCACATCGTTATAGTACTCCTCGTCATCAGTATCAATATCAGGCCGCACACTGTGTCGAGAGTGTTGAGAGCC
>455_057707_0352_2424 length=136 TTGTCAATCCAAATATTATTACACTTAAAATTATTTACAACGATTAGGTTTAAATATATTTTATGAACTTAAATGGTTTAAAGAATGGCACCAAATCGTATACTTTTATTCGTAAAATACTTTTAGATAAAATACC
>455_057725_0582_2192 length=98 GCGCACAAGAAGTGTCCATATTGTGAAAAGTTCGCTGATTCTATGATCCGGCTGGAGACGCCACTTGTTAGTGTTCCAACACCTTTTATTAACGTTGA
>455_057726_1010_2608 length=96 ATTTCTTGCTGATGCATTTAAATCCAGCTCTTGTATACTTGCCTATTTAATATTTATTTAGTGATGATAATCATATATAGATAATATATAATTACC
>455_057762_0333_1390 length=121 TTTGATGCGCACAAACAATGTTAAGACATTTTTGAATAATTTTTACAAGAAAAAAACAAAATCGACAAAGAGAATTAAAGAAAAGACAATTTCTCTATATTACATATGCCAAAATTTATGG
>455_057833_1316_2251 length=78 TAAAAGAAGAAACAAATCCGTTTGTCAAGATACAACGAAACTACATACTATCAGAACCTGATTATATAACATTTAACT
>455_057873_0318_2816 length=123 ACAGAGGACAGTTGATAGTAAGAATTTAAAGTCATGTATAGAAATAAAATACTTGTCAATCCAAATATTATTACACTTAAAATTATTTAACAACGATTAGGTTTAAATATATTTTATAGTAAC
>455_057962_0200_1646 length=79 TTTGTCATTATTAATTCAAGGTTGGGCCATATAGATAGAAGTTCTAAGAATTATTATATGACAGTACAAAGGGTTATCC
>455_057974_1723_2547 length=101 ACCTTTTATTAACGTTGATGACATTATCGATTTGACCAAGGATGAGGATGATGAATTGGTTTCCACTCTGAAGGATCAGATTGTCAAGTTCTCTTCTTCAA
>455_058171_1528_2775 length=104 ATAATGTCATCAACGTTAATAAAAGGTGTTGGAACACTAACAAGTGGCGTCTCCAGCCGGATCATAGAATCAGCGAACTTTTCACAATATGGACACTTCTTGTG
>455_058224_0551_1034 length=98 TCGTAGAATTGTAGAATGATCAAGTTGACAATTTGACAACTTGCTAATTTTTATTTTTTTACTATGTGATGTGATCATATTGACGAATGGTTTCAAAC
>455_058242_0859_2887 length=74 TTTCTATAACTTCCTTGATAGCCGAGCCAATCGAGAACATTTTCATTTATGGACACTTCTTGTGCGCCTCAAAC
>455_058295_1273_1929 length=95 GTCTGGGTCGTTCTACTGTATTGGTACGAGCTCTCCCACTTCTATCGCGCAATTTCTCATCCGAAGTAGCATTTTTATAAAAATCGCCGATGAAC
>455_058302_0165_3398 length=125 TTCAATATAAAAAATTATAATTTCACTAAGCAATACAACTGGCCGGATTTCATGGCAGAGTACAACTACAATTTTCATAAAGACTTTGTTTTATTTTAAAAGTGTTTATTATACAAAATAAATGG
>455_058334_1232_3301 length=123 ATACAAGTTCCCAATATATTGCCCAACCTTGAATTAATAATGGCAAACTCGTGTACAAGTGCATTGTCAATAACAAATATTTTCGTGAATAATAAAAAAATAACTTTTTGAAAAACAAGTTAG
>455_058382_1762_3859 length=120 CGAAATATTTGTTATTGACAGTGCACTTGTACACGAGTTTTCCATTAATTATTATATGATAATACAAAGGGTTATCTAACTTGTTTTTTAAAAAGTTATTTCAAGGTTGGGCTATATAGA
>455_058389_0643_1323 length=117 TGATAGTGAATCTACATTTGAAAGAAAAAGTAAAAAACGCCAAATTGAGGAAGATACTAGTCCAAGAAAAACACTTAAAATTAAAGAATTGAATGAAAATGTTGTACAAAGCACTGA
>455_058489_0747_3025 length=123 TTTGTTATTGACAGTGCACTTGTACACTGGGGTTTTTACCGCTAAAAATATTATTTTTAAAACGTCAATTGCACAAGTAGTTTTCACTATCAGTTGTTCAATAGAATGAATAGGTATAAAAGG
>455_058490_0621_1655 length=111 TTCAGATAATGGCAAACTCGTGTACAAGTGCATTGTCAATAGATAGATAACCCTTTGTACTGTTATATAATTAAATTATCAGAAAAAAAAGTTCTATCTATACAGGTTCCC
>455_058651_0041_1020 length=108 TATTACTCAGCCTTAGAGTAAGTTCTATTTATACAAGTTCCAATATATTGCCCAACCTTGAATTAATAATGGCAAACTCGTGTACAAGTGCATTGTCAATAACAAATA
>455_058724_1759_2477 length=105 CTTGTTGAAATTTCTAAATATGTAAATTATGTAAATTTAAAAACCTTTGATTATATCAATGCAAATTCTTGTACTGTGCAATTAAATTCACCAATGGATAAAATC
>455_058768_0055_3082 length=110 TACTATCAGAACCTGATTATATAACATTTAAAAGGCAAGTAGATAACGGCGGCTTGTCATGTAAAAAATCATTTGTTTATATTTGTAAAAAAATTTTACTAACTAGNGAC
>455_058866_0632_2651 length=121 TTCGTGAATAATAAATTTCCCAAGTTCTATCTATATGGCCCTAACCTTGAATAACTAAACAAGTTAGATAACCCTTTGTACTGTCAGTATAATAATTCTTAGAACTTCTAAGTCTATATGG
>455_058883_1998_2289 length=113 CCCAACCTTGAATTAATAATGGCAAACTCGTGTACAAGTGCATTGTCAATAACAAATATTTTCGTGAATAATAAAAAATAACTTTTTGAAAACAAAGTTAGATAACCCTTTCC
>455_058889_1250_1473 length=132 GTCCGTCGTTGATATGTATATATTTTTTACAAATGTTGAATACAAGTCGAATAGCTGGGAATTTTTTTTTACTAAGTTAATTACATGTCTTGTTAAAAAAAAATTAAAACCTCGCTATGTCCGTCGTTGTTA
>455_058934_0775_3196 length=144 TTTTACTACTGCACTTTTTAAAAAAAAATTACTTCAAGTGAATAGGAATTTTCTAAAAATATTTTTAACATAATATTGTTTAAAAAATATTTGGGGCACAATTGTATCGATTTTAAATTGTTTAAAGTGTTAATAATACTAGAA
>455_058937_0594_1924 length=65 TATTGACGAATGGTTTCAAACTGACGAACAACGATTATAAAGTGCAACACAAAATGAAATATGTG
>455_059028_1714_1136 length=96 CAATGGGAATAATTTTTTACAAAAGATCATGGCCAGTTTAGCAACTAATAATTTGGATAATTGTTATCTATTCGAAGATGATATGATGGCCATTAA
>455_059051_1890_0588 length=98 AGCGAACTTTTCACAATATGGACACTTCTTGTGCGCCTCAAACGACTTAATGATGCACTTCTCGTGGAACACATGACCACATTTCAAAGTGGCTATAC
>455_059094_1657_0817 length=85 TTATTTATTATCGGCACTTGTACACGATTGTTTGTCATGGGCCATATAGATAGAATAAATGCGCAAAAGTTATTTCAAGGTAAAC
>455_059131_0289_1949 length=82 ATTCATTTCATTATTAAAATTTTATTCGACACTTAATTTTTATCGCATGGACTATTGAACAAAGGCACAGTTTCATATGTTC
>455_059152_0856_3182 length=56 AATAAAATTCCCAAGTTCTATCTATATGGCCCAGCCCTAAATATCTTAATAGCGTC
>455_059218_1717_1314 length=70 TACGGTTTATGTAAATTGTTGTTTTATTAATTGTGTCGAACCATAATTGTCGTATAACATGATATCATCC
>455_059234_1334_1733 length=109 GAATTTTTTTACTAAGTTATATATGTCAGTTATGTCCGTCGTTGATATGTATATATTTTTTACAAATGTTGAATACAAGTCGAATAGCTGGGAATTTTTTTTTACAAGC
>455_059312_0103_3768 length=135 ATAGATAAAAACTTTTTTCTTGNGTAATATATGACGACTTATTATTTCTAGTANAAAGGGTTAGGGGTCCGACTATTAGATTAAGTTTATTTCTAAAGTTAATTAACAGTTATTACCTGTTCAATTACACACGGG
>455_059394_0840_2920 length=85 AATAAATAATTTAAACTTTTGCGACTTATTTCCAAGTACAAAGGGTTATCTAACTTGTTTTCAAAAGTTATTTTTTATTATTCAC
>455_059661_0123_1187 length=62 CACTTGTACACGAGTTTGCCATTACAATATTTAAGGTTAGGCCATATAGATAGAACTTGTAC
>455_059673_1357_3326 length=78 AAACAATACAATTATAAATTGCTTGAAAATGAAAATGAACCACCAGCTAATGTGACAGAAATACAATTTTTTTATAAC
>455_059705_1912_2370 length=117 TTCTTAAATTATACAACTTTGACGGTATAAACCTACACTGGCAGCAACCGTTGTCATACAATTTTACGCTATTGGTAAAAGAGATGCAAAACAGCTTTGTAACTACAGATTTACAAA
>455_059707_1757_2982 length=119 ATATCTCGTTCAATGTCCGGATAATCGTTTGAATTGAATATAATTATTAAAACATTTATTATAAAAATGCAAATCAAAAAAAATCATATATAAAAAATATTAAATAATTTAAATTCATC
>455_059745_1823_1077 length=108 TCATTTCATTTTCAAAGTCAAATTTATAATTAGTAATTAGTTTAATAAATTAACAAATTGAACTTATAGGGCAATAGGTTAGTACAAGAGTTTTCGGTTATCGAAATC
>455_060049_0819_1700 length=113 CTTGTTGAAATTTCTAAATATGTAAATTATGTAAATTTAAAAACCTTTGATTATATCAATGCAAATTCTTGTACTGTGCAATTAAATTCACCAATGGATAAAATAGAACATAC
>455_060095_0183_0911 length=54 CAAGAATACACCAGTCTCATATGGGGAATGGTAGGGGACCCCAGCTATCTCTTC
>455_060101_1599_0852 length=122 GGAATCTTCATCAGTGCTTTAGTACAACATTTTCTATTCAATTCTTTAATTTTAAGTGTTTTCTTGGACTAGTATCTTCCTCAATTTGGCGTTTTTTACTTTTCTTTCAAATGTAGATTCAC
>455_060199_0068_2092 length=114 ATGTACTTGAATTTCTAAATTTAGTGATAAAGCTGTTTACTTATAATTTCGAATGTCACGTTTATCATGTGTCGAAACTATACAGCCCTTTGTTCTTAAGAATTTCAATTAGTG
>455_060311_1346_2646 length=102 TATATTTGGAACTTGTATAGATAACTTGTTTTAACTTATTGTTTCCAAGTACACAGGGCTATCTCTCTAATGCATTTGTACACGAGTTTGTCATGGGCCATA
>455_060316_1739_2097 length=119 ATAAAAATAAAAAATAATTAGGGACGCGCTACTTTCAATATTTGAGAAAAATTATACATATCAACGACGGACATAACTGACATATATAACTTGTAAAAAAAAATTCCCAGCTATCGACA
>455_060354_0627_3064 length=112 TTTACTTTAGCACTAACTCATTCATTTAACTCAATAACAGCAGAGAGTTGAGTTTTTCTGAATTGTTGTTGAAACCCTTTTGACTATAATATATGAGTAATAGAAATAGTTA
>455_060454_0092_1767 length=118 ATTAGTGACCATAAGAACGTTTATTTGATTGACCGTCACGGTAAAGAGTATGATGAGAATGGTTCCGTTATTGTTTCAGAGCGTAATTGTTATTCAAGTAAATTCAATATAAAACGGG
>455_060479_0671_2647 length=103 AAAGTTTCAACGATACAGTTCATTTCAAAGTAAAGTAAAAATGCCTGGTATATATTGTACAATTTGCAGCCGTGTGGTCGATGCCAGTATAGCCACTCTGAAA
>455_060584_1653_2574 length=73 TCTATATAGCCCAACCTTGAAATAACTTTTAAAAACAAGTTAGATAACCCTTTGTACTGTCATATAATAATTC
>455_060625_0439_3760 length=134 TAGCGAATTGGAAAAAACATTAGAAAAGACAACACTTGGAAAAAAATCTAAAAAAAAAAGACCCCGTAAAAAGTAATATGTATGATAGATATGAACAACTTAAAAATTTATTTATGAAACAATTGGAGCAAAGC
>455_060667_0527_0586 length=100 TAATGCAAGTTAATTAATATATTAATCTATTGAAAAAAATAACGACAATGTTAAAAAAATTTTGATTTTTAAAAAAAATAAATAAAAAAAACACATTATT
>455_060741_0336_3105 length=118 ACACTTGGAAAAAAATACTAAAAAAAAAAGACCCCGTAAAAAGTAATATGTATGATAGATATGAACAACTTAAAAATTTATTTATGAAACAATTGGAGCAAAGTAAAAAACAATTGTC
>455_060757_0099_0545 length=105 GAATTCGTCCGGCATAATCAAAATGAGCATGTCCATAAGTTGCTCAAATGCTTGATTATAATTTTAATGCAATCGGCGTCTAACTTTAAAGTCACTTCAAAATAC
>455_060800_0249_0836 length=93 GGTGCGTTAATTTTTCCCATTAAATCAGTTATATAATATGAAAATGATGAAATTATATCATCATGATTTGTTATTATTAAATTTTTAACATAC
>455_060951_1442_3727 length=85 AAAAAAAATAAAAAATTAGCAAGTTGTCAAATTGTCAACTTGATCATTCTACAATTCTACGAGAGTATAACCATTGTAATCATTC
>455_060956_0699_2126 length=122 ATATTCATGTCATGTAAAAAACAAGTTACCTATACAAGTTCCAAATATATGGCCCAACCTATAATGACAAACTCGTTTACCTTGAAATAACTTTTAAAAAAATTACGCATTTATTCTATCTA
>455_061006_1644_1556 length=123 AAATAGAAAAAACTTTAATAATAGCTGTCTTTCGTTTTCTTAAATTATACAACTTTGACGGTATAAACCTACACTGGCAGCAACCGTTGTCATACAATTTTACGCTATTGGTAAAAGAGATGC
>455_061035_0070_0124 length=129 AACAATAATATCAAGTATTTCTATTTCAATACAATAAGTAACCAAGCAATTGGAGATTTTTTATTAAATTTATTACCGGGCAATGAACGAAAAATAGTAGATTTAAAAAATAACAACAAACGAATGGAA
>455_061210_1456_0093 length=108 CAAAGGGCTGTATAGTTTCGACANATGATAAACGTGACATTCGAAATTATAAGTAAAACNAGCTTTATCACTAAAATTTGAAATTCAAGTACATTATCGCACCCACAC
>455_061214_1159_0717 length=115 ACATATATAACTTGTAAAAAAAATTCCCAGCTATCGACATTTGTAAAAAAAGTTCCCAGTCCATGATAATTGAGGCGGGTCTTTAGATAAGATAAGATAAGAGAGATAAGATAAG
>455_061237_0950_0587 length=113 TGTCCGTCGTTGTTATGTGAAAAAAAAATATATAATAGAAGGTACAGTTTCTTTTTGTATATAATGAAACTGATTGTATAACATATGAAACTGTGCCTTTGTTCAATAGTCCA
>455_061383_0879_1003 length=64 GACATGTATTGGGAGATTTGNGACTTAGTATGATAGAACTTGGGAAATTTTATTATTCACGAAC
>455_061494_0108_0254 length=121 AATTACTACTAAGACAATACAACTGCGGATTACATGCAGAGTACAACTACAATTTCATAAAGACTTTGTTTATTTTAAAAGTAGTTTATTAATAACAAAATAAATGGAAACATTACAGCCG
>455_061570_1948_1284 length=119 TTCAGGGTTGGGCCAATAGATAGAACCTAAGTATTTATTATTCACAAATTACTTAGCAGTTGGGCATATAATGGAAACTTGTTTTTTGCGACTTGTTGTTTCCAAGTACAAAGGGGTAC
>455_061585_0254_1483 length=139 AGTCGATAATGTATTTTCAAAAAAACGAATTTGTTCTTTTCATTTTAAATGAAAAAAGTGAAAAAATAAAAAATAATTTGTGGAAATAAATATAGCGGGCGGTTGCAACAAGTGGTTGAAGCCTTCGTCGAAAAAAGAA
>455_061602_1084_3019 length=102 CACGGAGGAATAGTTGCTAATAATTTGCAAGATAAAAAAAGGAACAGCAAATACGATAGGAGCATCAGGATTAATAGGAAGCCATTCATTTCAAATGTGCTC
>455_061622_0765_1617 length=105 ATTGTTTCCAAGTACACAGGGCTATCTCTCTAATGCATTTGTACACGAGTTTGTCATGGGCCATATAGATAGAATAAATGCGCAAAAGTTATTTCAAGGTAAACG
>455_061625_1632_3128 length=142 AAAAAACATTAGAAAAGACAACACTTGGAAAAAAATACTAAAAAAAAAAAGACCCCGTAAAAAGTAATATGTATGATAGATATGAACAACTTAAAAATTTATTTATGAAACAATTGGAGCAAAGTAAAAAACAATTGTCTAA
>455_061760_0206_1490 length=118 AGTGTCGAATAAAATTTTTAATAATGAAATGAATACCACATGCCTCACGAACAAGCGATAATAATTGCGCTGTGGTTTGCGAAAATAATTAAAAAATTTACGATTTTGGAACGTGAAA
>455_061787_0294_2964 length=114 TATCTAACTTAGTTTTTTAAAAAGTTATTTCAAGGTTAGGCTATATAGATAGTAACTTGGGTATTTTATTATTTCGTACGAAATAAGAGTTGGGACATGTATTGGGNGATTTGC
>455_061848_1100_2145 length=107 ACTTATATCGTTGTCGTCAGTTTGAAACCATTCGTCAATAATGATCACATCACATAAGTAAAAAAATAAAAATTAGCAAGTTGTCAAATTTGTCAACTTGATCATTC
>455_061867_1783_2160 length=66 CTCGTGTACAAATGCATTAGAGAGATAGCCCTGTGTACTTGGAAACAATAAGTTAAAACAAGTTAC
>455_061900_0347_3490 length=97 TCCGGCTGGAGACGCCACTTGTTAGTGTTCCAACACCTTTTATTAACGTTGATGACATTATCGATTTGACCAAGGATGAGGATGATGAATTGGTTTC
>455_061902_1988_2480 length=66 TATCTAACTTGTTTTTTAAAAATTATTTCAAGGTTAGGCAATATATTGCGACTTATTTCCAAGTAC
>455_061953_0439_2042 length=106 CCAATGTATTTTCAACAGTATTTTGAAGTGACTTTAAAGTTAGACGCCGATTGCATTAAAAAATTATAATCAAGCATTTGAGCAACTTATGGACATGCTCATTTTG
>455_061969_0959_1268 length=104 TACCTTGAAATAACTTTTGCGCATTTATTCTATCTATATGGCCCATGACAAACTCGTGTACAAATGCATTAGAGAGATAGCCCTGTGTACTTGGAAACAATAAG
>455_061978_0128_1750 length=86 ATAGAACTTGGGAATTTTATTATTCGCGAAATGAGTTGGGACATGTATTGGGAGATTTGCGACTTAGTATGATAGAACTTGGGAAC
>455_062002_0848_1838 length=124 AGGGAAGACGTAATAATATATAAAGTAATATTACAAAAGTGTTTAATTTTACGGGTAGTTATTCATATCAAATTTAAAGAATTGTGTAATTTATTAAAAATTTTTTAACAATTGTAGCTTTGAC
>455_062139_0081_0205 length=129 GCACAAGTAGTTTTCACTATCGATTGTTCAATAGAATGTAATAGGTATAAAAGGTTTTACTTGAAAATAATTTTCACAGTTAAAAAGTTTCAACACTACAGTTCATTTCAAAGTAAAGTAAAAAATGCC
>455_062194_0240_3144 length=109 GTTTATATGTGTATAACCCCCCAAGAATACACCAGTCTCATATGGGGAATGGTAGGGGACCCCAGCTATCTCTTTTACACATAGGCTATCTCTTTCGCACCTCTTATCC
>455_062264_0710_1527 length=107 ATAGAACTTGGGAATTTTATTATTCACGAAATATTTGTTATTGACAGTGCACTTGTACACGAGTTTGCCATTAATGATTCAAGGTTAGGCCATACTTATTATATGAC
>455_062371_1502_3539 length=110 ACGAATGGTTTCAAACTGACGACAACGATATAAGTGCAACACAAAATGAAATATGTGCGACAAAAACTTGTTCTTGCGCAAATACACACTGGGACCCCAAAGAGGTAGCC
>455_062548_0494_1303 length=77 CTGATCCTTCAGAGTGGAAACCAATTCATCATCCCCATCCTTGGTCAAATCGATAATGTCATCAACGTTAATAAAAC
>455_062555_0203_0173 length=116 TGTGAAGTTATGTCCGTCGTTGTTATATATAAATGTTGAATACAATTCGAATAGTTGGGATTTTTTTTACAAGTTATATATGTCTTGTAAAAAAAATTCCAGCAATGTCCGTCGTC
>455_062642_1549_3094 length=100 TAAATATATGAATTCAAGTAAATTCAATATAAAACGGGAGAGATTTAGCACTGACCGTGAGAGTGATACCGATTCTGAAGTTTCTCGTGAGAATACCAGC
>455_062679_0193_1034 length=150 ATATATTTCACTATCGTCAATTATAAATGTAAAACCGTCATTTTTAAAAAATGTCAAGTAAATTTCTTTTAATAATTTTTTACTTAAATTTTTAACATTATATAAATAAAGAGAAAGAGGTTTTTTAGTTAAATAATTAAAAGACTTAGG
>455_062760_1504_1231 length=116 TGCTTATAACAACATGACAAATTGGCCTAGTATTTTATTACCGGAAAGCGAATATTAATTTTTTATAAATTATATTGTTTTGAAGCTCTTCCAGACGAGGAGGAAGAAGAAGACGA
>455_062773_1265_2709 length=111 TGTATTTTCAAAAAAACGAATTTGTTCTTTTCATTTTAAATGAAAAAGTGAAAAATAAAAAATAATTTTGTGGAATAAATATAGCGGGCGGTTGCAACAAGTGGTTGAAGC
>455_062788_0139_1912 length=197 ATTCATTTGTAGTATAAAGTAGTTAACAAAAGTTAAGTTACCCGTAAAGTAAACTAAGTACGAAAATTTAAAGTTTTAAGTTTTACTAAAATTTAAGGGTCGGTAATTAAACGTTAGGCCGTTTGGGAACCTTAAATTTTTTAAAACTTTAAGTACCCGGCCCAACGTTAACGGGACCGTAAAAAGGGAATTAACGG
>455_062953_0958_2112 length=113 ACTATTCAGAAATGATCCAATCAGATTAAATAAAATAAACACTATTCTTCTTCACGAAATAAATAAAGCAACGAGACTTTATAAACATAAATTGACGGATAAGGATTTTCAAA
>455_062982_1130_0283 length=52 ATTATTGCTGTNATCGTNAACTATGTTAACATGTGTCACATTTGAGAACAAC
>455_063015_0557_2871 length=124 CAAGTTCCAAATATTACTGGCCCAACCTGTAATGACAAACTCGTTTACCTTGAAATTAACTTTTGTTCGTCTAACTTTTTATTTTCTTACTCTATATGGCCCATGACAAACAATCGTGTACTAG
>455_063038_1154_3095 length=117 GTTTAAAGTGTTAATAATACTAGAATTTTTAAGTTTGTATACTTGCCGTATGAATCTTTTTTTTTCCGTTAAACCGAATTNTTCACTGTANACAAATAGTTGCAATTAAACTAAAAC
>455_063115_1446_0295 length=106 ACGCTTTAACAATATAACAAATGNGGTAAAAACCCGTGTGTAATTGAACAGGTAATAACTGTTAATAACTTTGAAATAACTTAATCTATATGGCCCAACCCTTTGC
>455_063153_1025_0641 length=109 TATTTAATATTTATTTAGTGATGATAATCATATATAGATAATATATAATTACCTCATCAAAAACCAAAAAACCAGTATATGTATCCCCATCTATAATCGGCATTTTTAA
>455_063195_0902_1569 length=135 CATGCGTAAATAATTTGGATTTTTATCTAAAAGTATTTTACGAATAAAAGTATACGATTTGGTGCCATTCTTTAAACCATTAAGTTCATAAAATATATTTAAACCTAATCGTTGTAAATAATTTTTTAAGTGTAA
>455_063413_0306_2970 length=130 ATCTGATATTGGTAGCGAATTGGAAAAACATTAGAAAAGACAACACTTGGAAAAAAATCTAAAAAAAAAAGCCCCGTAAAAAGTAATATGTATGATAGATATGAACAACTTAAAAATTTATTTATGAAAC
>455_063497_0398_0716 length=107 TAGGTATTCTCACGAGAACTTCAGAATCGGTAATCACTCTCACGGTCAGTGCTAAATCTCTCCCGTTTTATATTGAATTTACTTGAATTCATATATTTATTCTCTTG
>455_063508_1786_3340 length=141 TGTTGAATTGAAATTGACAAGTGTCAAATGTACAATTTATAAATGATACTTTTTTAACTTTACTAAAATTTAAACTTTAGTATCAACAATTTATTTAGTTTTTAATTTAAAAAAATTTAAAGTTATTTCTTGTCACATTAG
>455_063522_0765_1721 length=89 AGATACCCCTTTGTACTGACATATAATAATTATGGCCCAACCTTGAATCATTAATGGCAAACTCGTGTACAAGTGCACTGTCAATAACC
>455_063530_0940_2843 length=65 TGTTATACAATCAGTTTCATTATATACAAAAAGAAACTGTACCTTCTATTATATATTTTTTTTTC
>455_063593_0783_2851 length=67 CTTGTATACGACTATTAAGATATTTAGGGCTGGCCATATAGATAGAACTTGGGGAATTTATTATTCC
>455_063718_1358_1767 length=116 AGCATCAGTGTCCTATATATCAACATTTATAATTATGCCATCACTTGAAACTAATAAAATAAAACCTTTTATTTCATTTTTAAATGAATTTTTCAATATAAACAAAAATTCATTTA
>455_063781_1481_1831 length=143 TTGTATATTCTCCGGTTGTTGAATTAAATTTTTTAACAAATAAACAAAAACCTACTTTTATATAGTAATTTATATAACAAAAATAAATTAAATTTAGTTTTCGGTTTCCCGCTGACAAATGGCTAGTTTGGATCGACTATTTC
>455_063822_0346_3729 length=127 CTTTTCGTTTCAGTCTTTTGTTTATTAATATTATCTAAGAAAATTTTTTTAGTATTAGACAATTGTTTTTTACTTTGCTCCAATTGTTTCATAAATAAATTTTTAAGTTGTTCATATCTATCATACA
>455_063858_0067_0397 length=113 TCTTGTAGTGCTTGTTGTTGTTGTTGTAGTAGTGCTTGTTGTTGTTGTTGTAGTGCTTCTTCGTGTTGTTGTCTCTCTGTTAAAAAATATTTTCCTTGGTAGTTTGTGCCTAA
>455_063880_1749_1401 length=104 CATCATATCATCTTCGAATAGATAACAATTATCCAAATTATTTAGTTGCTAAACTGGCCATGATCTTTTGTAAAAAATTATTCCCATTGGCATCTTTAATTATA
>455_063920_1255_1410 length=96 TCTCTTATCTTATCTCTCTTATCTTATCTCTCTTATCTTATCTTATCTAAAGACCCGCCTCAATTATCATGGACCTGGGAACTTTTTTTTACAAAC
>455_063963_0573_3130 length=74 CTATATAGATAGAACTTGGGAATTTTATTATTCACTAAATATTTGTTATTGACAATGCACTTAGTACACGAGAC
>455_063987_0500_1118 length=66 GAAGAAATGTGCAGGACTTGTGGATATATTAACTTTTTGTTTAAATTTGCAACATTTTGTATTCAC
>455_064001_1941_3863 length=84 AAAACATCTTGTTTTAACTGTACATTTCTTGTTTAATAATGAAATTTCAAATAAAACTCTTTNTTAGATATACTACAGAACATG
>455_064058_0753_1935 length=108 TAGATATGAACAACTTAAAAATTTATTTATGAAACAATTGGAGCAAAGTAAAAAACAATTGTCTAATACTAAAAAAATTTTCTTAGATAATATTAATAAACAAAAGAC
>455_064121_0859_4030 length=74 TTTACTATTGATATGAACTAGTGTCATTTTTCATAAATCAATTGCCTTAACGTATTCAGTGTTTCATTCGTATC
>455_064160_0272_1367 length=123 GAAAAAGTAAAAAACGCCAAATTGAGGAAGATACTAGTCCAAGAAAAACACTTAAAATTAAAGAATTGAATGAAAATGTTGTACAAAGCACTGATGAAGATTCCGTTATAAGTGATAAAAAAC
>455_064189_0348_3109 length=123 AACAACATGACAAATTGGCCTAGTATTTTATTACCGGAAAGCGAATATAATTTTTTTATTAAATTATATTGTTTTGAGTTTAAATATGTTAATAGTGTAATAAGTCGACCTAATGTATCATCC
>455_064281_0360_3368 length=82 AAGAATTTTTTTTTAAAAAGTGCAGTAGTAAAACATTAACAAATTATGAAAATGAACATTTCTGGGTATTTTTCAATGATTC
>455_064334_1641_1789 length=117 CATCAGTGTCCTATATATCAACATTTATAATTATGCCATCACTTGAAACTAATAAAATAAAACCTTTTATTTCATTTTTAAATGAATTTTTCAATATAAACAAAAATTCATTTATTG
>455_064367_1661_0623 length=111 AAAGAGATAGCTGGGGGTCCCCTACCATTCCCCATATGAGACTGGTGTATTCTTGGGGGGTTATACACATATAAACCAAGAATACACAGCCATGGCTACCTCTTTGGGGTC
>455_064604_1346_2235 length=83 CTTGTGCAATTGATTGGTACTCAATAAAAAAAGTATTTAATGATAAAAAATAACGTGATAAAGATAACATGTAAAACTCATTC
>455_064615_1168_3319 length=53 ATGAAACTGATTGTATAACATATGAAACTGTGCCTTTGTTCAATAGTCCATGC
>455_064687_0081_2602 length=108 CTCCTGACTCGTGCGGTACCAATGTATTTCAACAGTATTTGAAGTGACTTTAAGTTAGACGCCGATTGCAATTAAAAAATTATAATCAAGCATTTGAGCAACTTATGG
>455_064689_1984_1105 length=106 AAATTTAAAAGTCATGTTATGAATAAAATACTTGTCAATCCAAATATTATNNNNACACTTAAAATTATTACAACGATTAGTTAATATATTTATGACTAATGTTAAG
>455_064695_1718_3516 length=123 CTATATATCAACATTTATAATTATGCCATCACTTGAAACTAATAAAATAAAACCTTTTATTTCATTTTTAAATGAATTTTTCAATATAAACAAAAATTCATTTATTGTTGTTATCTTTACAAG
>455_064701_1658_1270 length=117 ATTAACTTATTATTCCAACGTAGTAAAGAGTGGAGAACATTATGGGTATAAGATTCAATTTTTCTTTAGGTATCCAAAATATAGTGTATTGTATATAGATTATAGATATAAACTTAG
>455_064718_1644_1210 length=120 TTAGAGAGATAGCCCTGTGTACTTGGAAACAATAAGTTAAAACAAGTTATCTATACAAGTTCCAAATATATGGCCCAACCTGTAATGACAAACTCGTTTACCTTGAAATAACTTTTGCGC
>455_064865_0390_1973 length=122 GGTAAAAACCCAATGTGTAATTAAATAACTTTATCTATATAACCGATAATTAAAAAAAACAAATGAATTCAGATAATGGCAAACTCGTGTACAAGTGCATTAGTCAATAGATAAGATAACCC
>455_064893_0821_3503 length=122 TTATCTAACTTGTTTTTTTAAAAGTTATTTCAAGGTTAGCCCATACAGATAGAACTTGTTTGAGAATTTTATTATTCACGAATTATTTATTATTGACAATGCACTTGTACACGATTTTTCCA
>455_064900_0753_2891 length=99 AATGTCTGGTATATTTTGTACAATTTGCAATCGTACGGAGACTAGCAAGAATGTCAGTATAGCCACTTTGAAATGTGGTCATGTGTTCCACGAGAAGTG
>455_064903_0127_2016 length=126 ATTTAGGGCATGGTAAGTAACAATGGACCTAATACTTACGACTGTTCTTTTATTAACTAACCATATAAATTGCGACTTGTAATTTTCAAATACAAAGGGTTATCTAACTTGTTTTTTTTAAAAGAC
>455_064976_0663_1352 length=126 TAAAAGGTTTTTACTTGAAAATAATTTTCACAGTTAAAAAGTTTCAACACTACAGTTCATTTCAAAGTTAAAAGTAAAAATGCCTGGTATATATTGTACAATTTGCAGCCGTGTGGTCGATGCCAG
>455_065203_0380_0715 length=120 AATTGTCAAGTTCTATCTATATAGCCCAACCTTGAAATAACTTTTTAAAAAACAAAGTTAGATAACCCTTTGTACTGTCATATAATAATTAATGGAAAACTCGTGTACAAGTGCATTGTC
>455_065220_0604_1239 length=64 CATATGAGACTGGTGTATTCTTGGGGGGTTATACACATATAAACCAAGAATACACAGCCATGGC
>455_065253_0086_1036 length=116 ACAGATTTACAAATAATAACAACACAGTACTTTATCGAAGATGCAATTAATTTACTTGTTGAAATTTCTAAATATGTAAATTATGTAAATTTAAAAACCTTTGATTATATCAATGC
>455_065255_0499_1550 length=138 ATCTAACTTGTTTTTTAAAAATTATTTCTAAGGTTAGGCAATATATTGCGACTTATTTCCAAGTACAAAGGGTTAATCTAACTTGTTTTTTAAAAAGTTATTTTTTATATTCACGAATCTATTGTCAATAATAAATAA
>455_065324_0527_1212 length=122 AAAGAAAGATATAAAGATTTAAATAAATTGCAAAATAAAGGAGAAGAGTTGTTTAAAAATTTAAAAAACATTACTACAAACTGTGTCGTGTATCCGCCAGGTGACGAGGATGTATATGCGAA
>455_065348_1623_0954 length=97 GTCTGCTTTCTGTAAATAATACACTGTGTTATTTACAAACACATATGAATCCGTCTTCACACACTCATTAGTATATACACATTTTAGTGGCATTACA
>455_065402_0498_3305 length=113 GGGGGGTTATACACATATAAACCAAGAATACACAGCCATGGCTACCTCTTTGGGGTCCCAGTGTGTATTTGCGCAAGAACAAGTTTTTGTCGCACATATTTCATTTTGTGTTG
>455_065511_1942_1292 length=122 TGTTTTTCAAAAAGTTATTTTTTATTATTCACGAAAATATTTGTTATTGACAATGCACTTGTACACGAGTTTGCCATTATTAATTCAAGGTTGGGCAATATATTGGGAACTTGTATAAATAG
>455_065520_1384_2544 length=65 TGTTATACAATCAGTTTCATTATATACAAAAAGAAACTGTACCTTCTATTATATATTTTTTTTTC
>455_065540_1594_2107 length=121 TTATTAATGACAGACCCGTGTACAAGTGCATTGTCAATAACAAATATTTCGTGAATAATAAAATTGTCAAGTTCTATCTATATAGCCCAACCTTGAAATAACTTTTTAAAAAACAAGTTAG
>455_065550_0998_1214 length=82 TAAACACTTTTTAAAATAAAAAACAAAAGTCTTTATGAAAATTGTAGTTGTACTCTGCCATGAAATCCGGCCAGTTGTATTC
>455_065652_0776_3401 length=127 GGTTGGGCCATATAGATTAAGTTATTTCAAAGTTATTAACAGTTATTAACCTGTTCAATTACACACGGGTTTTTACCGCATTTGTTATATTGTTAAAGCGTAAATAACTTATACAATGAGTTTTACA
>455_065665_1237_0154 length=129 TCAACAACAAATAATATCAAGTATTTCTATTTCAATACAATAAGTAACCANCAATTGGAGATTTTTTATTAAATTTATTACCGGGCAATGAACGAAAAATAGTAGATTTAAAAAAATACAACAAACGAA
>455_065675_0073_3731 length=69 GGTGGGTTCATTTTCATTTCAAGCAATTTATAATTGTATTGTTTATAAATTACAAATGATATGGGCAAC
>455_065697_1944_1413 length=229 TTGATAATTTCGAAATAGTACTTAGTAGAAAGTTCCGAACTTAAAAACTTGGTAAACCGGACCGACCAATTTACTAATTTTAGGTAAAATTAGTACCCCCGTTTTAAACCGTTTTTTTTCCGGCCTAATTTTTTTTACCCCGTTTTTTAAACCTTAAATTTCGTTAAGTTTTTTTCCCCGGGTTAACTTTTTTTTTTCCGTAAAACCGGTAAAGTTAAACTTAAAAAAG
>455_065753_0047_2844 length=97 CGACCACACGGCTGCAAATTGTACAATATATACCAGGCATTTTTACTTACTTGTAATAGAACTGTAGTGTTGTAACTTTAACTTAGTAGTAAATTAA
>455_065836_0861_2148 length=109 CTTGGGGAATTTTATTATTCACTAAATATTTGTTATTGACAATGCACTTGTACACGAGTTTGCCATTACAATATTTAAGGTTAGGCCATATAGATAGAACTTGTATAGA
>455_065840_1782_1161 length=118 TGTTAAGACATTTTTGAATAATTTTTACAAGAAAAAAACAAAATCGACAAAGAGAATTAAAGAAAAGACAATTTCTCTATATTACACTGAGACACGCAACAGGGGATATGCAAGGCAC
>455_065861_1839_3666 length=117 TTCAATTTTTCTTTAGGTATCCAAAATATAGTGTATTGTATATAGATTATAGATATAAACTTAGAAATCACAAATATTATTTTAATATTTATAAAGAGAGGTATTATAATAATAGAA
>455_065906_0168_1377 length=82 CATCATTGTTGTTATTATTGCTGTCATCGTCAACTATGTTAACATGTGTCACATTTGAGAACAATTCTTTTTTCGACGAAGC
>455_065914_1829_3604 length=123 CCTAGTATTTTATTACCGGAAAGCGAATATAATTTTTTATTAAATTATATTGTTTTGAAGCTCTTCCAGACGAGGAGGAAGAAGAAGACGATGATTTTTACTATTATAAATTCATTGAATACG
>455_065976_1739_2075 length=120 GAATGTCACGTTTATCATGTGTCGAAACTAATACAGCCCTTTGTTCTTAAGAATTTCAATTAGTGAATAAATTTGTTTAACTCCAACTTGAAGCTATTAATATTTCACGTTCCAAAATCG
>455_066076_0968_0908 length=116 TGGTCTTACCGCAGCATCAGTGTCCTATATATCAACATTTATAATTATGCCATCACTTGAAACTAATAAAATAAAACCTTTTATTTCATTTTTAAATGAATTTTTCAATATAAAAC
>455_066087_1758_1886 length=123 TCAAGTAAAAACCTTTTTAATACCTATTACATTCTATTGAACAACTGATAGTGAAAACTACTTGTGCAATTGATTGGTACTCAATAAAAAAGTATTTAATGATAAAAAATAACGTGATAAAGA
>455_066181_0285_0716 length=111 TCTCACAATCAGTGCTAAATCTCTCCCGTTTTATATTGAATTTACTTGAATAAACAATTACGCTCTGAAACAATAACGGAACCATTCTCATCATACTCTTTACCGTGACGG
>455_066281_0061_3234 length=121 ATTAGCGACTTATTTCCAAGTACAAAGGGTTATCTAACTTGTTTTTAAAAGTTAATTTTATTTATTACTACGAATATATTAGTCAATAAGTAAATAATTAACTTAGTACGACGTAAACTTA
>455_066283_1077_1627 length=102 GTAATAGAAATAGTTATACATGTGCCGATAATATGCACTACATGTGTGGGTGCGATAATGTACTTGAATTTCAAATTTAGTGATAAAGCTGTTTACTTATAA
>455_066333_0798_1631 length=95 AACAGCAAATACGATAGGAGCATCAGGATTAATAGGAAGCCATTCATTTCAAATGTGCTCATATACACCGCCAATGAATAATCCAATATATTACC
>455_066405_0627_1652 length=117 ATAAATTGCAAAATAAAGGAGAAGAATTGTTTAAAAATTTAAAAAACAATTAACTACAAACTGTGTCGTGTATCCGCCAGGTGACGAGGATGTATATGCGAATACTTGCAAACAATC
>455_066420_1887_0794 length=114 AATTCTTAAGAACAAAGGCTGTATAGTTTCGACACATGATAAACGTGACATTCGAAATTATAAGTAAACTAGTACTTTAATTACACTAAATTTGAAATTCAAGTACATTAATCG
>455_066425_2010_2264 length=92 ATAGGCTATCTCTTTCGCACCTCTTATCTTATCTCTCTCTTATCTTATCTCTCTTATCTTATCTCTCTTATCTTATCTTATCTAAAGACCCC
>455_066446_0920_3831 length=56 TTGATGTTCTCCATTTCATCGGTAATGATAACCAAATGATTACAATGGTTATACTC
>455_066477_0532_1335 length=92 ATTAGCAAGTTGTCAAATTGTCAACTTGATCATTCTACAATTCTACGAGAGTATAACCATTGTAATCATTGGTTATCATTACCGATGAAATC
>455_066497_1082_1003 length=107 TTTCCATTAATTATTATATGACAGTACAAAGGGTTATCTAACTTGTTTTTTAAAAAGTTATTTCAAGGTTGGGCTATATAGATAGAACTTGACAATTTTATTATTCC
>455_066503_0723_2095 length=121 CCATTATATGCCCAACTAGCTAAGTAATTTGTGAATAATAAATACTTAGGTTCTATCTATTGGCCCAACCCTGAAATAACTTTAAAAAATAACCTGGAAATAATAAATTGCAAGTGTTATC
>455_066535_0757_1294 length=119 CGACGGACATTGCTGGATTTTTTTTACTAAGACATATATAACTTGTAAAAAAAATCCCAACTATTACGAATTTGTATTCAACATTATATATAACAACGACGGACATAACTCTACATAAC
>455_066562_1835_1070 length=144 AATAAGAATTTCTCAACACTTTGTTATTTAATTAAGTTTAATTTTTATTTCACTCTTTATACTCTTTATAAACGGCTGTTAATAGTTTCCATTTAATTTTGTATAATAAACACTTTTTAAAATAAAAACAAAAGTCTTTTATGC
>455_066576_1803_2998 length=112 AATAGAACATTTCTGGGTATTTTTCAATTGATTCGCTTAGTTTGTACAACTTTAAAATTTAACACTATAACACTAAGATGATATCATGTTATACGCAATTATGGTTCGATAC
>455_066578_0837_2613 length=46 GCATCAGGATTAATAGGAAGCCATTCATTTCAAATGTGCTCATATC
>455_066660_0100_1207 length=125 TCGTTGATATGTATATATTTTTTACAAATGTTGAATACAAGTCGAATAGCTGGGAATTTTTTTTACTAAGTAATTACATGTCTTGTTAAAAAAAAATTAAAACCTCGCTATGTCCGTCGTTGTTA
>455_066701_0430_1636 length=78 GGCGGGTCTTTAGTATAAGATAAGATAAGAGAGATAAGATAAGAAGAGATAAGATAAGAGAGAGATAAGATAAGAGTG
>455_066702_1760_2276 length=116 ACGCCAAATTGAGGAAGATACTAGTCCAAGAAAAACACTTAAAATTAAAGAATTGAATGAAAATGTTGTACAAAGCACTGATGAAGATTCCGTTATAAGTGATAAAAAAGACTACA
>455_066732_0964_2425 length=129 TTTAACTGTGTTATTTTTTTCCAATTCTTCTATTCGCCTTTTCATATCTACATTTTCCCGTCTTAATATTAAAACATCTTGTTTTAACTGTACATTTTCTTGTTTTAATAATGAAATTTCAAATAAAAC
>455_066750_1415_3794 length=128 TTTAACTGTACATTTTCTTGTTTTAATAATGAAATTTCAAATAAAAAACTCTTTTTTCTTAGGAATATTACTACAAGAACATGATTTTCGCTTCAATTCTTTTATTGCATTTTCTAAATCTAGTATTC
>455_066810_0207_2527 length=96 CTTCATCAGATGCTTCATCACTCAATGTAGTCTTTTTATCACTTATAACGGAATCTTCATCAGTGCTTTGTACAACATTTTCATTCAATTCTTTAA
>455_066903_1235_2228 length=111 GTTTGTCATGGGCCATATAGATAGAATAAATGCGCAAAAGTTATTTCAAGGTAAACGAGTTTGTCATTATCTCGATAGAACTTGGCAATTTTATTATTCACGAAATATTTG
>455_066918_1895_0677 length=124 TACGTCGTACTAATATAATACTTAGTAAATTAAATTACAAATTTTAGTCTATTTGATAACTGACGAACACGACTAACAGGGGAAATAGGGCAAAAGGCCAACACAGGGGGTATAGGGATNANAN
>455_066973_1553_1849 length=104 TTGAAGTGACTTTAAAGTTAGACGCCGATTGCATTAAAAAATTATAATCAAGCATTTGAGCAACTTATGGACATGCTCATTTTGATTATGCCGGACGAATTCAC
>455_067028_1184_2459 length=125 TACTTGGAAACACAAGTCGCAAAAAAACAAGTTCCCATTATATGGCTAACCTATTTGTGAATAATAGCCCGTTGTACTTGAAATAACAAGTCGTAAATTCTCAGAGAAATATTAAGTTTTATTTA
>455_067071_0489_2917 length=135 TTATTTTTTATTATTCACGAATCTATTGTCAATAATAAATAATTTAAACTTATTGCGACTTATTTCCAAGTACAAAGGGTTATCTAACTTGTTTTTTAAAAAGTTATTTTTTATTATTCACGAATCTATTGTCAA
>455_067187_0891_2251 length=116 CTTATACAATGAGTTTTACATGTTATCTTTATCACGTTATTTTTATTCATTAAATAACTTTTTATTTGAGTACCAACCCTNAATTGCACAAGTAGTTTTCACTATCAGTTGTTCAA
>455_067227_0598_0609 length=160 TTTAATTAATTTAACTAAAAAACCGTTACTTTCTTACTTTATTTATATAATGTTAAAAATTTAAGTTAAAAAATTAATTTAAAAGAAATTTACTTGACTATTTTTTAAAAATAGTACGGTTTACATTTTATTAATTGAACGTATATGAATATATTGATGG
>455_067269_0107_1570 length=109 TACTCAATAAAAAAAGTAATAAAAATAACGTGATAAAGATAACATGTAAAACTCATTGTATAAGTTATTTACGTTTTAAAAATAATATTTTAGCGGTAAAAACCCATGC
>455_067286_0184_1763 length=108 AGTATGATAGAACTTGGGAAATTTTATTATTCACGAAATATTTGTTATTGACAATGCACTTGTACACGAGTTTGTCATTATTAATTCAAGGTTGGGCCATATAGATAG
>455_067334_1394_2995 length=106 CAAAGGGTTATCTATCTATTGACAATGCACTTGTACACGAGTTTGCCATTATCTGAATTCATTGTTTTTTTAATTATCGGTTATATAGATAAAGTTATTTAATTAC
>455_067386_0156_2588 length=133 TTTATTTCATTTTAAATGAATTTTCAATATAAACAAAAATTCATTTATTGTTGTTATCTTTACAAGTAAAAATAATAACCAAGAAACTGTGGTAAATAGTTTTTTCAGTAAAGATATCTATGAACGTAAGGTG
>455_067463_0166_3713 length=107 ATTATGGTTCGACACAATTATAAAACACATTTCATAACCGAACTCTTGCAACCATTGCCCATATCATTTGTAATTTATAAACAATACAATTATAAATTGCTTGAAAA
>455_067620_0882_2502 length=119 AAAAATTTACGATTTGGAACGTGAAATATAATAGCTTCAAGTGGAGTAAACAAATTTATCACTAATTGAAATTCTTAAGAACAAAGGGCTGTATAGTTTCGACACATGATAAACGTGAC
>455_067774_0542_1853 length=106 AGTCCTGCACATTTCTTCTCAACAAATATGTTCAATTTGTTTACATTTTTTAAATAAACATATGAAACTTAAATCTACATCATTGTTGTTATTATTGCTGTCATCG
>455_067922_0145_1968 length=114 TTGTAAAAATTATTCAAAAATGTCTTAACATTGTTTGTGCGCATCAAATGTATTAATTTGCCAAAATCATTAACAGAAACTGAAAAAAAATGTTCTTCCTTGATTATTTGGTGA
>455_067989_1212_3112 length=111 CGTTGTCATACAATTTTACGCTATTGGTAAAAGAGATGCAAAACAGCTTTGTAACTACAGATTTACAAATAATAACAACACAGTACTTTATCGAAGATGCAATTAATTTAC
>455_068016_1376_2628 length=129 TTATTTACGCTTTAACAATATAACAAATGCGGTAAAAACCCGTGTGTAATTGAACAGGTAATAACTGTTAATAACTTTGAAATAACTTAATCTATATGGCCCAACCCTTTGTACTTGAAAATAATAAGC
>455_068154_1189_1182 length=127 GACGGACATAACTCACATAACAACGACGGACATAGCTGGAATTTTTTTTACTAAGACATGTATAACTTAGTAAAAAAAAATTAACCCAGCTATTCGACTTGTATTCAACATTTGTAAAAAAATAATA
>455_068179_1892_1511 length=100 ATAATGACAAACTCGTTTACCTTGAAATAACTTTTGCGCATTTATTCTATCTATATGGCCCATGACAAACTCGTGTACAAATGCATTAGAGAGATAGCCC
>455_068248_0801_2397 length=57 ATGAAACACTGAATACGTTAAGGCAATTGATTTATGAAAAATGACACTAGTTCATAC
>455_068259_0482_0528 length=103 ATTGTGAAAAGTTCGCTGATTCTATGATCCGGCTGGAGACGCCACTTGTTAGTGTTCCAACACCTTTTATTAACGTTGATGACATTATCGATTTGACCAAGGA
>455_068286_1961_2436 length=104 GCCGCCGTTATCTACTTGCCTTTTAAATGTTATATAATCAGGTTCTGATAGTATGTAGTTTCGTTGTATCTTGACAAACGGATTTGTTTCTTCTTTTAATACCC
>455_068369_1554_2242 length=83 GTACACGATTGTTTGTCATGGGCCATATAGATAGAATAAATGCGCAAAAGTTATTTCAAGGTAAACGAGTTTGTCATTACAGC
>455_068412_1495_2445 length=132 ATCTAAAAGTATTTTACGAATAAAAGTATACGATTTGGTGCCATTCTTTAAACCATTAAGTTCATAAAATATATTTAAACCTAATCGTTGTAAATAATTTTTAAGTGTAATAATATTTGGATTGACAAGTTA
>455_068432_0206_1906 length=108 AATGAACATTTCTGGGTATTTTTCAATGATTCGCTTAGTTTGTACAACTTTAAAAATTTAACACTATACACAGATGATATCATGTTATACGCAATTATGGTTCGACAC
>455_068438_1539_0240 length=112 GATAATGGCAAACTCGTGTACAAGTGCATTGTCAATAGATAGATAACCCTTTGTACTGTTATATAATTAAATTATCAGAAAAAAAAAGTTCTATCTATACAGGTTCCCAATA
>455_068491_0511_0811 length=98 CATTTATTTCCCCATCTTAACAAATCATGTAATGCCACTAAAATGTGTATATACTAATGAGTGTGTGAAGACGGATTCATATGTGTTTGTAAATAACC
>455_068499_0494_1189 length=123 TTACAAGTTATATATGTCTTGTAAAAAAAAATTCCAGCAATGTCCGTCGTTGTTATGTGAAAAAAAAAATATATAATAGAAGGTACAGTTTCTTTTTGTATATAATGAAACTGATTGTATAAC
>455_068535_1076_1059 length=99 ATTTCTCTGAGAATTTATGACTTTATTTTCAAGTACAACGGGCTATCCAAGTCCATACATTGATAACACTTGCAATTTATTATTTCCAGGTATTTTTTC
>455_068584_1247_1378 length=114 TATAAACCTACACTGGCAGCAACCGTTGTCATACAATTTTACGCTATTGGTAAAAGAGATGCAAAACAGCTTTGTAACTACAGATTTACAAATAATAAACAACACAGTACTTTA
>455_068718_1211_0692 length=113 ATTTATCACTAATTGAATTCTTAAGAACAAAGGGCTGTATAGTTTCGACACATGATAAACGTGACATTCGAAATTATAAGTAAACAGCTTTATCACTAAATTTGAAATTCAAG
>455_068749_0315_2515 length=104 AATTATTTTCAAGTAAAAACCTTTTATACCTATTACATTCTATTGAACAATCGATAGTGAAAACTACTTGTGCAATTGATTGGTACTCAATAAAAAAGTATAAC
>455_068754_1137_0474 length=93 GACACTTCTTGTGCGCCTCAAAGACTTAATGATGCACTTCTCGTGGAACACATGACCACATTTCAAAGTGGCTATATGACATTCTTGCTAGTC
>455_068767_1622_1463 length=82 TAACTATTCAAATGTAACGTTATTATGAGCTCCTGACTCGTGCGGTACCAATAGTATTTTCAACAGGTATTTTGAAGTGACC
>455_068911_0874_2153 length=113 ACATTTGACACTTGTCAATTTCAATTCAACAACAATAATATCAAGTATTTCTATTTCAATACAATAAGTAACCAGCAATTGGAGATTTTTTTATTAAATTTATTACCGGGCAA
>455_068946_0146_1592 length=115 ACGTGATATGAACTTAAATTTTTAACATCCTCAATAGAACGTAATTCCATTACTCTTGGCATATCTTTAACTTTATAAATATTTTCCAGCGGTACCTTTACATGACCTTTGCGCA
>455_068963_1667_1148 length=119 GATAATGTATTTTCAAAAAAACGAATTTGTTCTTTTCATTTTAAATGAAAAAAGTAGAAAAAATAAAAAATAATTTTGTGGAAATAAATATAGCGGGCGGTTGCAACAAGTGGTTGAAC
>455_068977_1507_3079 length=73 TTCGTGAATAATAAAATTTCCCAAGTTCTATCTATATGGCCCAACCTTGAAATAACTAACAAGTTAGATAACC
>455_068987_1230_0477 length=123 TACAGCCCTTTGTTCTTAAGAATTTCAATTAGTGATAAATTTGTTTACTCCACTTNAAGCTATATATTTCACGTTCCAAAATCGTAAATTTTTTAATTATTTTCGCAAACCACAGCGCAATTA
>455_069038_0282_3727 length=141 AGTCGATAATGTATTTTCAAAAAAACGAATTTGTTCTTTTCATTTTAAATGAAAAAAGTAGAAAAAATAAAAAATAATTTTGTGGAAATAAATATAGCGGGCGGTTGCAACAAGTGGTTGAAGCCTTCGTCGAAAAAAGAA
>455_069088_1377_2706 length=86 GTTATCTAACTTGTTTTTCTAAAAAGTTATTTTTTATTATTCACGAAAATAATTTGTTATTGACAATGTACACTTGTACACGAGTC
>455_069187_1000_3348 length=107 AACTTGCTGTTGATCGGGTGCGTTAATTTTCCCATTAAATCAGTTATATAATATGAAAATGATGAAATTATATCATCATGATTTGTTATTATTAAATTTTTAACATA
>455_069215_0634_3473 length=122 TTCAGTCTTTTGTTTATTAATATTATCTAAGAAAATTTTTTTAGTATTAGACAATTGTTTTTTACTTTGCTCCAATTGTTTCATAAATAAATTTTTAAGTTGTTCATATCTATCATACATAC
>455_069284_0671_0058 length=107 TAGTATATACACATTTTAAGTGGNATTANATGATTGTTAAGATGGGAAATAAATGCTTCAATTGGATCGATTTTTTTATTCTTTACATGTTCCAATTTATCATACAA
>455_069375_0466_3728 length=122 AAATAAAATAAACACTATTCTTCTTCACGAAATAAATAAAGCAACGAGACTTTATAAACATAAATTGACGGATAAGGATTTTCAAATTGCTCACTTGCGACAACAAATAGAAAAACTCAAAG
>455_069417_1108_2884 length=88 TTATTATAATACCTACTCTTTATAAATATTAAAATAATATTTGTGATTTCTAAGTTTATATCTATAATCTATATACAATACACTATAC
>455_069422_1188_1797 length=123 ATAACAAACAATAGATGTTAGATTTAAAGTTTCATATAGTTTAATTTAAAAAGTGTAAACAAATTGAACATATTTGTTGAGAAAGAAATGTAGCAGGGACTTAGTGGATATATTAACTTTTTG
>455_069457_0117_0469 length=108 ATTTTATTATTCACGAAATATTTGTTATTGACAATGCACTTGTACACGAGTTTGTCATTATTAATTCAAGGTTGGGCCATATAGATAGAAGTTCTAAGAATTATTATA
>455_069480_0807_1804 length=109 ATAACCATTTGTACTGTCATATAATAATTATGGCCCAACCTTGAATTATTAATTGACAGACCCGTGTACAAGTGCATTGTCAACAACAAATATTTCGTGAATAATAAAA
>455_069490_1042_3737 length=111 ACCAATAACGGAACCATTCTCATCATACTCTTTACCGTGACGGTCAATCAAATAAACGTTCTTATGGTCACTAATCTTCTCGTTGTCCACGTGGTTATAGTACTCCTCATC
>455_069552_0378_3166 length=110 GTACAAGTGCATTGTACAATAAACAAATATTTCGTGAATAATAAAATTTCCCAAGTTCTATCATACTAAGTCGCAAATCTCCCAATACATGTCCCAACTCATTTCGCGAA
>455_069614_0549_3911 length=107 GTAAACAAATTGAACATATTTGTTGAGAAGAAATGTGCAGGACTTGTGGATATATTAACTTTTGTTTAAATTTGCCTGAGACACGCAACAGAGGATAGGCAAGGCAC
>455_069626_1216_3273 length=90 TAAAAATATTATTTTTAAAACGTAAATAACTTATACAATTAGTTTACTATGTTATTCTTTATTCACGTTATTTTTATTACTTTTTATTTC
>455_069658_0977_2985 length=96 GTACAATTTGCAATCGTACGGAGACTAGCAAGAATGTCAGTATAGCCACTTTGAAATGTGGTCATGTGTTCCACGAGAAGTGCATCATTAAGTCGC
>455_069725_0047_1812 length=128 ATAGTAATAAATTTAAAAGTCATGTTATGAATAAAATAACTTGTACAATCCAAATATTATTACACTTAAAAATTATTTACAAACGAATTAGGTTTAACTTGAGACACCCAACAGGGGATAGGCAAGGC
>455_069828_1600_1656 length=193 AATAGTAATTTACTAAAATAATTTTTAAACTATAATAATTAGTTTAAAAAAATTAATTTTAGGGGTCGAACTTTAAAGTTTTAGTTTAATTCGTTAATTTTTAAAAATTTGGTTTAAAGGTAGTTTAAATTAAATAACTAAAAGTTTAAATTTTTTAAAGTTTGTAATTTACTTTGACCGTTATAGTAAATTC
>455_069829_0870_1045 length=115 GTGCTAAATCTCTCCCGTTTATATTGATTTACTTGAATAACAATTACGCTCTGAAACAATAACGGAACCATTCTCATCATACTCTTTACCGTGACGGTCAATCAAATAAACGTTC
>455_069831_0101_1072 length=114 ATTTTTTAATTATTTTCGCAAACCACAGCGCAATTATTATCGCTTGTTCGTGAGGCATGTGGTATTCATTTCATTATTAAAAATTTTATTCGACACTTAATTTTTANCGCATGG
>455_069882_1053_3621 length=66 CATAAATAAATTTTTAAGTTGTTCATATCTATCATACATATTACTTTTTACGGGGTCTTTTTTTTT
>455_069994_0561_2547 length=114 TACTTGATATTATTGTTGTTGAATTGAAATTGACAAGTGTCAAATGTACAATTTATAAATGATACTTTTTTTAACTTCAAAAATTTAACTTAGATCAACATTTATGTTTTTATC
>455_070032_0372_1915 length=114 TTGTCATTACAGGTGGGCCATANATTGACTGTATAGATAACTTGTTTTAACTTATTGTTTCCAAGTACGACAGGGCTATCTCTCTAATCCTAGAAGACTTACCGTCAACAGGGG
>455_070193_0185_1039 length=119 TAAGCAGCCAAGTTTTTGCATTTAGTGTAGTTGTCATTTTTATGCTTATAACAACATGACAAATTGGCCTAGTATTTTATTACCGGAAAGCGAATATAATTTTTTTATAAATTATATTG
>455_070320_1822_3330 length=124 GTGCATTGTCAATAACAAATATTTCGTGAATAATAAAATTAGTCAAGTTCTATCTATATAGCCCAACCTTGTAAATAACTTTTTAAAAACAAAGTTAGATAAACCCTTTAGTACTGTCATATAA
>455_070476_0571_4004 length=117 GGACATAGCTGGAATTTTTTTACTAAGACATGTATAACTTGTAAAAAAAATTACCCAGCTATTCGACTTGTATTCAACATTTGTAAAAAATATATACATATCAACGACGGACATAAC
>455_070523_0292_2453 length=116 CTCCCGTTTTATATTGAATTTACTTGAATAACAATTACGCTCTGAAACAATAACGGAACCATTCTCATCATACTCTTTACCGTGACGGTCAATCAAATAAACGTTCTTATGGTCAC
>455_070597_1726_0895 length=118 TTAACAATATAACAAATGCGGTAAAAACCCGTGTGTAATTGAACAGGTAATAACTGTTAATAACTTTGAAATAACTTAATCTATATGGCCCAACCCTTTGTACTTGAAAATAATAAGC
>455_070761_0116_0979 length=127 CTTTGTACTTGGAAACAACAAGTCGCAAAAAACAAGTTTCCATTATATGCCCAACTGCTAAGTAATTTGTGAATAATAAATACTTAGGTTCTATCTATTGGCCCAACCCTGAAATAACTTTAAAAAA
>455_070849_1896_1391 length=99 CAAAGTAAAGTAAAAATGCCTGGTATATATTGTACAATTTGCAGCCGTGTGGTCGATGCCAGTATAGCCACTCTGAAATGTGGTCATGTGTTCCACGAG
>455_070865_1537_3055 length=95 AGATATTTGCAACACAAAGAGATAAATATATGAATTCAAGTAAATTCAATATAAAACGGGAGAGATTTAGCACTGACCGTGAGAGTGATACCGAC
>455_070866_0806_1801 length=120 ATATGTATATATTTTTACAAATGTTGAATACAAGTCGAATAGCTGGGAATTTTTTTTACTAAGTTAATACATGTCTTGTTAAAAAAAATTAAAACCTACGACTATGTCCGTCGTTGTTAT
>455_070936_1279_3776 length=117 AAATATTTAGTGAATAATAAAATTCCCAAGTTCTATCTATATTACTCAGCCTTAGAGTAAGTTCTATTTATACAAGTTCCCAATATATTGCCCAACCTTGAATTAATAATGGCAAAC
>455_070950_0355_1969 length=103 TCGTCGAAAAAAGAATTGTTCTCAAATGTGACACATGTTAACATAGTTGACGATGACAGCAATAATAACAACAATGATGTAGATTTAAGTTTCATATGTTTAA
>455_071183_0746_3604 length=123 TTATTCACGAAATATTTGTTATTGACAATGCACTTGTACACGAGTTTTCCATTAATTATTATATGACAGTACAAAGGGTTATCTAACTTGTTTTTTAAAAAGTTATTTCAAGGTTGGGCTATA
>455_071219_1758_0392 length=105 CTTATATCGTTGTCGTCAGTTTGAAACCATTCGTCAATATGATCACATCACATAGTAAAAAAAATAAAAAATTAGCAAGTTGTCAAATTGTCAACTTGATCATTC
>455_071344_0447_3659 length=89 AAAAAAGGAACAGCAAATACGATAGGAGCATCAGGATTAATAGGAAGCCATTCATTTCAAATGTGCTCATATACACCGCCAATGAATAC
>455_071367_0356_0337 length=121 AATATTGTAATGGCAAACTCGTGTACAAGTGCATTGTCAATAACAAATATTTAGTGAATAATAAAATTCCCCAAGTTCTATCTATATAGCCCAACCTTGAAATAACTTTTTAAAAAACAAG
>455_071433_0549_3188 length=120 ACTTTTTAAAAAACAAGTTAGATAACCCTTTGTACTGTCATATAATAATTAATGGAAACTCGTGTACAAGTGCATTGTCAATAACAAATATTTCGTGAATAATAAAATTGCCAAGTTCTA
>455_071657_0783_2958 length=71 GATAAATTTGTTTACTCCACTTGAAGCTATTATATTTCACGTTCCAAAATCGTAAATTTTTTAATTATTTC
>455_071881_0801_2008 length=125 GTTATAATTTAAAAGTAAACATTCCAATAAATGTAAATACAATTCCAAAAAAACATTTACTATTAGATATGAACTAGTGTCATTTTTTCATAAATCAATTAGCCTTAACGTTATTCAGTGTTTCA
>455_072023_0050_1848 length=122 TAGTGAAAACTACTTGTGCAATTAGATTGGTACTCAATAAAAAGTATTTAATGATAAAAATAACGTAGATAAAGATAACATGTAAAACTCATTGTATAAGTTATTTAACGCTTTAACAATAA
>455_072136_0295_2101 length=125 TTTGTTATTGACAGTGCACTTGTACACGAGTTTTCCATTAATTATTATATGATAATACAAAGGGTTATCTAACTTGTTTTTTAAAAAGTTATTTCAAGGTTGGGCTATATAGATAGAACTTGGGG
>455_072147_1986_2520 length=149 TTGTTTTTTTAATTATCGGTTAATAATAGATAAAGTTAATTTAATTACACAATGGGTTTTACCGCTAAAATATTATTTTAAAACGTAAATAACTTATACAATGAGTTTTACATGTTAATCTTTATCACGTTATTTTTTATACTTTTTTA
>455_072156_1214_2379 length=119 ATAGAGAAATTGTCTTTTCTTTAATTCTCTTTGTCGATTTTGTTTTTTTCTTGTAAAAATTATTCAAAAATGTCTTAACATTGTTTGTGCGCATCAAATGTATTAATTTGCCAAAATCA
>455_072246_1937_2673 length=101 TGCCGATAATATGCACTACATGTGTGGGTGCGATAATGTACTTGAATTTCAAATTTAGTGATAAAGCTGTTTACTTATAATTTCGAATGTCACGTTTATCA
>455_072260_0690_2951 length=78 TTATCTTTATCACGTTATTTTATTCATTAAATACTTTTATTGAGTACCAATCAATTGCACAAGTTAGTTTTCTACTAT
>455_072269_1461_3816 length=112 ACGTAGTAAAGAGTGGAGAACATTATGGGTATAAGATTCAATTTTTCTTTAGGTATCCAAAATATAGTGTATTGTATATAGATTATAGATATAAACTTAGAAATCACAAATA
>455_072293_1855_0818 length=111 TAAATAATATGAATTCAAGTAAATTCAATATAAAACGGGAGAGATTTAGCAACTGACCGTGAGAGTGATACCGATTCTGAAGTTTCTCGTGAGAATAACCAGTCAATTAAA
>455_072304_1671_3970 length=117 ATCTTCATCAGTGCTTTGTACAACATTTTCATTCAATTCTTAATTNAAAGTGTTTTTCTTTGGACTAGTATCTTCCTCAATTTTGGCGTTTTTTACTTTTCTTTTCTAANATAGATC
>455_072431_0745_3244 length=120 TATTTTTCGTTCATTGCCCGGTAATAAATTTAATAAAAAAATCTCCAATTGCTGGTTACTTATTGTATTGAAATAGAAATACTTGATATTATTGTTGTTGAATTGAAATTGACAAGTGTC
>455_072480_1835_2915 length=129 CAGCCGTTAATAAAGAGTATAAAGAGTGAATAAAAAATAAAACTTAATTAAATAACAAGTGTTGAGAAATTCTATTATTATAATACCTCTACTTTATAAATATTAAAATAATAATTTGTGATTTCTAAG
>455_072536_1599_2556 length=83 TATTTCTGTCACATTAGCTGGTGGTTCATTTTCATTTTCAAGCAATTTATAATTGTATTGTTTATAAATTACAAATGATATGC
>455_072561_1792_3569 length=101 TGAATAATAAAATTTCCCAAGTTCTATCATACTAAGTCGCAAATCTCCCAATACATGCTGAGACACGCAACAGGAGATAGGCAAGGCACACAGGGGATAGG
>455_072584_0725_0828 length=107 GTATTGGGAGATTTGCGACTTAGTATGATAGAACTTGGGAAATTTTATTATTCACGAAATATTTGTTATTGACAATGCACTTGTACACGAGTTTGTAATTATTAATC
>455_072782_1268_0696 length=93 TATATATTGTACAATTTGCAGCCGTGTGGTCGATGCCAGTATAGCCACTCTGAAATGTGGTCATGTGTTCCACGAGAAGTGCATTACTAAATC
>455_072911_0540_2246 length=116 GTAAATAACTTATACAATGAGTTTTACATGTTATCTTTATCACGTTATTTTTATCATTAAATACTTTTTATTGAGTACCAATCAATTGCACAAGTAGTTTTCACTATCAGTTGTTC
>455_073043_1652_3030 length=112 ATTATTATATGACAGTACAAAGGGTTATCTAACTTGTTAGTTATTTCAAGGTTGGGCCATATAGATAGAACTTGGGAAATTTTATTATTCACGAAATGGGTGGGACATGTAC
>455_073095_1767_3010 length=117 GGGGGGTTATACACATATAAACCAAGAATACACAGCCATGGCTACCTCTTTGGGGTCCCAGTGTGTAATTTGCGCAAGAACAAGTTTTTGTCGCACATATTTCAATTTTTGTGTTAG
>455_073096_1998_1272 length=70 CTGTTTACTTAATAATTTCGAATGTCACGTTTATCATGTGTCGAAACTATACAGCNCCTTTGTTCTTAAG
>455_073102_0726_2155 length=146 CAAGTACAAAGGGTTATCTAACTTGTTTTTTTAAAGTTATTTTTATTATTCACGAAAATATTGTCAATAATAAATAATTTACTTATTGCGACTTATTTCCAAGTACAAAGGGTTATCTAACTTGTTTTTTAAAAATTATTTCAAGG
>455_073174_1272_3363 length=75 AACTGTTAATAACTTTGAAATAACTTAATCTATATGGCCCAACCCTTTGTACTTGAAAATAATAAGTCGTCATAC
>455_073202_1388_0217 length=91 ACATTATCGACTCTACTACTTTATTTAGCACTAACTCATTCATTTAACTCAATAACAGCAGAGAGTTGTAGTTTTTCTGAATTGTTGTTAG
>455_073300_0414_3591 length=64 AGAGATAGCCCTGTGTACTTGGAAACAATAAGTTAAAACAAGTTATCTATACAAGTTCCAAATC
>455_073306_0158_1584 length=104 CATAATGTTCTCCACTCTTTACTACGTTGGAATAATAAGTTAATTTAACGCAGTCGCTAGTGAATTCGTCCGGCATAATCAAAATGAGCATGTCCATAAGTTGC
>455_073314_0258_1423 length=134 TAAAAGTATTTACGAATAAAAGTATACGATTGGTGCCATTCTTTAAACCATTAAGTTCATAAAATATATTTAAACCTAATACGTTGTAAATAATTTTTAAGTGTAATAATATTTGGATTGACAAGTATTTTATC
>455_073405_1351_1475 length=106 CTATACACAGATGATATCTATAGTTAATAACGCAATTATGGTTCGACACAAATTATAAAACACATTTACATAACCGAACTCTTAGCAAACCATTAGCCCTATATAC
>455_073408_0895_2611 length=119 CGACGGACATAGCTGGAATTTTTTTTTACAAGACATGTATAACTTGTAAAAAAAAATTACCCAGCTATTCGACTTGTATTCAACATTTGTAAAAAATATATACATATCAACGACGGACA
>455_073455_1080_2770 length=117 AATAGATACTTTTTTTAACTTACAAAATTTACTTAGATCAACATTTATGTTTTATAAAAAAATTGTATTTCTGTCACATTAGCTGGTTGGTTCATTTTCATTTTCAAGCAATTTATC
>455_073585_1888_3692 length=112 TTAGAACTTCTATCTATATGGCCCAACCTTGAATTAATAATGACAAACTCGTGTACAAGTGCATTGTCAATAACAAATATTTCGTGAATAATAAAATTTCCCAAGTTCTATC
>455_073821_0153_2526 length=106 TATTTTTTTAACTATGTGATGTGATCATATTGACGAATGGTTTCAAACTGACGACAACGATATAAGTGCAACACAAAATGAAATATGTGCGACAAAAAACTTGTTC
>455_073868_0686_3626 length=97 CTCCATCATGGTTTCCACTTTATTTAATTGTCTGACATTCTCGCGAGCAACTTCATAATTCATAACACTCTCACAATCAGTGCTAAATCTCTTCCCG
>455_073881_0135_1497 length=116 GTTATCTATCTATTGACAATGCACTTGTACACGAGTTTGCCATTATCTGAATTCATTGTTTTTTTAATTATCGGTTATATAGATAAAGTTATTTAATTACACATGGGTTTTTACCG
>455_073935_1991_1375 length=112 ACGAGTTTGCCATTATTAATTCAAGGTTGGGCAATATATTGGGAACTTGTATAAATAGAACTNACTCTAAGGCTGAGTAATATAGATAGAACTTGGGAATTTTATTATTCAC
>455_074018_0555_2915 length=106 TATTATTAACTAACTTTAAACAAATTTAAAATACGTAATTAACTAATTAGTAAGTACCCAAATATTTTTAAACGAATAATTTATTGTTAAAAATATTTTAAGTAAA
>455_074036_1581_0313 length=68 CTCTTATCTATNTCTCTNTATNTATCTCTCTTATCTTATCTCTCTTATCTTATTCTTATCCTTTACTC
>455_074139_2000_2866 length=84 TAACTTATACAATGAGTTTTACATGTTATCTTTATCACGTTATTTTTATACTTTTTATTTGAGTACCAATACAATTGCACAAGC
>455_074142_1792_1465 length=99 ATACTCTTTACCGTGACGGTCAATCAAATAAACGTTCTTATGGTCACTAATCTTCTCGTTGTCCACATCGTTATAGTACTCCTCGTCATCAGTATCAAC
>455_074186_0479_0570 length=108 GTTGGGACATGTATTGGGNGATTTGCGACTTAGTATGATAGAACTTGGGAAATTTTATTATTCACGAAATATTTGTTATTGACAATGCACTTGTACACGAGTTTGTCA
>455_074266_0696_3845 length=107 TCTTATCTCTCTCTTATCTTATCTCTCTTATCTTATCTCTCTTATCTTATCTTATCTAAAGACCCGCCTCAATTAATCATGGACCGTGGGAACTTTTTTATAAANAA
>455_074310_0106_3002 length=104 ATTAGACAGTGCACTTGTACACGAGTTTGCCATTAATGATTCAAGGTTGGGCCATAATTATTATATGTCAGTACAAAGGGGTATCTATCTAATATTAACAACGC
>455_074314_0660_1709 length=61 TGAGTTTTACATGTTATCTTTATCACGTTATTTTTATCATTAAATACTTTTTATTGAGTAC
>455_074324_0811_3265 length=99 AAATTATGTAAATTTAAAAACCTTTGATTATATCAATGCAAATTCTTGTACTGTGCAATTAAATTCACCAATGGATAAAATAGAACATACAGTAAACGC
>455_074399_0552_2359 length=103 TATTATATTGCAATTTTAAAACTGGACAGGATATCAATTAATAACGATATGCAATGGATATCAAATTTTTTAACATTTGCGTGCGAACACACATTTGATAATA
>455_074449_0071_1813 length=108 TCTATCTATATGGCCCAACCTTGAATTAATAATGACAAACTCGTGTACAAGTGCATTGTCAATAACAAATATTTCGTGAATAATAAAATTTCCCAAGTTCTATCATAC
>455_074546_0082_2434 length=112 TTCGACACAATTATAAAACACATTTCATAACCGAACTCTTGCAACCATTGCCCATATCATTTGTAATTTATAAACAATACAATTATAAATTGCTTGAAAATGAAAATGAACC
>455_074555_0939_2244 length=122 ATATTTATTATAAAAATGCAAATACAAAAAAATCATATATAAAAATATTAAATAATTTAAATTCATCTTATCAATTCTTTCAGATAACTATGAAACCATCATTAAATAAAAAAAATTGAAAG
>455_074560_1207_2590 length=59 CTATAATATATGAGTAATAGAAATAGTTATACATGTGCCGATAATATGCAACTAACATT
>455_074577_0757_2975 length=65 AATACAGTTCATTTCAAAGTGAAATAAAATAAAATAAAGTAAAAAATGTCTGGTATATTTTGTAC
>455_074673_0654_2850 length=102 TAGTGCATATTATCGGCACATGTATAACTATTTCTATTACTCATATATTATAGTCAAAAGGGTTTCAACAACAATTCAGAAAAACTCAACTCTCTGCTGTTA
>455_074691_0268_1726 length=71 TTTGAGCAACTTATGGACATGCTCATTTTGATTATGCCGGACGAATTCACTAGCGACTGCGTTAAATTAAC
>455_074711_0387_3446 length=69 GGAACACATGACCACATTTCAAAGTGGCTATACTGACATTCTTGCTAGTCTCCGTACGATTGCAAATTC
>455_074856_1324_1570 length=101 TTTTTAAAACTGGACAGGATATCAATTAATAACGATATGCAATGGATATCAAATTTTTTAACATTTGCGTGCGAACACACATTTGATAATATAGTAAATAC
>455_074973_1777_2856 length=134 CTTCAACGGCTAATAATGTTGGGTATTAGTGATAAGGAAGTTTGTAATGCAGTAATTAATATATTTAATTCTATTGAAAAAAATAACGACATGTTAAAAAAATTTGATTTTAAAAAAATAATAAAAAAAACACA
>455_075095_1607_3796 length=104 GTGCGTTGTTAATATTAGATAGATACCCCTTTGTACTGACATATAATAATTATGGCCCAACCTTGAATCATTAATGGCAAACTCGTGTACAAGTGCACTGTCAA
>455_075352_0875_2001 length=73 TCTTTTACACATAGGCTATCTCTTTCGCACCTCTTATCTTATCTCTCTCTTATCTTATCTCTCTTATCTTATC
>455_075368_0342_2925 length=126 CAAAAAACAAGTTTCCATTATATGCCCAACTGCTAAGTAATTTGTGAATAATAAATACTTAGGTTCTATCTATTGGCCCAACCCTGAAATAACTTTAAAAATAACCTGGAAATAATAAATTGCAAG
>455_075487_1864_0463 length=110 GATTGTTTGTCATGGGCCATATAGATAGAATAAATGCGCAAAAGTTATTTCAAGGTAAACGAGTTTGTCATTACAGGTTGGGCCATATATTTGGAACTTGTATAGATAAC
>455_075491_0214_2023 length=114 CTTTGAAATGAACTGTATTAGTTGAAACTTTTAACTGTGAAAATTATTTCAAGTAAAACCTTTTATACCTATTACATTCTATTGAACAACTGATAGTGAAAACTACTTGTGCAA
>455_075557_1715_1710 length=127 TTTTTACGAAGACATCGTATAACTTGTAAAAAAATCCCAAGCATACTACTTGTACTTCTAACATTTGTAAAAAATATATACGAGTATCCAAACGACCGGACTATAACTGACCAATATATAACGTTAG
>455_075566_1031_2214 length=90 CTTGTATAAATAGAACTTGGGAATTTTATTATTCACGAAATATTTGTTATTGACAGTGCACTTGTACACGAGTTTGCCATTAATGATTCC
>455_075574_0934_2555 length=91 CTGAATACGTTAAGGCAATTGATTTATGAAAAATGACACTAGTTCATATCAATAGTAAATGTTTTTTTGGAATTTATTATATTATTGTAGA
>455_075661_1131_2631 length=104 ATGATGCCCGAGTCAATTTGCTTTGAACAATTGGACGGAATATCTATGCGTTATATAATTAAAGATGCCAATGGGAATAATTTTTTACAAAAGATCATGGCCAG
>455_075753_0529_3999 length=108 CTGTCAATAACAAATATTTAGTGAATAATAAAATTCCCAAGTTCTATCTATATTACTCAGCCTTAGAGTAAGTTCTATTTATACAAGTTCCCAATATATTGCCCAACC
>455_075788_1571_3509 length=67 TTTTTGAAGTTAAAAAAAGTAATCATTTATAAATTGTACATTTGACACTTGTCAATTTCAATTCAAC
>455_075845_1379_3063 length=121 TTTTCAAGTAAAAACCTTTTATACCTATTACATTCTATTGAACAATCGATAGTGAAAACTACTTGTGCAATTGATTGGTACTCAATAAAAAAAGTATAAAAATAACGTGATAAAGATAACA
>455_075846_1041_3595 length=102 TCCGGCTGGAGACGCCACTTGTTAGTGTTCCAACACCTTTTATTAACGTTGATGACATTATCGATTTGACCAAGGATGAGGATGATGAATTGGTTTCCACTC
>455_075934_1855_0280 length=107 TTATTATTGCTGTCATCGTCAACTATGTTAACATGTGTCACATTTGAGAACAATTCTTTTTTTCGACGAAGGCTTCAACCACTTGTTGCAACCGCCCGCTATATTTA
>455_075937_2001_2944 length=137 CTGAGAATTATTATATGACAGTACAAAGGGTTATCTAACTTAGTTTTTAAAAATTATTTCAAGGTTAGGACAATATATTGCGACTTATTTCCAAGTACAAAGGGTTATCTAACTTGTTTTTTAAAAAGTTATTTTTA
>455_075944_1253_2930 length=105 GGGTTATACACATATAAACCAAGAATACACAGCCATGGCTACCTCTTTGGGGTCCCAGTGTGTATTTGCGCAAGAACAAGTTTTTGTCGCACATATTTCATTTTC
>455_076018_0366_3228 length=108 CCATTATTTATTCAAAGCTGGGCCATATATTGGGTAGAAATTATTTTTCTGAGAATTATTATATGACAGTACAAAGGGTTATCTAACTTGTTTTTTAAAAATTATTTC
>455_076126_0694_3518 length=90 CGACGGACATTGCTGGAATTTTTTTTTACAAGACATATATAACTTGTAAAAAAAATCCCAACTATTCGAATTGTATTCAACATTATATAC
>455_076181_1407_1416 length=121 GGAAATTTTATTATTCACGAAATGGGTGGGACATGTATTGGGAACTTGTATAGATAAAACTTTTTTTTCTGAGTAATATATGACGACTTATTATTTTCAAGTAACAAAGGGTTGGGCCATA
>455_076193_1528_0479 length=109 ACATTATCGACTCTACTACTTTATTTAGCACTAACTCATTCATTTAACTCAATAACAGCAGAGAGTTGAGTTTTTCTGAATTGTTGTTGAAACCCTTTTGACTATAATA
>455_076256_0865_2411 length=114 TATATGTCTTGTAAAAAAAATTCCAGCAATGTCCGTCGTTGTTATGTGAAAAAAAAATATATAATAGAAGGTACAGTTTCTTTTTGTATATAATGAAACTGATTGTATAACATA
>455_076299_1528_1254 length=89 ATTTCGTGAATAATAAAATTCCCCAAGTTCTATCTATATGGCCCAGCCCTAAATATCTTAATAGCGTATACAAGTGCGTTGTTAATATC
>455_076372_1941_0459 length=134 AATGTTCATTTTCATAATTTGTTAATGTTTTACTACTGCACTTTTTAAAAAAAAATTACTTCAAGTGAATAGGAATTTCTAAAAATATTTTAACATAATATTGTTTAAAAAATATTTGGGGCACAATTGTATCG
>455_076377_0480_1926 length=81 TAGTAGGCCCTAAACCTTGTAAATTAACTAACAAGTTAGATAACCTTTGTACTGTCATATAATAATTCTTAGAACTTCTAT
>455_076563_1210_1918 length=63 GTTAATTTAACGCAGTCGCTAGTGAATTCGTCCGGCATAATCAAAATGAGCATGTCCATAAGC
>455_076619_0940_3983 length=114 TCAAAGTGAAATAAAATAAAAATAAAAGTAAAAAATGTCTGGTATATTTTGTACAATTTGCAATCGTACGGAGACTAGCAAGAATGTCAGTATAGCCACTTTGAAATGTGGTCA
>455_076638_0787_0833 length=104 TTGTACAATTTGCAGCCGTGTGGTCGATGCCAGTATAGCCACTCTGAAATGTGGTCATGTGTTCCACGAGAAGTGCATTACTAAATCACTTAAACGGGAAAAAG
>455_076740_0144_1346 length=109 ACTAACAAGTTAGATAACCCTTTGTACTGTCATATAATAATTCTTAGAACTTCTATCTATATGGCCCAACCTTGAATTAATAATGACAAACTCGTGTACAAGTGCATTG
>455_076746_0765_3142 length=118 ATTTCGTGAATAATAAAATTTCCCAAGTTCTATCTATATGGCCCAACCTTGAAATAACTAACAAGTTAGATAACCCTTTGTACTGTCATATAATAATTCTTAGAACTTCTATCTATAC
>455_076908_1570_3950 length=108 GACAATGCACTTGTACACGAGTTTGCCATTATTAATTCAAGGTTGGGCAATATATTGGGAACTTGTATAAATAGAACTTACTCTAAGGCTGAGTAATATAGATAGAAC
>455_076960_0229_3793 length=124 CAAAGGGTTATCTAACTTGTTTTTCAAAAAGTTATTTTTTATTATTCACGAAAATATTTGTTATTGACAATGCACTTGTACACGAGTTTGCCATTATTAATTCAAGGTTGGGCAATATATTGGG
>455_076977_1857_3146 length=105 CGTGAATAATAAAATTCCCCAAGTTCTATCTATATGGCCCAGCCCTAAATATCTTAATAGCGTATACAAGTGCGTTGTTAATATTAGATAGATACCCCTTTGTAC
>455_076985_1202_1391 length=143 GAATAATAAAAAATAAACTTTTTAAAAAACAAGTTAGATAACCCTTTGTACTTGGAAATAAGTCGCAATATATTGCCTAAACCTTGAAATAATTTTTAAAAAACAAGTTAGATAACCCTTTGTACTGTCATATAATAATTCTC
>455_077018_1868_1752 length=63 ATGTGTGGGTGCGATAATGTACTTGAATTTCAAATTTAGTGATAAAGCTGTTTACTTATAATC
>455_077031_1295_1993 length=84 CCAGACGATGTGAGTACAATCAGCAATCATAGTCGCAGTCGCAGTCGCAGTCCTCTTGGCTCTCAACACTCTCGACACAGTGTG
>455_077058_0902_1479 length=101 ATACGATTTGGTGCCATTCTTTAAACCATTAAGTTCATAAAATATATTTAAACCTAATCGTTGTAAATAATTTTTAAGTGTAATAATATTTGGATTGACAA
>455_077059_1549_3694 length=128 TTTTATTTTTTCACTTTTTTCATTTAAAATGAAAAGAACAAATTCGTTTTTTTGAAAATACATTATCGACTCTACTACTTTACTTTAGCACTAACTCATTCATTTAACTCAATAACAGCAGAGAGTTG
>455_077094_1793_3152 length=110 GAGAAGAGTTGTTTAAAAATTTAAAAAACATTACTACAAACTGTGTCGTGTATCCGCCAGGTGACGAGGATGTATATGCGAATACTTGCAAACAATTGGCTGATACTTTC
>455_077109_0192_1314 length=115 ATCTAACTTGTTTTTTAAAAATTAATTTCAAGGTTAGGCAATATAATTGGGAACTTGTATAAATAGAACTTGGGAATTTTAATTTATTCACGTAAATATTTGTTAATTGACAGAC
>455_077124_0319_0166 length=119 TTAAAAAGTTATTTCAAGGTTAGGCTATATAGATAGAACTTGGGGAATTTATTATTCGCGAAATGAGTTGGGACATGTATTGGGAGATTTGCGACTTAGTATGATAGAACTTGGGAAAC
>455_077140_1239_3910 length=96 ATGATTTTGGCAAATTAATACATTTGATGCGCACAAACAATGTTAAGACATTTTTGAATAATTTTTACAAGAAAAAAACAAAATCGACAAAGAGAA
>455_077177_0950_1078 length=126 GTCTTATAAAAAATTAATAGAAGGTACAGTTTCTTTTGTATATAATTTTCACGAGTTATGTCCGTCGTAATTAATAGAAGGTACAGTTTCGTATACAATTTTGTACAGTTTTGTATATAATGAAAC
>455_077235_0113_0702 length=101 TTAGCAAGTTGTCAAATTGTCAACTTGATCATTCTACAATTCTACGAGAGTATAACCATTGTAATCATTTGGTTATCATTACCGATGAAATGGAGAACATC
>455_077253_1138_1097 length=81 CCGTTTATATTGAATTTACTTAGAATTCATAATAATTTAATCTCTTTGTGTTTGTCAAAATAATAACTTCAAATTTTACTT
>455_077273_0747_2036 length=129 TCAAAAAAAATACATATATAAAAATATTAAATAATTTAAATTCATCTTATCAATTCTTTCAGATAACTATGAAACCATCATTAAAGAAAAAAATTGAAAGAAACGAAAGAAGTTCTTTAAAATTGCAAC
>455_077304_0627_1803 length=133 TATTGTTTAAAAAATATTTGGGGCACAATTGTATCGATTTTAAATTGTTTAAAGTGTTAATAATACTAGAATTTTTAAGTTTGTATACTTGCCGTATGAATCTTTTTTTTTCCCGTAAACGATTGTCCATTGC
>455_077351_0989_3127 length=120 CTTGTCAATTTCAATTCAACAACAATAATATCAAGTATTTCTATTTCAATACAATAAGTAACCAGCAATTGGAGATTTTTTTATTAAATTTATTACCGGGCAATGAACGAAAAATAGTAG
>455_077361_0790_0137 length=166 AATGGATAAAACTAGTTATATATCATTGACCCTTACGTATAATTTATTGGTAAATTACTTTTTCGGTAAATAACTTAAAAATTTTTTTAAACAACCAAACTTTCCCTTGGAAGGAACCAACCGGCAAAACCAAGGGGGGGGAATTAAGGGGCAAAAGGGGCCAACC
>455_077448_1216_3733 length=129 AAGTCGCAAAAAACAAGTTTCCATTATATGCCCAACTGCTAAGTAATTTGTTGAATAATAAATACTTAGGTTCTATCTATTGGCCCAACCCTGAAATAACTTTAAAAATAACCTGGAATAATAAATTAG
>455_077512_1374_2853 length=107 GAGCAACTTCATAATTCATAACACTCTCACAATCAGTGCTAAATCTCTCCCGTTTTATATTGAATTTACTTGAATAACAATTACGCTCTGAAACAATAACGGAACCA
>455_077533_1720_3683 length=114 TTGTAAAAATTATTCAAAAATGTCTTAACATTAGTTTGTGCGCATCAAATGTATTAATTTGCCAAAATCATTAACAGAAACTGAAAAAAATGTTCTTCCTTGATTATTTGGTGA
>455_077605_0286_1825 length=93 ATGGACACTTCTTGTGCGCCTCAAACGACTTAATGATGCACTTCTCGTGGAACACATGACCACATTTCAAAGTGGCTATACTGACATTCTTGC
>455_077610_0670_3437 length=121 TGAGTACCAATCAATTGCACAAGTAGTTTTCACTATCAGTTGTTCAATAGAATGTAATAGGTATAAAAGGTTTTTACTTGAAAATAATTTTCACAGTTAAAAAGTTTCAACAATACAGTTC
>455_077631_1877_3701 length=55 TGAATAACAATTACGCTCTGAAACAATAACGGAACCATTCTCATCATACTCTTTC
>455_077640_0760_2312 length=115 TTCATTGCCCGGTAATAAATTTAATAAAAAAATACTCCAATTGCTGGTTACTTATTGTATTGAAATAGAAATACTTGATATTATTGTTGTTGAATTGAAATTGACAAGTGTCAAA
>455_077658_1516_2098 length=137 TTTCTTTTAATTAATTTTTTACTTAAATTTTTAACATTATATAAATAAAGAGAAAGTAGGTTTTTAGTTAAATAATTAAAAGTACTTAGGAAATTATAATTATGATTCTCACAAATATATACTATTTAATATTCTTC
>455_077731_0335_0388 length=95 CTTAATGATGCACTTCTCGTGGAACACATGACCACATTTCAAAGTGGCTATACTGACATTCTTGCTAGTCTCCGTACGATTGCAAATTGACAAAA
>455_077882_1068_0158 length=98 CACTCTCACGGTNAGTGNTAAATCTCTCCCGTTTTATATTGAATTTACTTTAGAATTCATATATTTATCTCTTTGTGTTGCAAATATCTTCAAATTTC
>455_077909_0259_0240 length=153 TATCGTCAATTATAAATGTAAAATCGTCATTTTTAAAAAAATGTCAAGTAAATTTCTTTTAATAATTTTTTACTTAAATTTTTAACATTATATAAATAAAGAGAAAGAGGTTTTTTAGTTAAATAATTAAAAGACTTTAGGAAATTATAATTA
>455_078118_1083_2883 length=128 CTAAGTATTTATTATTCACAAATTACTTAGCAGTTGGGCATATAATGGAAACTTGTTTTTTGCGACTTGTTGTTTCCAAGTACAAAGGGGTATCTTTCAAAAAGTTACTTCGAATTATTTATTATCGG
>455_078197_1268_3743 length=103 ATTTTATTTTTTTACTATGTGATGTGATCATATTGACGAATGGTTTCAAACTGACGACAACGATATAAGTGCAACACAAAATGAAATATGTGCGACAAAAAAC
>455_078213_1042_3251 length=110 TAACCCCCCAAGAATACACCAGTCTCATATGGGGGAATGGTAGGGGACCCCAGCTATCTCTTTTACACATAGGCTATCTCTTTCGCACCTCTTATCTTATCTCTCTCTTA
>455_078220_1644_2943 length=102 CTTGTTAGTGTTCCAACACCTTTTATTAACGTTGATGACATTATCGATTTGACCAAGGATGAGGATGATGAATTGGTTTCCACTCTGAAGGATCAGATTGTC
>455_078276_1440_0206 length=103 TAAAACTGGACAGGATATCAATTAATAACGATATGCAATGGATATCAAATTTTTTAACATTTGCGTGCGAACACACATTTGATAATATAGTAAATATTGTTGC
>455_078330_0774_1542 length=109 GATACTAGTCCAAGAAAAACACTTAAAAATTAAAGAATTGAATGAAAATGTTGTACAAAGCACTGATGAAGATTCCGTTATAAGTGATAAAAAAGACTACATTGAGTGA
>455_078366_0294_3295 length=95 TTTATTTCCCCATCTTAACAATCATGTAATGCCACTAAAATGTGTATATACTAATGAGTGTGTGAAGACGGATTCATATGTGTTTGTAAATAACC
>455_078415_0583_0607 length=133 ATAATAAAAAAAATAAACTTTTAAAAAAACAAAGTTAGATAACCTTTGTATTTGAGTCGCAATTTATATGGTCAACAGTCGTAAGTATTAGGTCCATTGTTACTTACCATGCCCTAAATCACCGCCCTCCTCC
>455_078435_0268_0267 length=112 TTCTATCTATATAGCCTAACCTTGAAATAACTTTTTAAAAAACAAAGTTAGATAACCATTTGTACTGTCATATAATAATTATGGCCCAACCTTGAATTATTAATGACAGACC
>455_078450_1998_0513 length=123 GATTCGACTCCGTAGTACTCGATCGGTTATTAATTAGTTTTGTTAACTAGTATTTAACGATTCATACATTACCGACTAACTTAAAAAACTACTACGTGGTTCTTTCAACTTATCTAAGTGTTA
>455_078556_0831_2761 length=112 ACTGGGACCCCAAAGAGGTAGCCATGGCTGTGTATTCTTGGTTTATATGTGTATAACCCCCCAAGAATACACCAGTCTCATATGGGGAATGGTAGGGGACCCCAGCTATCTC
>455_078577_0459_3093 length=106 AAGAAAAATTGAATCTTATACCCATAATGTTCTCCACTCTTTACTACGTTGGAATAATAAGTTAATTTAACGCAGTCGCTAGTGAATTCGTCCGGCATAATCAAAA
>455_078609_1775_3623 length=82 TGCTTTGTACAACATTTTCATTCAATTCTTTAATTTTAAGTGTTTTTCTTGGACTAGTATCTTCCTCAATTTGGCGTTTTTC
>455_078645_1255_2462 length=137 ATTGTCAATAATAAATAATTTAAACTTATTGCGACTTATTTCCAAGTACAAAGGGTTATCTAACTTGTTTTTTAAAAAGTTATTTTTTATTATTCACGAATCTATTGTCAATAATAAATAATTTAAACTTTTGCGAC
>455_078683_1453_2930 length=81 GTCCGTCGTTGATATGTATATTATTTTTACAATGTTAGAATAACAAGTCGAATAGCGTAGGGTTAATTTTTTATTAATATA
>455_078707_1248_3106 length=115 TGCCATTATTAATTCAAGGTTGGGCAATATATTGGGAACTTGTATAAATAGAACTTACTCTAAGGCTGAGTAATATAGATAGAACTTGGGAATTTTATTATTCACTAAATATTTG
>455_078709_1730_1823 length=76 AGGTATTAAAAGAAGAAACAAATCCGTTTGTCAAGATACAACGAAACTACATACTATCAGAACCTGATTATATAAC
>455_078739_0349_3875 length=110 AAGAACAAAGGGCTGTATAGTTTCGACACATGATAAACGTGACATTCGAAATTATAAGTAAACAGCTTTATCACTAAATTTGAAATTCAAGTACATTATCGCACCCACAC
>455_078760_0908_0618 length=112 AAGAGTTCGGTTATAGAAATGTGTTTATAATTGTGTCGAACCATAATTCGTATAACATGATATCATCTGTGTATAGTGTTAAATTTTTAAAGTTGTACAAACTAAGCGAATC
>455_078943_0373_2095 length=151 GTTATCTAACTTGTTTTTTAAAAAGTTATTTTTTATTTATTCACGAATCTATTGTCAATAATAAATAATTTAAACTTTTGCGACTTATTTCCAAGTACAAAGGGTTATCTAACTTGTTTTTCAAAAAGTTATTTTTTATTATTCACGAAAA
>455_079127_1182_4002 length=119 ATTGAACATATTTGTTGAGAAGAAATGTGCAGGACTTGTGGATATATTAACTTTTTGTTTAAATTTGCAACATTTTGTATTCAATGGACAAATCGTTTTACGGGAAAAAAAAGAATTCA
>455_079190_1678_3787 length=70 GTGTAATTGAACAGGTAATAACTGTTAATAACTTTGAAATAACTTAATCTATATGGCCCAACCCTTTGTC
>455_079418_1026_1605 length=95 TATAATATATGAGTAATAGAAATAGTTATACATGTGCCGATAATATGCACTACATGTGTGGGTGCGATAATGTACTTGAATTTCAAATTTAGTGA
>455_079427_0483_3604 length=87 CAATAACAAATATTTTCGTGAATAATAAAAAATAACTTTTTGAAAAACAAGTTAGATAACCCTTTGTACTTGGAAATAAGTCGCAAC
>455_079469_0935_3175 length=112 AATTCACTAGCGACTGCGTTAAATTAACTTATTATTCCAACGTAGTAAAGAGTGGAGAACATTATGGGTATAAGATTCAATTTTTCTTTAGGTATCCAAAATATAGTGTATC
>455_079483_0343_1106 length=126 AGTAAAAATCATCGTCTTCTTCTTCCTCCTCGTCTGGAAGAGCTTCAAAACAATATAATTTAATAAAAAAATTATATTCGCTTTCCGGTAATAAAATACTAGGCCAATTTGTCATTTTGTTATAAG
>455_079598_0669_2311 length=100 ATTGATATGAACTAGTGTCATTTTTCATAAATCAATTGCCTTAACGTATTCAGTGTTTCATTCGTATATATATATATGGAGTTTTTTCGTTGGATGCCGC
>455_079631_0220_0297 length=108 GTTATCATTACCGATGAAATGGAGAACATCAATCAGTTTGAGTTTCCACCCGTTGCGACTGAATTGCGGTTTTATTTGACGGACAAGAAATTCGCAGCTATATTTCAA
>455_079663_0844_3785 length=102 ATAGAACCTAAGTATTTATTATTCACAAATTACTTAGCAGTTGGGCATATAATGGAAACTTGTTTTTTGCGACTTGTTGTTTCCAAGTACAAAGGGGTATCC
>455_079705_1219_1323 length=109 CAATTATCATGGACCTGGGAACTTTTTTACAAATGTCGATAAGCTGGGAATTTTTTTTACAAGTTATAATATGTCAAGTTATGTCCGTCGTTGATATAGTATATATTTC
>455_079743_1612_0750 length=120 CTGTATTGTTGAAACTTTTTAACTGTGAAAATTATTTTCAAGTAAAAACCTTTTATACCTATTACATTCTATTGAACAACTGATAGTGAAAACTACTTGTGCAATTGATTGGTACTCAAA
>455_079803_1160_2079 length=87 TCGCAGTCGCAGTCGCAGTCCTCTTGGCTCTCAACACTCTCGACACAGTGTGCGGCCTGATATTGATACTGATGACGAGGAGTACTA
>455_079817_1281_1716 length=116 TATGTTCACATCCCTAGTCAACCTTTAAGGTAATTATTTTCGATTATGGTCTTCTTAATTATGTCTATTTATGTTTTATATATTTTCAGTTCTTATAGTTTGATCAAGAGTGAAAC
>455_079825_1734_1096 length=89 TCGATTACAATTGTGCCCCAAATAATTTTTTAAACAATATTATGTTAAAAATATTTTTAGGAAAACTTCCTAACTTACAACTTTGAAGC
>455_079868_1597_0195 length=109 ATTAATGGCAAACTCGTGTACAAGTGCACTGTCAATAACAAATATTTAGTGAATAATAAAATTCCCAAGTTCTATCTATATTACTCAGCCTTAGAGTAAGTTCTATTTA
>455_079927_0048_0607 length=106 GTAGAATGATCAAGTTGACAATTTGACAACTTGCTAATTTTTATTTTTTTACTATGTGATGTGATCATATTGACGAATGGTTTCAAACTGACGACAACGATATAAG
>455_079973_0169_0752 length=112 AGCTATTCAACTTTTCGACATTTGTAAAAAAAATTCCCAGGTCCACGATAATTGATGCGGGTCTTTAGATAAGATAAGATAAGAGAGATAAGATAAGAGGTGCGAAAGNGAC
>455_079994_0347_1361 length=142 CTTGTTTTTTAAAAATTAATTTCAAGGTTAGGCAATATATTGCGACTTATTTCCAAGTACAAAGGGTTATCTAACTTGTTTTTTAAAAAGTTATTTTTTATTATTCACGAATCTATTGTCAATAATAAATAATTTAAACTTA
>455_080022_1081_0448 length=70 CTATTGTCAATAATAAATAATTTAAATTATTGCGACTTATTTCCAAGTACAAAGGTTATCTAACTTGTTC
>455_080154_0459_2512 length=96 TCTGCTTTCTGTAAATAATACACTGTGTTATTTACAAACACATATGAATCCGTCTTCACACACTCATTAGTATATACACATTTTAGTGGCATTACA
>455_080203_1972_2741 length=83 TTATACTCTCGTAGAATTGTAGAATGATCAAGTTGACAATTTGACAACTTGCTAATTTTTATTTTTTTACTATGTGATGTGAC
>455_080255_0627_3349 length=89 CAAACCACAGCGCAATTATTATCGCTTGTTCGTGAGGCATGTGGTATTCATTTCATTATTAAAAATTTTATTCGACACTTAATTTTTAC
>455_080337_1670_1770 length=117 CAAGTTCCCAATACATGTCCCACCCATTTCGTGAATAATAAAATTTCCCAAGTTCTATCTATATGGCCCAACCTTGAAATAACTAACAAGTTAGATAACCCTTTGTACTGTCATATC
>455_080349_0236_0131 length=113 GAAAAAAACTACCATATATATATATAGAATGAAACACTGAATACGTTAAGGCAATTGATTTATGAAAAATGACACTAGTTCATATCAATAGTAAATGTTTTTTTGGAATTGTA
>455_080397_1619_3128 length=78 GTAAATAATACTAGAAACTAATTTAATGAATAATTAATTTTAATAGAATTTAATTAATCATATTATAAGAAGCGAAAT
>455_080400_0519_1974 length=117 TAAATTTTTTAATTATTTTCGCAAACCACAGCGCAATTATTATCGCTTGTTCGTGAGGCATGTGGTATTCATTTCATTATTAAAAATTTTATTCGACACTTAATTTTTATCGCATGG
>455_080409_0735_3801 length=88 ATTTCAAGGTTGGGCTATATAGATAGAACTTGACAATTTTATTATTCACGAAATATTTGTTATTGACAATGCACTTGTACACGGGTCC
>455_080485_1391_3765 length=149 TAATATTTAAGGGCACAATTAGTTATTAGATTTTAAATTAGTTTAAAGTGTTAATAATACTAGAATTTTTAAGTTTGTATACTTAGTCCGTATGTAATTCTTTTTTTTTCCGTAAACCGTAAGTTTGTTCTCGAGAACAAACGCGAACC
>455_080518_1748_2120 length=115 AGATTCAATTTTTCTTTAGGTATCCAAAATATAGTGTATTGTATATAGATTATAGATATAAACTTAGAAATCACAAATATTATTTTAATATTTATAAAGAGAGGTATTATAATAA
>455_080581_0520_0122 length=126 GGTATAAAAGGTTTTTACTTGAAAATAATTTTCACAGTTAAAAAGTTTCAACACTACAGTTCATTTCAAAGTAAAGTAAAAATGCCTGGTATATATTGTACAATTTGCAGCCGTGTGGTCGATGCC
>455_080643_0399_1926 length=75 TATTATTCACGAAATATTTGTTATTGACAATGCACTTGTACACGAGTTTTCCATTAATTATTATATGACAGTACC
>455_080724_1137_2492 length=112 CAATAAATGAATTTTGTTTATATTGAAAATTCATTTAAAAATGAAATAAAAGGTTTATTTTATTAGTTTCAAGTGATGGCATAATTATAAATGTTGATATATAGGACACTGA
>455_080751_1866_3631 length=101 CTCCCGTTTTATATTGAATTTACTTGAATTCATATATTTATCTCTTTGTGTTGCAAATATCTTCAAATTTTCTTGATATCTACAAAAAACGTAACCCCTCC
>455_080837_0926_3038 length=91 GACAAAGTCCGACCGTTATTACTACTTTGTCCTTTAATGTATAATAATCAGGTTCTAGTAATTAGGTATGTAGTTTCGTTAGTATTACTTC
>455_080857_1820_0888 length=121 CAATCGATAGTGAAAACTACTTGTGCAATTGATTGGTACTCAATAAAAAAGTATAAAAATAACGTGATAAAGATAACATGTAAAACTCATTGTATAAGTTATTTACGTTTTAAAAATAATA
>455_080886_1286_2880 length=131 TTTAATGATAAAAAATAACGTGATAAAGATAACATGTAAAACTCATTGTATAAGTTATTTACGCTTTAACAATAATAACAAATGCGGTAAAAACCCGTAGTGTAATTGAACAGGTAATAACTGTTAATAAC
>455_080913_1342_0713 length=69 TGCCATGAAATCCGGCCAGTTGTATTGCTTAGTGAAATTATAATTTTATATGAATATAGCTGCGAATTC
>455_081063_0525_2690 length=98 TCATTTCAAAGTGAAATAAAATAAAATAAAGTAAAAATGTCTGGTATATTTTGTACAATTTGCAATCGTACGGAGACTAGCAAGAATGTCAGTATAGC
>455_081157_0710_0894 length=121 TTTCAAGTAAAAACCTTTTATACCTATTACATTCTATTGAACAATCGATAGTGAAAACTACTTGTGCAATTGATTGGTACTCAATAAAAAAAGTATAAAAAATAACGTGATAAAGATAACA
>455_081175_1520_0694 length=54 CTATACTGACATTCTTGCTAGTCTCCGTACGATTGCAAATTGTACAAAATATAC
>455_081214_0566_0971 length=82 CATGTATTGGGAGATTTGCGACTTAGTATGATAGAACTTGGGAAATTTTATTATTCACGAAATATTTGTTATTGACAATGCC
>455_081288_0045_2632 length=59 GTTTGTCATGGGCCATATAGANAGAATAAATGCGACAAAAAGTTATTTCAAAGGTAAAC
>455_081382_0898_2795 length=119 ATTATGGGTATAAGAATTCAATTTTTCTTTAGGTATCCAAAAATATAGTGTATTGTATATAGATTATAGATATAAACTTAGAAATCACAAATATTATTTTAATATTTATAAAAGAGAGG
>455_081426_1090_2052 length=67 ATATCCACAAGTCCTGCACATTTCTTCTCAACAAATATGTTCAATTTGTTTACATTTTTAAATAAAC
>455_081428_1748_3223 length=110 AGTTCATTTCAAAGTGAAATAAAATAAAATAAAGTAAAAATGTCTGGTATATTTGTACAATTTGCAATCGTACGGAGACTAGCAAGAATGTCAGTATAGCCACTTTGAAA
>455_081459_0592_0549 length=110 TTGTCCGTCAAATAAAACCGCAATTCAGTCGCAACGGGTGGAAACTCAAACTGATTGATGTTCTCCATTTCATCGGTAATGATAACCAAATGATTACAATGGTTATACTC
>455_081623_0595_1439 length=113 TATAATTTAAAAGTAACATTCCAATAAATGTAAATACAATTCCAAAAAACATTACTATTGATATGAACTAGTGTCATTTTTCATAAATCAATTGCCTTAACGTATTCAGTGTC
>455_081649_1584_3497 length=143 GTTAGATAACCCTTTGTACTTGGAAATAAGTCGCAATAAGTTTAAATTATTTATTATTGACAATAGATTCGTGAATAATAAAAAAATAACTTTTTAAAAAACAAAGTTAGATAACCCTTTGTACTTGGAAATAAAGTCGCAAA
>455_081706_0351_2769 length=98 GTACTTGGAACACAAGTCGCAAAAAAACAAGTTCCCGATTATATGGCTAACCTATTGTGATAATAGCCCGTTGTACTTGAAAATAACAAGTCGTAAAC
>455_081786_1928_0951 length=80 CTATACTGTACATTCTTTGCTAGTCTCCGTACGATTGCAAATTGTACAAAATATACCAGACATTTTTACTTATTTATTTC
>455_081932_0450_2293 length=115 GTGTACAAGTGCACTGTCAATAAACAAAATATTTCGTGAATAATAAAATTCCCCAAGTTCTATCTATATGGCCCAGCCCTAAATATTTTAATAGCGTATACAAGTGCGTTGTTAA
>455_082251_0482_0036 length=106 GTTATACACATATAAACCAAGAATANACAGCATGGCTACCTCTTTGGGTCCCAGTGTGTATTTGCGCAAGAACAAGTTTTTGTCGCACATATTTCATTTTGTGTTG
>455_082257_1137_1780 length=110 ATTAAAGTTTTCAGTTGAGAATTGTTGAAATCGTTGAATATAAACAGCAACAATATTTACTATATTATCAAATGTGTGTTCGCACGCAAATGTTAAAAAATTTGATATCC
>455_082284_0740_0338 length=107 ATTTGTACTGTCATATAATAATTATGGCCCAACCTTGAATTATTAATNACAGACCCGTGTACAAGTGCATTGTCAATAACAAATATTTCGTGAATAATAAAATTGTC
>455_082299_1845_1391 length=107 TGTACTCTGCCATGAAATCCGGCCAGTTGTATTGCTTAGTGAAATTATAATTTTATATTGAAATATAGCTGCGAATTTCTTGTCCGTCAAATAAAACCGCAATTCAG
>455_082363_1189_1275 length=119 TAAAATAATTTTAACATAATATTGTTTAAAAATAATTTGGGTCACAATTAGTATCGAATTTTAAATTGTTTAAAGTAGTTAATAAATAACTTAAGAATTTTTAAAGTTTGTTATACTTC
>455_082364_0731_1465 length=100 AAACCTTTGATTATATCAATGCAAATTCTTGTACTGTGCAATTAAATTCACCAATGGATAAAATAGAACATACAGTAAACGCTCTTGCAAATATTGATAA
>455_082378_1227_3955 length=112 CAATATAATTTAATAAAAAATTATATTCGCTTCCGGTAATAAAATACTAGGCCAATTTGTCATGTTGTTATAAGCATAAAAATGACAACTACACTAAATGCAAAAACTTGGC
>455_082447_1793_0216 length=121 TATATATAACAACGACGGACATAACTCACATAACAACGACGGACATAGCTGGAATTTTTTTTTACAAGACATGTATAACTTGTAAAAAAAAATTAACCCAGCTATTCGACTTGTATTCAAC
>455_082451_0287_0833 length=129 TTTTAACTGTACATTTTCTTGTTTTAATAATGAAATTTCAAATAAAAAACTCTTTTTTCTTAGGAATATTACTACAAGAACATGATTTTCGCTTCAATTCTTTTATTGCATTTTCTAAATCTAGTATTC
>455_082465_1985_1724 length=57 CTATGTATTAGGGAGATTTGCGACTTAGTATGATAGAACTTGGGAAATTTTATTAAC
>455_082488_0274_1825 length=117 TTATAATAGCTGTCTTTCGTTTTCTTAAATTATACAACTTTGACGGTAATAAACCTACACTGGCAGCAACCGTTGTCATACAATTTACGCTATTGGTAAAAGAGATGCAAAACNGTC
>455_082518_0974_1260 length=125 AAAAAGTTAATTTTTTATTATTCACGAAATATTTGTTATTGAACAATGCACTTGTACACGAGTTTGCCATTATTTAATTCTAAGGTTGGGCAATATATTGGGAACTTTGTATAAATAGAACTTAC
>455_082625_0828_1283 length=102 GGGCGGTTGCAACAAGTGGTTGAAGCCTTCGTCGAAAAAAGAATTGTTCTCAAATGTGACACATGTTAACATAGTTGACGATGACAGCAATAATAACAACAA
>455_082630_0047_1693 length=128 AATGAATGTAACAAAAAAAAAGATACTAGATTTAGAAAATGCAATAAAAGAATTGAAGCGAAAATCATGTTCTTGTAGTAATATTCCTAAGAAAAAAGAGTTTTTATTTGAAATTTCATTATTAAAAC
>455_082705_0295_1649 length=93 GAAGATTAGTGACCATAAGAACGTTTATTTGATTGACCGTCACGGTAAAGAGTATGATGAGAATGGTTACCGTTATTGTTTTCAGAGCGTAAC
>455_082714_0230_1693 length=121 TTATCTACTTGCCTTTAAATTGTTATATAATCAGGTTCTGATAGTATGTAGTTTCGTTGTATACTTGACAAACGGATTTGTTTCTTACTTTTAATACCTTCACCGTATCCTACGTCCGTTC
>455_082797_0239_0111 length=113 CTATCCAAGTCCATACATTGATAACACTTGCAATTTATTATTTCCAGGTATTTTTTAAAGTTATTTCAGGGTTGGGCCAATAGATAGAACCTAAGTATTTATTATTCACAAAC
>455_082807_1908_3540 length=117 AATGTATTTTCAAAAAAACGAATTTGTTCTTTTCATTTTAAATGAAAAAAGTAGAAAAAATAAAAAATAATTTTGTGGAAATAAATATAGCGGGCGGTTGCAACAAGTNNGGTTGAG
>455_082845_0546_1888 length=64 GATATCAATTAATAACGATATGCAATGGATATCAAATTTTTTAACATTTGCGTGCGAACACACC
>455_082856_1067_1151 length=117 AAACAAATTTATCACTAATTGAAATTCTTAAGAACAAAGGGCTGTATAGTTTCGACACATGATAAACGTGACATTCGAAATTATAAGTAAACAGCTTTATCACTAAATTTGAAATTC
>455_082935_1828_0525 length=124 CCCATGACAAACAATCGTGTACAAGTGCCGATAATAAATAATTCGAAGTAACTTTTTGAAAGATACCCCTTTGTACTTGGAAACAACAAGTCGCAAAAAAACAAGTTTCCATTATATGCCCAAC
>455_083030_0651_3045 length=93 TTCGTGAATAATAAAATTTTCAAGTTCTATCTATACAAGTTCTATCTATATGGCCTAACCTTAAATATTGTAATGGCAAACTCGTGTACAAGC
>455_083176_0727_2307 length=122 AACTTAATACTATATGGCCAACCCTTTGTACTTGAAAATAAATAAGTCGTCATATATTACTCAGAAAAAAAAAGTTTATCTATACAAGTTCCCAATACATGTCCCACCCATTTCGTGAATAA
>455_083241_0180_3418 length=109 TCAAATAGAAGCCCTTTCATATTAATACCACGTTTGTCTAATTCATCAGCCAAACGGCCCTTTACTGCTCGTGTTAGTAAATGTTGAATGAATGCCTTAGCAGTTAGTC
>455_083268_0349_2062 length=60 TTTGTCCATTGAATACAAAATGTTGCAAATTTAAACAAAAAAGTTAATATATCCACAAGC
>455_083277_1618_1015 length=130 ATGCGGTAAAAACCCGTGTGTAATTGAACAGGTAATAACTGTTAATAACTTTGAAATAACTTAATCTATATGGCCCAACCCTTTGTACTTGAAAATAATAAGTCGTCATATATTACTCAGAAAAAAAAAG
>455_083360_1546_1216 length=114 ATTTGTTCTTTTCATTTTAAATGAAAAAAGTAGAAAAAATAAAAAATAATTTTGTGGAAATAAATGGCTTGTATTTTTCTTCATTTTTCTCATCATTATTTGTTGCGGATTATC
>455_083389_1806_3718 length=97 CTGGAGACGCCACTTGTTAGTGTTCCAACACCTTTTATTAACGTTGATGACATTATCGATTTGACCAAGGATGAGGATGATGAATTGGTTTCCACTC
>455_083415_0207_2980 length=108 ACAACGCACTTGTATACGCTATTAAGATATTTAGGGCTGGGCCATATAGATAGAACTTGGGGAATTTTATTATTCACGAAATATTTGTTATTGACAGTGCACTTGTAC
>455_083520_1598_1761 length=113 CTTGAAATAACTTTTGCGCATTTATTCTATCTATATGGCCCATGACAAACAATCGTGTACAAGTGCCGATAATAAATAATTCGAAGTAACTTTTTGAAGATACCCCTTTGTAC
>455_083581_1562_2127 length=95 CATTATATATAACAACGACGGACATAACTCACATAACAACGACGGACATAGCTGGAATTTTTTTTTACAAGACATGTATAACTTAGTAAAAAAAC
>455_083593_1160_3591 length=89 TTCTGAGTAATATAATGACGACTTATTATTTTCTAAGTACAAAGGGTTGGGCCATATAGATTAAGTTATTTCAAAGTTATTAACAGTTC
>455_083672_1694_2675 length=109 TAAAGAAAAAATTGAATCTTATACCCATAATGTTCTCCACTCTTTACTACGTTGGAATAATAAGTTAATTTAACGCAGTCGCTAGTGAATTCGTCCGGCATAATCAAAA
>455_083704_1735_1378 length=117 CTTCAAAAATTTACTTAGATCAACATTTATGTTTTATAAAAAAATTGTATTTCTGTCACATTAGCTGGTGGTTCATTTTCATTTTCAAGCAATTTATAATTGTATTGTTTATAAATC
>455_083749_0303_1221 length=106 GACGATGACAGCAATAATAACAACAATGATGTAGATTTAAGTTTCATATGTTTATTTAAAAATGTAAACAAATTGAACATATTTGTTGAGAAGAAATGTGCAGGAC
>455_083824_0876_1196 length=101 ACTTTATTTTCAAGTACAACGGGCTATCCAAGTCCATACATTGATAACACTTGCAATTTATTATTTCCAGGTATTTTTTAAAGTTATTTCAGGGTTGGGCC
>455_083841_1931_3495 length=102 CTTGTGCAATTGATTGGTACTCAATAAAAAAGTATTTAATGATAAAAATAACGTGATAAAGATAACATGTAAAACTCATTGTATAAGTTATTTACGCTTTAC
>455_083864_0750_1833 length=80 GGAACATTATATATATTCTAAAAATAAATTTTTAACAAACAAAATTTTTACTAAAGTAATTAATTAATAGGAAAACCAAC
>455_083941_1371_1865 length=82 ACTGACGACAACGATATAAGTGCAACACAAAATGAAATATGTGCGACAAAAAACTTGTTCTTGCGCAAATACACACTGGGAC
>455_083945_1546_2762 length=100 ACATCATTGTTGTTATTATTGCTGTCATCGTCAACTATGTTAACATGTGTCACATTTGAGAACAATTCTTTTTTCGACGAAGGCTTCAACCACTTGTTGC
>455_083946_0598_1272 length=98 TACCGCACGAGTCAGGAGCTCATAATAACGTTCATTTGAATAGTATCCATCGATCTTCTCGCGATTCTCCATCATGGTTTCCACTTTATTTAATTGTC
>455_083952_0195_3007 length=112 TATTACATTCTATTGAACAATCGATAGTGAAAACTACTTGTGCAATTGATTGGTACTCAATAAAAAAAGTATAAAAATAACGTGATAAAGATAACATGTAAAACTCATTGTA
>455_084114_0579_1718 length=107 ATATCTATGCGTTATATAATTAAAGATGCCAATGGGAATAATTTTTTACAAAAGATCATGGCCAGTTTAGCAACTAATAATTTGGATAATTGTTATCTATTCGAAGA
>455_084207_1864_2216 length=80 CATTGCTGGGGAATATATTGGATTATTCATTGGCGGTGTATATGAGCACAATTTGAAATGAATGGCTTACCTATTAATCC
>455_084270_0829_0538 length=112 ATTAAGATATTTAGGGNTGGGCCATATAGATAGAACTTGGGGAATTTTATTATTCACGAAATATTTGTTATTGACAGTGCACTTGTACACGAGTTTTCCATTAATTATTATA
>455_084383_0198_3554 length=88 TTCGCACGCAAATGTTAAAAAATTTGATATCCATTGCATATCGTTATTAATTGATATCCTGTCCAGTTTTAAAAATTGCAATATAATC
>455_084387_1136_0244 length=129 TATAAGTAGACAACACAAAATGAAATATGTGCGACAAAAAAACTTGTTACTTGCCGCAAAATTAACACTAACTGGGACCCCAAAAAAGAGGTAGACCATGGGCTGTAGTACTTACTTGGGTTTAATTAG
>455_084393_0435_0179 length=112 ACTACTATTACAAGTGGCTTATACTGACTATTTCTTGCTAGTCTCCTACGATTGCAAATTGTACAAAATATACCAGACAATTTTTTACTTTAATTTTACTTTTAATTTCTAC
>455_084494_0930_3835 length=124 TATTTAAAAATGTAAACAAATTGAACATATTTGTTGAGAAGAAATGTGCAGGACTTGTGGATATATTAACTTTTTGTTTAAATTTGCAACATTTTGTATTCAATGGACAAATCGTTTTAACGGG
>455_084552_0216_3373 length=103 CAAGTGGTTGAAGCCTTCGTCGAAAAAAGAATTGTTCTCAAATGTGACACATGTTAACATAGTTGACGATGACAGCAATAATAACAACAAGCACTACTACAAC
>455_084573_1991_2409 length=104 ATAGAACTTAGGGGTAAGTTTTAATTTAATTCACGAATATTTGTTATTGACAGTGCACTTGTACAACGAGTTTCCATTAATTATTATATGATAATACAAAGGGC
>455_084583_0593_0286 length=101 AATGATTACAATGGTTATACTNTCGTAGAATTGTAGAATGATCAAGTTGACAATTTGACAACTTGCTAATTTTTATTTTTTTACTATGTGATGTGATCATA
>455_084689_0892_3010 length=114 TGAAAAAAAAAATAATATAATAGAAGGTACAGTTTCTTTTTGTATATAATGAAACTGATTGTATAACATATGAAACTGTGCCTTTGTTCAATAGTCCATGCGATAAAAATTAAC
>455_084770_1855_1961 length=102 ATTCTCGTGGAATACATGACCACATTTCAAAGTGGCTATACTGACATTCTTGCCAGTCCCCGCACGATTGCAAATTGTACAAAATATACCAGGCATTTTTAC
>455_084860_1912_3405 length=100 TCCAGCTCTTGTATACTTGCCTATTTAATATTTATTTAGTGATGATAATCATATATAGATAATATATAATTACCTCATCAAAAACCAAAAAACCAGTATC
>455_084921_0731_1493 length=122 TACAGCCCTTTGTTCTTAAGAATTTCAATTAGTGATAAATTTGTTTACTCCACTTGAAGCTATTATATTTCACGTTCCAAAATCGTAAATTTTTTAATATTTCGCAAACCACAGCGCAATTA
>455_085023_0337_0499 length=121 TTGATATAATCAAAGGTTTTAAATTTACATAATTACATATTTAGAAATTTCAACAAGTAAATTAATTGCATCTTCGATAAAGTACTGTGTTGTTATTATTTGTAAATCTGTAGTTACAAAG
>455_085112_0765_1065 length=107 AAATATATGGCCCAACCTGTAATGACAAACTCGTTTACCTTGAAATAACTTTTGCGCATTTATTCTATCTATATGGCCCATGACAAACAATCGTGTACAAGTGCCGA
>455_085142_1314_3026 length=111 TAGCTGGGAATTTTTTTTTACAAGTTATACATGTCTTGTAAAAAAAAATTCCAGCTATGTCCGTCGTTGTTATGTGAGTTATGTCCGTCGTTGTTATATATAATGTTGAAC
>455_085196_1672_2281 length=126 TGCAATTGATTGGTACTCAATAAAAAAGTATTTAATGATAAAAAATAACGTGATAAAGATAACATGTAAAACTCATTGTATAAGTTATTTACGCTTTAACAATATAACAAATGCGGTAAAAACCCG
>455_085201_0341_3151 length=114 CTTTAGGTATCCAAAATAATAGTGTATTGTATATAGATTATAGATATAAACTTAGAAATCACAAATATTATTTTAATATTTATAAAGAGAGGTATTATAATAATAGAATTTCTC
>455_085202_0244_0668 length=98 ATTCAAGTACATTATCGCACCCACACATGTAGTGCATATTATCGGCACATGTATAACTATTTCTATTACTCATATATTATAGTCAAAAGGGTTTCAAC
>455_085292_0227_1624 length=112 AGCTTGCAACTATTCAGAAATGATCCAATCAGATTAAATAAAATAAACACTATTCTTCTTCACGAAATAAATAAAGCAACGAGACTTTATAAACATAAATTGACGGATAAGG
>455_085294_1968_2269 length=91 ATCGTTGTAAATAATTTTTAAGTGTAATAATATTTGGATTAGACAAGTATTTTATTCTATAACATGACTTTTAAATTTCTTACTATCAACC
>455_085299_0213_1138 length=106 GAATGATCAAGTTGACAATTTGACAACTTGCTAATTTTATTTTTTTACTATGTAGATGTGATCATATTAGACGAATGGTTTCAAACTGACGACAACGATATAAGTG
>455_085567_0347_1555 length=82 CTACTACTTTACTTTAGCACTAACTCATTCATTTAACTCAATAACAGCAGAGAGTTGAGTTTTTCTGAATTGTTGTTGAAAC
>455_085573_0644_3638 length=118 ACGATTTGTCCATTGAATACAAAATGTTGCAAATTTAAACAAAAAGTTAATATATCCACAAGTCCTGCACATTTCTTCTCAACAAATATGTTCAATTTGTTTACATTTTTAAATAAAC
>455_085604_0103_3221 length=87 ATTAGTGACCATAAGAACGTTTATTTGATTGACCGTCACGGTAAAGAGTATGATGAGAATGGTTCCGTTATTGTTTCAGAGCGTAAC
>455_085627_0446_3827 length=128 CTGTGGTTTGCGAAAATAATTAAAAAAATTTAACGATTTTGGAACGTGAAATATAATAGCTTCAAGTGGAGTAAACAAATTTATCACTAATTGAAATTCTTAAGAACAAAGGGCTGTATAGTTTCGAC
>455_085661_1362_3172 length=56 TTTTTATCGCATGGACTATTGAACAAAGGCACAGTTTCATATGTTATACAATCAGC
>455_085678_1726_1423 length=87 CATCCTCATCCTTGGTCAAATCGATAATGTCATCAACGTTAATAAAAGGTGTTGGAACACTAACAAGTGGCGTCTCCAGCCGGATCA
>455_085754_1552_3144 length=115 AAAAACAAGTTAGATAACCCTTTGTACTGTCATATAATAATTCTCAGAAAAATAATTTCTACCCAATATATGGCCCAGCTTTGAATAAATAATGGAAAAATCGTGTACAAGTGCA
>455_085759_1274_2907 length=125 AGAAGAAATGTGCAGGACTTGTGGATATATTAACTTTTTGTTTAAATTTGCAACATTTTGTATTCAATGGACAAATCGTTTTCGGGAAAAAAAAGATTCATACGGCAAGTATACAAACTTAAAAA
>455_085832_0735_1571 length=123 CCATTAATTATTATATGACAGTACAAAGGGTTATCTAACTTGTTTTTTAAAAAGTTATTTCAAGGTTGGGCTATATAGATAGAACTTGACAATTTTATTATTCACGAAATATTTGTTATTGAC
>455_085850_0586_1391 length=101 TTGGTACTCAATAAAAAAAGTATAAAAATAACGTGATAAAGATAACATGTAAAACTCATTGTATAAGTTATTTACGTTTTAAAAATAATATTTTTAGCGGC
>455_085916_1779_2673 length=58 CTTATACAATGAGTTTTACATGTTATCTTTATCACGTTATTTTTATCATTAAATACTC
>455_085958_1208_3471 length=119 AAATTTAAACAAAAAGTTAAATATATCCACAAGTCCTGCACATTTCTTCTCAACAAATATGTTCAATTTGTTTACATTTTTAAATAAACATATGAAACTTAAATTCTACATCATTGTTG
>455_086074_0615_1759 length=79 CATTTGTAAAAAAAAGTTACCCAGGTCCATGATAATTGAGGCGGGTCTTTAGATAAGATAAGATAAGAGAGATAAGATC
>455_086105_0890_1811 length=108 TTCTATTCTATACAAGTTCTATCTATATGACTACTTAATATTGTATGGCAAACTCGTGTACAAGGTGCATTGTCAATAACAAATATTTAGTGAAATAATAAAATTCCC
>455_086151_1604_1429 length=101 TAAGATAAGAGAGATAAGATAAGAGAGATAAGATAAGAGAGAGATAAGATAAGAGGTGCGAAGAGATAGCCTATGTGTAAAAGAGATAGCGTGGGGTCCCC
>455_086154_1287_3037 length=86 ATGTGTTAATTAAATAAACTTTATCTATATAACCGATAATTAAAAAAAACAAATGAATTCAGATAATGGCAAACTCGTGTACAAGC
>455_086175_0366_3672 length=114 TATTCAAAATTATATTTGAATATGTTAAAAATTTAATAATAACAAATCATGATGATATAATTTCATCATTTTCATATTATATAACTGATTTAATGGGAAAAATTAACGCACCCG
>455_086236_1577_1044 length=130 GAAGATTTAATTGTATATTCTCCGGTTGTTGATAAATTTTTTAACAATAACAAAAAACCACTTTTTATATGAATTTATATCAAAATAAATAAAATTATTTGGTTTCCCGCTGCAAATGGCATTTGGATCG
>455_086242_1235_2039 length=122 TATATAGCCCAACCTTGAAATAACTTTTTAAAAAACAAGTTAGATAACCCTTTGTATTATCATATAATAATTAATGGAAAACTCGTGTACAAGTGCACTGTCAATAACAAATATTTCGTGAA
>455_086274_0606_1635 length=92 TGCGACTGCGACTATGATTGCTGATTGTACTCACATCGTCTGGGTCGTCTACTGTATTGGTACGAGCTCTCCCACTTCTATCGCGCAATTTC
>455_086345_0905_0413 length=116 GTATCTTTCAAAAAGTTACTTCGATTATTTATTATCGGCACTTGTACACGATTGTTTGTCATGGGCCATATATATAGAATAAATGNGCAAAAGTTATTTCAAGGTAAACGAGTTTG
>455_086489_1996_2189 length=102 GGATACATATACTGGTTTTTGGTTTTTGATGAGGTAATTATATATTATCTATATATGATTATCATCACTAAATAAATATTAAATAGGCAAGTATACAAGNNN
>455_086508_1889_1113 length=71 CCTTTTGACTATAATATATGAGTAATAGAAATAGTTATACATGTGCCGATAATATGCACTACATGTGTGGC
>455_086520_1739_0479 length=85 CTCGTCTTGAAGAGCTTCAAAACAATATAATTTAATAAAAAAATTATATTCGCTTTCCGGTAATAAAATACTAGGCCAATTTGTC
>455_086551_1473_2307 length=127 GGCCTAGTATTTTATTACCGGAAAGCGAATATAATTTTTTATTAAATTATATTGTTTGAAGCTCTTCCAGACGAGGAGGAAGAAGAAGACGATGTATTTTTACTATTAATAAATTCATTGAATACGG
>455_086566_1140_3486 length=124 TGTATAACTTGTAAAAAAATTACCCAGCTATTCGACTTGTAATTCAACATTTGTAAAAAATATATACATATTCAACGACGGACTAATAACTGACATATATAACTTGTAAAAAAAATTACCCAGC
>455_086572_1268_2262 length=134 AATTGATTTATGAAAAATGACACTAGTTCATATCAATAGTAAATGTTTTTTTTGGAATTGTATTTACATTTATTGGAATGTTACTTTTAAATTATAACACATTGTTTAACGTTGAAGAAAAAAAAATAAAAAAA
>455_086645_0343_2024 length=119 ACGATTGTCCATGATACAAAATAGTTAGCAAATTTAAACAAAAAGTTAATATATCCACAAGTCCTGCACATTTCTTCTCAACAAATATGTTCAATTTAGTTTACATTTTTAAATAAAAC
>455_086682_0369_1962 length=99 AAGATAAAAAAGGAACAGCAAATACGATAGGAGCATCAGGATTAATAGGAAGCCATTCATTTCAAATGTGCTCATATACACCGCCAATGAATAATCCAA
>455_086776_0741_1986 length=99 GACATTCTCGCGAGCAACTTCATAATTCATAACACTCTCACAATCAGTGCTAAATCTCTCCCGTTTTATATTGAATTTACTTGAATAACAATTACGCTC
>455_086835_0250_1063 length=136 TAATGAATTAAATTTAATATCCAACGAAAAAGGTATGTATAATATTGTTTATTTTTATTTAATATTTTTTATTAATACTTATTTATTTATAGATTTAACATTTAGAGGAAAAAATTATGACTACGGTATTGAATAA
>455_086913_0169_2012 length=110 TAAAGAAAAATTAGAATCTTATACCCATAATGTTCTCCACTCTTTACTACGTTGGAATAATAAGTTAATTTAAACGCAGTCGCTAGTGAATTCGTCCGGCATAATCAAAC
>455_086998_1066_2702 length=111 AAATTATAATTTTTATATTGAAATATAGCTGCGAATTTCTTGTCCGTCAAATAAAACCGCAATTCAGTCGCAACGGGTGGAAACTCAAACTGATTGATGTTCTCCATTTCA
>455_087011_1107_1465 length=75 AGTAACATTGTCAATAATTAAGAATAGATAACCTTTGTACTTGAAAATTAACGTAACGTCGTCATATAGTTTTAC
>455_087082_0588_2494 length=99 AACCTTTGATTATATCAATGCAAATTCTTGTACTGTGCAATTAAATTCACCAATGGATAAAATAGAACATACAGTAAACGCTCTTGCAAATATTGATAA
>455_087103_0816_1307 length=81 ATATAGCCTAACCTTGTAAATAACTTTTAAAAACAAGTTAGATAACCATTTGTACTGTCATATAATAATTATGGCCCAACC
>455_087134_1942_0708 length=136 CGATACAATTGTGCCCCAAATATTTTTTAAACAATATTATGTTAAAAATATTTTTAGAAAATTCCTATTCACTTGAAGAATTTTTTTTTAAAAGTAGCAGTAGTAAAACAATTAACAAATTAATGAAAATAGAACA
>455_087153_1203_3267 length=136 GTATTTTTAAAGTTATTTCTAGGGTTGGGCCAATAGATAGTAACCTAAGTATTTATTATTCACAAATTACTTAGCAGTTGGGCATATAATGGAAACTTTGTTTTTTGCGACTTGTTGTTTCCAAGTACTAAAGGGG
>455_087249_1137_1799 length=108 ATGTTATACGCAATTATGGTTCGACACAATTATAAAACACATTTCATAACCGAACTCTTGCAACCATTGCCCATATCATTTGTAATTTATAAACAATACAATTATAAA
>455_087317_1471_2518 length=106 ACCATTCTCATCATACTCTTTACCGTGACGGTCAATACAAATAAACGTTCTTATGGTCACTAATCTTCTCGTTGTCCANATCGTTATAGTACCTCCTCGTCATCAG
>455_087373_1593_3543 length=100 ACACTTGTCAAATTTCAATTCAACAACAATAATATCAAGTATTCTATTTCATACAATAAGTAACCTAGTCAATTGGAGAATTTTTTATTAAATTTATTAC
>455_087589_0937_3005 length=121 CTTCTTTCGTTTCTTTCTAATTTTTTCTTTAATGATGGTTTCATAGTTATCTGAAAGAATTGATAAGATGAATTTAAATTATTTAATATTTTTATATATGATTTTTTTGATTTGCATTTTA
>455_087623_0548_1137 length=84 TTTGAAACCATTCGTCAATATGATCACATCACATAGTAAAAAAATAAAAATTAGCAAGTTGTCAAATTGTCAACTTGATCATTC
>455_087784_0591_1728 length=110 TGTATACGCTATTAAGATATTTAGGGCTGGGCCATATAGATAGAACTTGGGGAATTTTATTATTCACGAAATATTTGTTATTGACAGTGCACTTGTACACGAGTTTTCCA
>455_087821_0578_2721 length=102 GTTGTTATTATTTGTAAATCTGTAGTTACAAAGCTGTTTTGCATCTCTTTTACCAATAGCGTAAAATTGTATGACAACGGTTGCTGCCAGTGTAGGTTTATC
>455_087840_0942_3345 length=125 GTATAAAAGGTTTTTACTTGAAAATAATTTTCACAGTTAAAAAGTTTCAACACTACAGTTCATTTCAAAGTAAAGTAAAAATGCCTGGTATATATTGTACAATTTGCAGCCGTGTGGTCGATGCC
>455_087848_0386_1398 length=77 TTGCAAATTTAAAACAAAAAGTTAATATATCCACTAAGTCCTGCACATTTCTTCTCAACAAATATGTTCAATTTGTC
>455_087881_0291_2385 length=124 TTGTCAATAACAAATATTTCGTGAATAATAAAATTGTCAAGTTCTATCTATATAGCCCAACCTTGAAATAACTTTTTAAAAACAAGTTAGATAACCCTTTGTACTGTCATATAATAATTAATGG
>455_087904_1157_2394 length=114 ACTTGGGGAAATTTTTATTATTCACGAAATATTTGTTATTGACAATGCACTTGTACACGAGTTTGTCATTATTAATTCAAGGTTGGGCCATATAGATAGAAGTTCTAAGAATTA
>455_087977_0884_3419 length=151 TATACAAACTTAAAAAATTCTAGTATTATTAACACTTTAAACAATTTAAAAATCGATACAATTGTGCCCCAAATATTTTTTAAACAATATTATGTTAAAAATATTTTTAGAAAATTCCTATTCACTTGAAGAATTTTTTTTTAAAGTTAAG
>455_088081_0166_3282 length=71 GCGATTTCTTGCTGATGCATTTAAATCCAGCTCTTGTATACTTGCCTATTTAATATTTATTTAGTGATGAC
>455_088238_0356_3640 length=110 TAGATAACAATTATCCAATTATTAGTTGCTAAACTGGCCATGATCTTTTGTAAAAAATTATTCCCATTGGCATCTTTAATTATATAACGCATAGATATTCCGTCCAATTG
>455_088253_1675_3884 length=73 CTTTTTAAAAAACAAGTTAGATAACCCTTTGTACTTGGAAATAAGTCGCAATAAGTTTAAATTATTTATTATT
>455_088256_1109_0215 length=131 TGAATAAAATACTTGTNAATCCAAATATTATTACACTTAAAAATTATTTACAACGATTAGGTTTAAATANATTTATGAACTTAATGGTTTAAAGAATGGCACAAAATCGTATACTTTTATTCGTAAAATAC
>455_088275_1904_3795 length=119 TATGTCTTGTAAAAAAAATTCCAGCAATGTCCGTCGTTGTTATGTGAAAAAAAAAATATATAATAGAAGGTACAGTTTCTTTTTGTATATAATGAAACTGATTGTATAACATATGAAAC
>455_088300_0547_1322 length=103 GATAAATATATGAATTCAAAGTAAATTCAATATAAAACGGGAGAGATTTAGCACTGACCGTGAGAGTGATACCGATTCTGAAGTTTCTCGTGAGAATACCAGC
>455_088315_0567_2215 length=110 AATCAGTGCTAAATCTCTCCCGTTTTATATTGAATTTACTTGAATAACAATTACGCTCTGAAACAATAACGGAACCATTCTCATCATACTCTTTACCGTGACGGTCAATC
>455_088383_0300_1419 length=87 TGTACAAGTGTCACTGTCAAATAAACAAATAATTTACGTGAATAAATAAAATTCCCCAAGTTCTATCTATATGGCCCAGCCCTAAAC
>455_088401_0092_1009 length=141 TAGATAACCCTTTGTTACTTGAAAATAAATAAAGTTCGTCTATATTACTTACTCAGAAAAAAAAGTTTAATCTTATAACAAAGTTACCCTAAATAACATGTTCCCAGCCATTTTCGTTGAATAATAAAATTCCCCAAGTTC
>455_088447_0431_1416 length=127 TGTGTCGAAACTATACAGCCCTTTGTTCTTAAGAATTTCAATTAGTGATAAATTTGTTTACTCCACTTGAAGCTATTATATTTCACGTTCCAAAATCGTAAATTTTTTAATTATTTTCGCAAACCAC
>455_088636_1141_0137 length=126 CAATTACACACGGGTTTTTACGCATTTGTTATATTGTTAAAAGCGTAAATAACTTATACAATGAGTTTTACATGTTATCTTTATCACGTTATTTTTATNATTAAATACTTTTTTATTGAGTACCAA
>455_088668_0177_3825 length=139 TAAAAAGTTATTTTTATTATTCACGAATCTATTGTCAATAATAAATAATTTAAACTTAATTGCGACTTATTTCCAAGTACAAAGGGTTATCTAACTTGTTTTTAAAAAGTTATTTTTATTATTCACGAATCTAATTGTC
>455_088700_1409_2145 length=147 ATAAATAATTACTTTGTATTATTTTTTTTTTATTTACAATAAATGTGTTTTTTTATTTATTTTTTAAAATCTAAATTTTTTTAACATGTCGTTATTTTTTTCAATAGAATTAAATATATTAATTACTGCATTACAAACTTCCTTATC
>455_088709_1822_3740 length=88 TGTTCTCCACTCTTTACTACGTTGGAATAATAAGTTAATTTAACGCAGTCGCTAGTGAATTCGTCCGGCATAATCAAAATGAGCATGC
>455_088812_0530_0538 length=91 CTTGGCTCTCAACACTCTGACACAGTGTGCGGCCTGATATTGATACTGATGACGAGGAGTACTATAACGATGTGGACAACGAGAAGATTAG
>455_088815_1531_1664 length=120 AGAATAAATGCGCAAAAGTTATTTCAAGGTAAACGAGTTTGTCATTACAGGTTGGGCCATATATTTGGAACTTGTATAGATAACTTGTTTTAACTTATTGTTTCCAAGTACACAGGGCTA
>455_088840_1679_0979 length=122 CGTTTATCATGTGTCGAAACTAATACAGCCCTTTGTTCTTAAGAATTTCAATTAGTGATAAATTTGTTTACTCCACTTGAAGCTATTATATTTCACGTTCCAAAATCGTAAATTTTTTATTA
>455_088842_1220_3483 length=105 ATATATGAATTCAAGTAAATTCAATATAAAACGGGAGAGATTTAGCACTGACCGTGAGAGTGATACCGATTCTGAAGTTTCTCGTGAGAATACCAGTCAATTAAA
>455_088978_0079_3349 length=125 GTACACGGGTCTGTCATTAATAATTCAAGGTTGGGCCATAATTATTATATGACAGTACAAATGGTTATCTAACTTGTTTTTTAAAAAGTTATTTCAAGGTTAGGCTATATAGATAGAACTTGGGG
>455_089036_1133_1626 length=62 CAATTGTTTCATAAATAAATTTTAAGTTGTTCATATCTATCATACATATTACTTTTACGGGC
>455_089049_1283_2766 length=115 GCAAATACACACTGGGACCCCAAAGAGGTAGCCATGGCTGTGTATTCTTGGTTTATATGTGTATAACCCCCCAAGAATACACCAGTCTCATATGGGGAATGGTAGGGGACCCCAG
>455_089078_0852_2981 length=109 GTTAAATGTAAAAAATTATTATTTCATTATTAAAAAAATATAATGTATACAATAATAATTAATGGTGTTTTAATTTGTTCATATAAAAAAAAATTTATCACTTGTTAAC
>455_089110_1858_1040 length=122 TCAGTGTCCTATATATCAACATTTATAATTATGCCATCACTTGAAACTAATAAAAATAAAACCTTTTATTTCATTTTTAAATGAATTTTTCAATATAAACAAAAATTCATTTATTGTTGTTA
>455_089376_1933_0521 length=107 TCTCTCTCTTATCTTATCTCTCTTATCTTATCTCTCTTATCTTATCTTATCTAAAGACCCGCCTCAATTATCATGGACCTGGGAACTTTTTTTACAAATGTCGATAG
>455_089448_0623_2880 length=139 TAAAGACTTTGTTTTTATTTAAAAGTGTTTATTATACAAAATAAATAGGAAACATTACAGCCGTTTATAAAGAGTATAAAGAGTGAATAAAAATAAACTTAAATTAAATAACAAGTGTTGAGAAATTCTATTATTATAA
>455_089485_1913_0705 length=131 TATCTACATTTTCCCGTCTTAATATTAAAACATCTTGTTTTAACTGTACATTTTCTTGTTTTAATAATGAAATTTCAAATAAAAACTCTTTTTTCTTAGGAATATTACTACAAGAACATGATTTTCGCTTC
>455_089631_0717_2059 length=146 TAAAAATATTTTTAACATAATATTGTTTAAAAAATATTTGGGGCACAATTGTATCGATTTTAAATTGTTTAAAGTGTTAATAATACTAGAATTTTTAAGTTTGTATACTTGCCGTATGAATCTTTTTTTTCCGTTAAACCGAATTG
>455_089654_0150_3784 length=116 CTATTGAACAACTGATAGTAGAAACTACTTGTGCAATTGATTGGTACTCAATTAAAAAGTATTTAATTGAATAAAAATAACGTGATAAAAGATAACTATAGTAAAACTCATTGTAA
>455_089684_1466_0556 length=127 ATACAACTGGCCGGATTTCATGGCAGAGTACAACTACAATTTTCATAAAGACTTTTGTTTTATTTTAAAAAGTGTTTATTATACAAAATAAATGGAAACATTACAGCCGTTTATAAAGAGTATAAAG
>455_089690_1240_2497 length=73 CTACTTGTGCAATTGATTGGTACTCAATAAAAAAAGTATAAAAATAACGTGATAAAGTATAACATGTAAAACC
>455_089745_0658_2041 length=119 AGAATTATTATATGACAGTACAAAGGGTTATCTAACTTGTTAGTTATTTCAAGGTTGGGCCATATAGATAGAACTTGGGAAATTTTATTATTCACGAAATGGGTGGGACATGTATTGGG
>455_089747_0404_1628 length=74 TTTATTTCACTTTGAAATGAACTGTATTGTTGAAACTTTTTAACTGTGAAAATTATTTTCAAGTAAAAACCTTC
>455_089777_1160_1992 length=65 TCTATCTATATGGCCTAACCTTAAATATTGTAATGGCAAACTCGTGTACAAGTGCATTGTCAATC
>455_089893_0111_2641 length=112 CAACGAGAAGATTAGTGACCATAAGAACGTTTATTTGATTGACCGTCACGGTAAAGAGTATGATGAGAATGGTTCCGTTATTGTTTCAGAGCGTAATTGTTATTCAAGTAAA
>455_089899_0118_1144 length=86 AGGCCGCAACACTGTGTCGAGAGTGTGAGAGCCAAGAAGGACTGCGACTGCGACTGCGACTATGATTGCTGATTGTACTCACATCG
>455_089901_0215_1486 length=120 TTCATAGTTATCTGAAAGAATTGATAAGATGAATTTAAATTATTTAATATTTTTATATATGATTTTTTTTGATTTGCATTTTTATAATAAATGTTTTAATAATTATATTCAATTCAAACG
>455_089923_0174_1313 length=106 CCCTTTGTACTGACATATAATAATTATGGCCCAACCTTGAATCATTAATGGCAAACTCGTGTACAAGTGCACTGTCAATAACAAATATTTAGTGAATAATAAAATC
>455_089998_0642_1849 length=130 ACATGTTAACAAAATCTCGTCAATTTTTAAGAGATTTGAGATCTATATTAAATAAAGAAAGATATAAAGATTTAAATAAATTGCAAAATAAAGGAGAAGAGTTGTTTAAAAATTTAAAAAACATTACTAC
>455_090004_0637_3956 length=126 GTGTACAAGTGCCGATAATAAATAATTCGAAGTAACTTTTTGAAAGATACCCCTTTGTACTTGGAAACAAACAAGTCGCAAAAAACAAGTTTCCATTATATGCCCAACTGCTAAGTAATTTGTGAA
>455_090035_1835_2893 length=84 TCCCGTTTTATATTGAATTTACTTGAATAACAATTACGCTCTGAAACAATAACGGAACCATTCTCATCATACTCTTTACCGTGC
>455_090144_1810_0776 length=108 TGTTCTTGCGCAAATACACACTGGGACCCCAAAGAGGTAGCCATGGCTGTGTATTCTTGGTTTATATGTGTATAACCCCCCAAGAATACACCAGTCTCATATGGGGAA
>455_090179_0234_1174 length=115 TTTTTACAAGACATATATAACTTGTAAAAAAAATCCCAACTATTCGAATTGTATTCAACATTATATATAACAACGACGGACATAACTCACATAACAACGACGGACATAGCTGGAA
>455_090193_0192_1351 length=97 AATCAGCGAACTTTTCACAATATGGACACTTCTTGTGCTCCTCAAACGACTTAATGATGCAATTCTCGTGGAATACATGACCACATTTCAAAGTGGC
>455_090206_0920_0490 length=118 AGATTTTAAGTCAATTATTTTAAACCGTTTTGGAACGAAATGGTCCGTAGTTAAACTTAATTTTAATTTAACTTAACTTTTTAATTTTTAACTAAATTTTTTTAACAATTAATAATAA
>455_090224_1099_0886 length=121 AAGTCGCAAAAAACAAGTTTCATTATATGCCAACTGCTAAGTAATTTGTGAATAATAAATACTTAGGTTCTATCTATTGGCCAACCCTGAAATAACTTTAAAAATACCTGGAAATAATAAA
>455_090291_0882_1005 length=114 TACACGAGTTTGCCATTATTAATTCAAGGTTGGGCAATATATTGGGAACTTGTATAAATAGAACTTACTCTAAGGCTGAGTAATATAGATAGAACTTGGGAATTTATTATTCAC
>455_090318_0228_2504 length=118 TGAATAATAAAAATTTCCCAAGTTCTATCTATATGGCCCAACCTTGAAATAACTAACAAGTTAGATAACCCTTTGTACTGTCATATAATAATTCTTAGAACTTCTATCTATATGGCCC
>455_090320_0669_2906 length=135 GTACTCAATAAAAAAGTATAAAAATAACGTGATAAAGATAACATGTAAAACTCATTGTATAAGTTATTTACGTTTAAAATAATATTTTAGCGGTAAAACCCATGTGTAATTAAATAACTTTATCTATATAACCGA
>455_090406_0857_3802 length=83 GTGCGACAAAAACTTGTTCTTGCGCAAATACACACTGGGACCCCAAAGAGGTAGCCATGGCTGTGTATTCTTGGTTTATATGC
>455_090433_0232_3910 length=108 TTGTCTTTTCTTTAATTCTCTTTGTCGATTTTGTTTTTTTCTTGTAAAAATTATTCAAAAATGTCTTAACATTGTTTGTGCGCATCAAATGTATTAATTTGCCAAAAC
>455_090443_0542_1831 length=111 CAATTATCCAAATTATTAGTTGCTAAACTGGCCATGATCTTTTGTAAAAAATTATTCCCATTGGCATCTTTAATTATATAACGCATAGATATTCCGTCCAATTGTTCAAAG
>455_090667_0981_3246 length=106 TTATTAAAGTGTTAATAATACTAAGAAATTTTTAAGTTTGTAATACCTTGCCGTTATGAATAACTTTTTTTTTAACCCGTAAAACGAATTTAAGTTACCTTATTCG
>455_090692_0120_2180 length=88 TTCAGAAAAACTCAACTCTCTGCTGTTATTGAGTTAAATGAATGAGTTAGTGCTAAAGTAAAGTAGTAGAGTCGATAATGTATTTTCC
>455_090694_1124_2332 length=131 CTTTGATCGAGTATTCCATCAATATATTTCATATCGTCAATTATAAATGTAAAACCGTCATTTTTAAAAAATGTCAAGTAAATTTCTTTTAATAATTTTTTACTTAAATTTTTAACATTATATAAATAAAG
>455_090742_1253_2119 length=49 CCCCAGCTATCTCTTTTACACATAGGCTATCTCTTTCGCACCTCTTATC
>455_090918_1427_1801 length=140 TAATTTAGGGCATGGTAAGTAACAATGGACCTAATACTTACGACTGTTCTTTTATTAACTAACCATATAAATTGCGACTTGTAATTTTCAAATACAAAGGGTTATCTAACTTGTTTTTTTAAAAGTTATTTCAAGGTTAG
>455_090951_1973_3446 length=84 TAATGTTGAATACAATTCGAATAGTTGGGATTTTTTACTAAGTATATATGTCTTGTTAAAAAAAATTAAAACCTCGCAATAGTC
>455_090969_0307_2129 length=134 TCCCAACTATTCGAATTGTATTCAACATTATATATAACAACGACGGACATAACTCACATAACAACGACGGACATAGCTGGAATTTTTTTCTAAGAACGAACTAGTTAAGTTAAACTTAACGTTTAAAAAAAAAG
>455_090983_1938_2560 length=122 TTACTTTACTTTGAAATGAACTGTAGTGTTGAAACTTTTAACTGTGAAATTATTTCAAGTAAAACCTTTATACCTATTACATTCTATTGAACAATCGATAGTGAAAACTACTTGTGCAATTG
>455_090995_0052_2966 length=101 AACGGCATTCATCGGCGATTTTATAAAAATGCTACTTCGGATGAGAAATTGCGCGATAGAAGTGGGAGAGCTCGTACCAATACAGTAGACGACCCAGACGA
>455_091129_0625_2713 length=103 TTGAGGCGCACAAGAAGTGTCCATATTGTGAAAAGTTCGCTGATTCTATGATCCGGCTGGAGACGCCACTTGTTAGTGTTCCAACACCTTTTATTAACGTTGA
>455_091145_0502_3989 length=96 AGATAAGATAAGATAAGAGAGATAAGATAAGAGAGATAAGATAAGAGAGAGATAAGATAAGAGGTGCGAAAGAGATAGCCTATGTAGTAAAAGAGA
>455_091160_0096_3469 length=124 ATTTGTTCTTTTCATTTTAAATGAAAAAAGTAGAAAAAATAAAAAATAATTTTGTGGAAATAAATATAGCGGGCGGTTGCAACAAGTGGTTGAAGCCTTCGTCGAAAAAAGAATTGTTCTCAAA
>455_091235_1422_0179 length=106 TATTTTTTTACTTATGTGATGTGATCATATTGACGAATGGTTTCAAACTGACGACAACGATATAAGTGCAACACAAAATGAAATATGTGCGACAAAAAACTTGTTC
>455_091383_0944_2756 length=116 GTACAAGTAGCATTGTTCAAATAACAAATATTTCGTGAATAATAAAATTAGCCAAGTTCTATCGAGATAATGACAAACTCGTTTACCTTGAAATAACTTTTGCGCAGTTTATTCTA
>455_091404_1023_2021 length=106 ATATAATAATTATGGCCCAACCTTGAATTATTAATGACAGACCCGTGTACAAGTGCATTGTCAATAACAAATATTCGTGAATAATAAAATTGTCAAGTTCTATCTA
>455_091407_1994_0223 length=110 AAGCGTAAATAACTTATACAATGAGTTTACATGTTATCTTTATCACGTTATTTTTATCATTAATACTTTTATTGAGTACAATCAATTGCACAAGTAGTTTCACTATTCAG
>455_091427_1255_1317 length=123 GGTTTTTACCGCATTTGTTATATTGTTAAAGCGTAAATAACTTATACAATGAGTTTTACATGTTATCTTTATCACGTTATTTTTATCATTAAATACTTTTTATTGAGTACCAATCAATTGCAC
>455_091460_0576_3341 length=117 GTTATTGACAATGCACTTGTACACGGGTCTGTCATTAATAATTCAAGGTTGGGCCATAATTATTATATGACAGTACAAATGGTATCTAACTTGTTTTTAAAAGTTATTTCAGTTAGG
>455_091493_1858_1653 length=127 CTGTTAATGATTTTAGGCAAAATTAATACATTTGATTGCGCACAAACAATGTTAAGACTATTTTTGAATAATTTTTACAAGAAAAAAACAAAATCGACAAAGAGAATTTAAAGAAAAGAACAATTTC
>455_091541_0459_3072 length=128 TAAAAATTATAATTTCACTAAGCAATACAACTGGCCGGATTTCATGGCAGAGTACAACTACAATTTTCATAAAGACTTTTGTTTTATTTTAAAAAGTGTTTATTATACAAAATAAATGGAAACATTAC
>455_091583_1762_3334 length=120 ACTTGTACACGGGTCTGTCATTAATAATTCAAGGTTGGGCCATAATTATTATATGACAGTACAAATGGTTATCTAACTTGTTTTTTAAAAAGTTATTTCAAGGTTAGGCTATATAGATAG
>455_091688_0246_2744 length=107 GCATGTCCATAAGTTGCTCAAATGCTTGATTATAATTTTAATGCAATCGGCGTCTAACTTTAAAGTCACTTCAAAATACTGTTGAAAATACATTGGTACCGCACGAG
>455_091698_0399_2553 length=107 TTCCGTTATTGTTTCAGAGCGTAATTGTTATTCAAGTAAATTCAATATAAAACGGGAGAGATTTAGCACTGATTGTGAGAGTGTTATGAATTATGAAGTTGCTCGCG
>455_091722_0128_1790 length=102 GAATGGTAGGGGGACCCCAGCTATCTCTTTTACACATAGGCTATCTCTTTCGCACCTCTTATCTTATCTCTCTCTTATCTTATCTCTCTTATCTTATCTCTC
>455_091726_0131_1624 length=96 CTGAATTGTTGTTGAAACCCTTTTGACTATAATATATGAGTAATAGAATAGTTATACATGTGCCGATAATATGCACTACATGTGTGGGTGCGATAA
>455_091736_1366_3027 length=116 TAAATGTAAATACAAATTCCAAAAAAACAATTTAACTATTGTATATGAACTAGTGTCATTTTTCATAAATCAAGTTGCCTTAACGTATTCAGTGTTTCATTCGTAATATATATATA
>455_091812_1859_3072 length=81 ACAAAGGGTATCTACTTGTTTTTAAAAGTTATTCAAGGTTGGGCTATATAGATAGAACTTGGGAATTTATTATTCACTAAC
>455_091837_1584_1779 length=110 GCAATTTATAATTGTATTGTTTATAAATTACAAATGATATGGGCAATGGTTGCAAGAGTTCGGTTATGAAATGTGTTTTATAATTGTGTCGAACCATAATTGCGTATAAC
>455_091892_0990_3205 length=111 TATCCAAAATATAGTGTATTGTATATAGATTATAGATATAAACTTAGAAATCACAAATATTATTTTAATATTTATAAAGAGAGGTATTATAATAATAGAATTTCTCAACAC
>455_091910_0558_2319 length=83 GATGTGAGTACAATCAGCAATCATAGTCGCAGTCGCAGTCGCAGTCCTCTTGGCTCTCAACACTCTCGACACAGTGTGCGGCC
>455_091953_0326_0405 length=100 CATTGAACGTTTCGTTTATTGAAGAAGAGAACTTGACAATCTGATCCTTCAGAGTGGAAACCAATTCATCATCCTCATCCTTGGTCAAATCGATAATGTC
>455_091975_1925_1144 length=144 ATATCTTTACTGAAAAAACTATTTACCACAGTTTCTTGGTTATTATTTTTACTTGTAAAGATAACAACAATAAATGAATTTTTTGTTTATATTGAAAAATTCATTTAAAAATGAAATAAAAGGTTTTATTTTATTAGTTTCAAG
>455_092063_1989_2428 length=113 TGTTTAAAAATTTAAAAAACATTACTACAAACTGTGTCGTGTATCCGCCAGGTGACGAGGATGTATATGCGAATACTTGCAAACAATTGGCTGATACTTTAAATGATCTTTTC
>455_092086_1533_3695 length=120 TTCCAATAAAAACATAAGCAGCCAAGTTTTTGCATTTAGTGTAGTTGTCATTTTTATGCTTATAACAACATGACAAATTGGCCTAGTATTTTATTACCGGAAAGCGAATATAATTTTTTA
>455_092101_1365_3945 length=115 TTGCATTGATATAATCAAAGGTTTTTAAATTTACATAATTTACATATTTAGAAATTTCAACAAGTAAATTAATTGCATCTTCGATAAAGTACTGTGTTGTTATTATTTGTAAATC
>455_092477_1274_3461 length=77 AAAGGGTTATCTAACTTGTTTTCAAAAGTTATTTTTATTATTCACGAAAATATTTGTTATTGACAATGCACTTGTAC
>455_092622_1390_3276 length=114 TTGTGATTTCTAAGTTTATATCTATAATCTATATACAATACACTATATTTTGGATACCTAAAGAAAAATTGAATCTTATACCCATAATGTTCTCCACTCTTTACTACGTTGGAA
>455_092658_1822_3574 length=137 TTAAAAAATTTTTAACAAATTTAAAAAATTTAATTTTTTCCGGTACTTTTATACTTCGCAAATTAGGTGCCAAAAATAATGAATACCGTTTCTATGAACAACATTTCCCAAACATTATTCGTTCTCATATGCAATCA
>455_092694_1125_1704 length=91 AAATGTGGTCATGTGTTCCACGAGAAGTGCATCATTAAGTCGTTTGAGGCGCACAAGAAGTGTCCATATTGTGAAAAGTTCGCTGATTCTA
>455_092701_1079_2189 length=112 ACGCTATTAAGATATTTAGGGCTGGGCCATATAGATAGAACTTGGGGAATTTTATTATTCACGAAATATTTGTTATTGACAGTGCACTTGTACACGAGTTTTCCATTAATTA
>455_092858_1713_3943 length=122 ATAATATTGTTTAAAAATATTGGGCACAATTGTATCGATTTAAATTGTTTAAAGTGTTAATAATACTAGAATTTTAAGTTTGTATACTTGTCCGTATGAATCTTTTTTTCCTTAACCGAATT
>455_092875_0918_3426 length=95 GTTTACTTATAATTTCGAATGTCACGTTTATCATGTGTCGAAACTATACAGCCCTTTGTTCTTAAGAATTTCAATTAGTGATAAATTTGTTTACC
>455_092889_1106_2395 length=103 ACTTGGAGATATTATATTGCAATTTTTAAAACTGGACAGGATATCAATTAATAACGATATGCAATGGATATCAAATTTTTTAACATTTGCGTGCGAACACACA
>455_092899_1325_3870 length=101 AAATATTTTCGTGAATAATAAAAAATAACTTTTTGAAAACAAGTTAGATAACCCTTTGTACTTGGAAATAAGTCGCAAAAGTTTAAATTATTTATTATTGC
>455_092979_1512_0227 length=111 TGTGGACAACGAGAAGATTAGTGACCATAAGAACGTTTATTTGATTGACCGTCACGGTAAAGAGTATGATGAGAATGGTTCCGTTATTGTTTCAGAGCGTAATTGTTATTC
>455_093007_0052_1766 length=126 TTGAAACTTTTAACTGTGAAATTATTTCAAGTAAAACCTTTATACCTATTACATTCTATTGAACAATCGATAGTGAAAACTACTTGTGCAATTGATTGGTACTCAATAAAAAAGTATAAAAATACG
>455_093061_1347_2867 length=108 CTAACAAGTTAGATAACCCTTTGTACTGTCATATAATAATTCTTAGAACTTCTATCTATATGGCCCAACCTTGAATTAATAATGACAAACTCGTGTACAAGTGCATTG
>455_093074_1106_0377 length=74 GCGGCTTGTTCATGTAAAAAATCATTTGTTTATATTGAAAAAATTTTTTAACAAGAAGTAANCAATATTTGTGC
>455_093224_0262_1787 length=130 CTTGTGCAATTGATTGGTACTCAATAAAAAAAGTATAAAAATAACGTGATAAAGATAACATGTAAAACTCATTGTATAAGTTATTTACGTTTTAAAAATAATATTTTTAGCGGTAAAAACCCATGTGTAA
>455_093338_1126_1908 length=121 TATCTATATGGCCCATGACAAACAATCGTGTACAAGTGCCGATAATAAATAATTCGAAGTAACTTTTTGAAAGATACCCCTTTGTACTTGGAAACAACAAGTCGCAAAAAACAAGTTTCCA
>455_093387_1594_2364 length=122 TTTGCATCTCTTTTACCAATAGCGTAAAATTGTATGACAACGGTTGCTGCCAGTGTAGGTTTATACCGTCAAAGTTGTATAATTTAAGAAAACGAAAGACAGCTATTATAAAGTTTTTTCTA
>455_093511_0664_1051 length=74 GTTTTACTTGAAAATAATTTTCACAGTTAAAAAGTTTCAACAATACAGTTCATTTCAAAGTGAAATAAAAATGC
>455_093559_0337_0067 length=129 TGTTTCCATTTATTTTGTATAATAAACACTTTTTAAAATAAAAAACAAAAAGTCTTTATGAAAATTGTAGTTGTACTCTGCCATGAAATCCGGCCAGTTGTATTGCTTAGTGAAATTATAATTTTTATA
>455_093567_1057_0467 length=95 TAGTATGTGCGGCATGTNTGCTTTCTGTAAATAATACACTNTGTTATTTACAAACACATATGAATCCGTCTTCACACACTCATTAGTATATACAC
>455_093568_0959_0747 length=121 ATTATTCACAAATTACTTAGCAGTTGGGCATATAATGGAAACTTGTTTTTTGCGACTTGTTGTTTCCAAGTACAAAGGGGTATCTTTCAAAAAGTTACTTCGAATTATTTATTATCGGCAC
>455_093571_1850_1320 length=74 CAAGTTAGATAACCCTTTGTACTTGGAAATAAGTCGCAATAAGTTTAAATTATTTATTATTGACAATAGATTCC
>455_093577_1907_2549 length=83 TAAATAACAACAAACGACGGACATAACTCGACAACAACTAGACATATATAACTTGTAAAAAAAATTCCAAGCTATTCAACTTT
>455_093591_1901_1348 length=103 AATAACTTTAAAAAATAACCTGGAAATAATAAATTGCAAGTGTTATCAATGTATGGACTTGGATAGCCCGTTGTACTTGAAAATAAAGTCATAAATTCTCAGC
>455_093598_1824_0917 length=114 CTTTGAAATGAACTGTATTGTTGAAACTTTTAACTGTGAAATTATTTTCAAGTAAAAACCTTTTATACCTATTACATTCTATTGAACAACTGATAGTGAAAACTACTTGTGCAA
>455_093600_1007_3654 length=61 TTTTTATATTGAAATATAGCTGCGAATTTCTTGTCCGTCAAATAAAACCGCAATTCAGTCC
>455_093622_0832_2436 length=117 GTATAGCAAGAGGGGTTACGTTTTTTGTAGATATCAAGAAAATTTGAAGATATTTGCAACACAAAGAGATAAATATATGAATTCAAGTAAATTCAATATAAAACGGGAGAGATTTAG
>455_093623_0058_2402 length=91 CCCGTAAAACGATTTGTCCTAATTGAATACAAAATGTTGCAAATTTAAACAAAAAGTTAATATATCCACTAAGTCCTGTTACACATTTCTT
>455_093741_1096_2949 length=113 TATTTTTGTCTTGTCTAAAATGACCCACCATTCATCACCAAACTAAGTCGCAAATCTCCCAATACATGTCCCAACTCATTTCGCGAATAATAAAATTCCCCAAGTTCTATCTA
>455_093743_1831_3778 length=132 AACTTTTTTTTTCTTGAGTAATATATGACGACTTATTATTTTCAAGTACAAAGGGTTGGGCCATATAGATTAAGTTATTTCAAAGTTATTAACAGTTATTACCTGTTCAATTACACACGGGTTTTTACCGCA
>455_093849_1785_1932 length=105 TCTCTCTAATGCATTTAGTACAACGAGTTTGTTCATGGGCCATATAGATAGAATAAATGCGCAAAAGTTATTTCAAGGTAAACGAGTTTGTCATTATCTCGATAG
>455_093920_1421_1309 length=99 TTATTCCAAGTAACAAAGGGTTATCTAACTTTAGTTTTTAAAAGTTATTTTATTATCACGAATCTATTGTACAAATAAATAAATAATTTAAACTTATGC
>455_093973_0544_1369 length=109 AGAACTTTTTTTTCTTGATAATTTAATTATATAACAGTACAAAGGGTTATCTATCTATTGACAATGCACTTGTACACGAGTTTGCCATTATCTTGAATTCATTGTTTTC
>455_094032_1137_0619 length=144 TTTTTTACTTTTGCTCCAATTGTTTCATAAATAAATTTTTAAGTTGTTCATATCTATCATACATATTACTTTTTTACGGGGCTTTTTTTTTTAGTATTTTTTCCTTAAGTGTTGTNTTTTCTTATGTTTTTCCTATTCGCTACC
>455_094083_1528_3950 length=95 CAGCCGGATCATAGAATCAACGAACTTTCACAATATGGACACTTCTTGTGCGCCTCAAACGACTTAATGATGCACTTCTCGTGGAACACATGACC
>455_094115_0059_1058 length=114 CTTTTATACCTATTACATTCTATTGAACAACTGATAGTGAAAACTACTTGTGCAATTGATTGGTACTCAATAAAAAAGTATTTAATGATAAAAAATAACGTGATAAAGATAACA
>455_094188_1876_3266 length=107 TTCCGTTATTGTTTCAGAGCGTAATTGTTATTCAAGTAAATTCAATATAAAACGGGAGAGATTTAGCACTGATTGTGAGAGTGTTATGAATTATGAAGTTGCTCGCG
>455_094237_1635_3806 length=108 ATAGTAAGAAATTTAAAAGTCATGTTATGAATAAAATACTTGTCAATCCAAATATTATTACACTTAAAAATTATTTACAACGATTAGGTTTAAATATATTTTATGAAC
>455_094406_0714_1275 length=82 TTTTACATGTTATCTTTATCACGTTATTTTATACTTTTTTATTGAGTACCAATCAATTGCACAAGTAGTTTTCACTATCGAC
>455_094521_0178_1234 length=83 CTATATAGCCCAACCTTGAAATAACTTTTTAAAAAACAAGTTAGATAACCCTTTGTATTATCATATAATAATTAATGGAAAAC
>455_094665_0656_1105 length=107 TTACGTCTCTGTAAACAATAACGGAACCATTCTCATCATACTACTTTACCGTGACGGTCAATCAAATAAAACGTTCTTATGGTCACTAATCTTCTCGTTGTCCACAC
>455_094769_0547_0538 length=111 TTTGCTTTGAACAATTGGACGGAATATCTATGCGTTATATAATTAAAGATGCCAATGGGAATAATTTTTTACAAAGATCATGGCCAGTTTAGCAACTAATAATTTGGATAA
>455_094799_1714_2816 length=77 AATGGCAAACTCATGTACAAGTGCATTGTCAAATAACAAATATTTAGTGAATAATAAAATTCCCAAGTCTATCTATA
>455_094825_1204_1997 length=98 AACTTGGGAAATTTTATTATTCACGAAATGGGGTGGGACATGTATTGGGAACTTGTATAGATAAAAACTTTTTTTTTCTTGAGTAATATATGACGACC
>455_094871_0209_1489 length=119 TTCGTTCATTGCCCGGTAATAAATTTAATAAAAAAAATCTCCAATTGCTGGTTACTTATTGTATTGAAATAGAAATACTTGATATTATTGTTGTTGAATTGAAATTGACAAGTGTCAAA
>455_095012_1574_2511 length=88 ATGTGTTCCACGAGAAGTGCATCATTAAGTCGTTTGAGGCGCACAAGAAGTGTCCATATTGTGAAAAGTTCGCTGATTCTATNNNNNN
>455_095137_1771_3365 length=123 AATGTTGACAAATTTAAACAAAAAGTTAAATATATCCAACAAGTACCTAGCACATTTCTTACTCAACAAATATGTTCTAATTTAGTTACATTTTAAATAAACTATATGAAACTTAAATCTACA
>455_095210_0923_3203 length=118 CTTGTTTTTTGCGACTTGTTGTTTCCAAGTACAAAGGGGTATCTTTCAAAAAGTTACTTCGAATTATTTATTATCGGCACTTGTACACGATTGTTTGTCATGGGCCATATAGATAGAA
>455_095256_1343_3583 length=74 CTTGTGCAATTGATTGGTACTCAATAAAAAGTATTTAATGATAAAAATAACGTGATAAAGATAACATGTAAAAC
>455_095379_0126_2314 length=116 CTGTAATGTTTCCATTTATTTTGTATAATAAACATTTAAATAAAACAAAAGTCTTTATGAAATTGTAGTTGTACTCTGCCATGAAATCCGGCCAGTTGTATTGCTTAGTGAAATTA
>455_095461_0570_2389 length=98 ACTGATTGATGTTCTCCATTTCATCGGTAATGATAACCAAATGATTACAATGGTTATACTCTCGTAGAATTGTAGAATGATCAAGTTGACAATTTGAC
>455_095479_0851_1724 length=122 AAAGTGAAAAAATAAAAAATAATTTGTGGAAATAAATATAGCGGGCGGTTGCAACAAGTGGTTGAAGCCTTCGTCGAAAAAAGAATTGTTCTCAAATGTGACACATGTTAACATAGTTGACG
>455_095649_0885_0838 length=110 GTTATTATGAGCTCCTGACTCGTGCGGTACCAATGTATTTTCAACAGTATTTTGAAGTGACTTTAAAGTTAGACGCCGATTGCATTAAAAATTATAATCAAGCATTTGAG
>455_095655_1586_3447 length=125 AATTATAATTTCACTAAGCAATACAACTGGCCGGATTTCATGGCAGAGTACAACTACAATTTTCATAAAGACTTTTGTTTTTATTTTAAAAAGTGTTTATTATACAAAATAAATGGAAACATTAC
>455_095677_0357_1855 length=129 TTTAATATTTATAAAGAGAGGTATTATAATAATAGAATTTCTCAACACTTGTTATTTAATTAAGTTTATTTTTATTCACTCTTTATACTCTTTATAAACGGCTGTAATGTTTCCATTTATTTTGTATAA
>455_095777_0127_1268 length=94 AAATTGCGCGATAGTAAGTGGGAGAGCTCGTACCAATACAGTAGACGACCCAGACGAATGTGAGTACAATCAGCAATCATAGTCGCAGTCGCAG
>455_095789_1066_1866 length=84 AATTATTAATATGACAGTACAAATGGTTATCTAACTTGTTTTTTAAAAAGTTATTTCAAGGTTAGGCTATATAGATAGAACTTC
>455_095839_0701_2221 length=126 CTTTATAAACGGCTGTAATGTTTCCATTTATTTTGTATAATAAACACTTTTTAAAATAAAAACAAAAGTCTTTATGAAAATTGTAGTTGTACTCTGCCATGAAATCCGGCCAGTTGTATTGCTTAG
>455_095846_0448_2237 length=124 CTACTTGTGCAATTGATTGGTACTCAATAAAAAAAGTAATAAAAATAACGTGATAAAGATAACATGTAAAACTCATTGTATAAGTTATTTACGTTTAAAATAATATTTTAGCGGTAAAAACCCA
>455_095858_1059_3501 length=85 GTTAAATTTTTAAAGTTGTACAAACTAAGCGAATCATTGAAAAATACCCAGAAATGTTCATTTTCATAATTTGTTAATGTTTTAC
>455_095918_1662_3788 length=105 TCTATGATCCGGCTGGAGACGCCACTTGTTAGTGTTCCAACACCTTTTATTAACGTTGATGACATTATCGATTTGACCAAGGATGAGGATGATGAATTGGTTTCC
>455_095971_1421_0370 length=118 ACATACTATCAGAACCTGATTATATAACATTTAAAAGGCAAGTAGATAACGGCGGCTTGTCATGTAAAAAATCATTTGTTTATATTGAAAAAAATTTTTTACAAGAAGTAAGCAATTA
>455_095998_1500_1041 length=100 TAATAATACTAGAAACCATTCATATTTTGTCTTGTACTAAAATGACCCACCATTCATCAACCAAACTAACTTCTACATATACAGACGAAAATTCTATCTT
>455_096114_0959_1822 length=70 TAAATTACAAATGATATGGGCAATGGTTGCAAGAGTTCGGTTATGAAATGTGTTTTATAATTGTGTCGAC
>455_096131_1686_1351 length=105 GAAATTTTATTATTCACGAAATGGGTGGGACATGTATTGGGAACTTGTATAGATAAAACTTTTTTTTTCTGAGTAATATATGACGACTTATTATTTTCAAGTACC
>455_096163_1201_1983 length=129 CAAGGTTAGGCAATATATTGCGACTTATTTCCAAGTACAAAGGGTTATCTAACTTGTTTTTTAAAAAGTTATTTTTTATATTCACGAATCTATTGTCAATAATAAATAATTTAAACTTATTGCGACTTA
>455_096246_0870_2997 length=118 AAATCTCTCCCGTTTTATATTGAATTTACTTGAATTCATATATTTATCTCTTTGTGTTGCAAATATCTTCAAATTTTCTTGATATCTACAAAAAAACGTAACCCCTCTTGCTATACCC
>455_096278_0333_3333 length=111 TGTAATTAAATAACTTTATCTATATAACCGATAATTAAAAAAACAAATGAATTCAGATAATGGCAAACTCGTGTACAAGTGCATTGTCAATAGATAGATAACCCTTTGTAC
>455_096305_0112_1112 length=102 GCACCTCTTATCTTATCTCTCTCTTATCTTATCTCTCTTATCTTATCTCTCTTATCTTATCTTATCTAAAGACCCGCCTCAATTATCATGGACCTGGGTAAC
>455_096572_0209_1584 length=64 TACAGTAGACGACCCAGACGATGTGAGTACAATCAGCAATCATAGTCGCAGTCGCAGTCGCAGC
>455_096600_1129_3825 length=95 GATACATATACTGGTTTTTTGGTTTTTGATGAGGTAATTATATATTATCTATATATGATTATCATCACTAAATAAATATTAAATAGGCAAGTATC
>455_096647_0982_2254 length=126 CAAGTAGTTTTCACTATCGATTGTTCAATAGAATGTAATAGGTATAAAAGGTTTTTACTTGAAAATAATTTTCACAGTTAAAAAGTTTCAACACTACAGTTCATTTCAAAGTAAAGTAAAAATGCC
>455_096704_0366_3420 length=110 CAAGTTAGATAACCCTTTGTACTGTCATATAATAATTCTCAGAAAAATAATTTCTACCCAATATATGGCCCAGCTTTGAATAAATAATGGAAAAATCGTGTACAAGTGCA
>455_096845_1229_0273 length=58 TCAATTAATAAACGATATGCAATGGATATCAAATTTTTTAACATTTGCTGCGAACACC
>455_097019_1612_1675 length=111 TTGCTTTGAACAATTGGACGGAATATCTATGCGTTATATAATTAAAGATGCCAATGGGAATAATTTTTTACAAAAGATCATGGCTAGTTTAGCAACTAATAATTTGGATAC
>455_097065_1972_1946 length=144 TTATTAAAACAAGAAAATGTACAGTTAAAACAAGATGTTTTAATATTAAGACGGGAAAATGTAGATATGAAAAGGCGAATAGAAGAATGGAAACACACAGTTAAAATTTTAAAAAAATTAAAATAAAATACTTAGTAATTAAAA
>455_097078_1368_2400 length=127 AGAACTTGGGGAATTTTATTATTCACGAAATATTTGTTATTGACAGTGCACTTGTACACGAGTTTTCCATTAATTATTATATGATAATACAAAGGGTTATCTAACTTGTTTTTTAAAAAGTTATTTC
>455_097120_1828_1687 length=155 TATATTTAATTCTATTGAAAAAAATAACGACATGTTAAAAAAAATTTAGATTTTAAAAAAAATAAATAAAAAAAACACATTTATTGTAAATAAAAAAAAAATAATACAAAGTAATTATTTATTTGAAATATTTTTTCCGCAATCACGACAAAAAC
>455_097167_1628_2535 length=112 TAAATGCGCAAAAGTTATTTCAAGGTAAACGAGTTTGTCAATTATCTCGATAGAACTTGGCAATTTTATTATTCACGAAATATTTGTTATTGACAATGCACTTGTACACGAG
>455_097278_1992_2105 length=97 TTATCTCTCTCTTATCTTATCTCTCTTATCTTATCTCTCTTATCTTATCTTATCTAAAGACCCGCCTCAATTATCATGGACCTGGGTAACNNNNTTA
>455_097308_0894_2472 length=127 GTATCTTTCAAAAAGTTACTTCGAATTATTTATTATCGGCACTTGTACACAATTGTCCAAGTACAAAGGGGTATCTTTCAAAAAGTTACTTCGAATTATTTATTATCGGCATTTGTACACGAGTTTG
>455_097317_1494_3577 length=114 TACTTATAATTTCGAATGTCACGTTTATCATGTGTCGAAACTATACAGCCCTTTGTTCTTAAGAATTTCAATTAGTGATAAATTTGTTTACTCCACTTGAAGCTATTATATTTC
>455_097345_1877_2504 length=128 TTATTATATGACAGTACAAAGGGTTATACTAACTTGTTTTTTAAAAAAGTTATTTCAAGGTTGGGCCATATAGATAGAACTTGAAAATTTTATTATTCACGAAATGGGGTGGGCCATATAGATAGAAC
>455_097507_1218_1167 length=144 AAAAGTTTAAATTATTTATTATTGACAATAGATTCGTGAATAATAAAAAAATAACTTTTTAAAAAAACAAGTTAGATAACCCTTTGTACTTGGAAATAAGTCGCAATAAGTTTAAATTATTTATTATTGACAATTAAGAATTCG
>455_097538_1004_0997 length=103 ACTGTTTTTATTGATCAAAAAAATTAACAAAAATTTTTTTAACAAATAAAATAATTATTAATAAAAAAAATTTATTCCATTGGGGAAAACATATATGCGTTGC
>455_097586_0336_3271 length=116 AGTTCCAATAAAAACTAATAAGACAGACCAAGTTTTGCATTTAGTGTAGTTGTCATTTTATGCTTATAACAACATGACAAATTGGCCTAGTATTTATTACCGGAAAGCGAATATAC
>455_097660_1825_3275 length=111 CGTAGTAAAGAGTGGAGAACATTATGGGTATAAGATTCAATTTTTCTTTAGGTATCCAAAATATAGTGTATTGTATATAGATTATAGATATAAACTTAGAAATCACAAATA
>455_097795_0071_0718 length=144 TGTTAAAAAAAATTTAGATTTTAAAAAAATAAATAAAAAAACACATTTATTGTAAATAAAAAAAAAATAATACAAAGTAATTATTTATTGAAATATTTTTCCGCAATCACGACAAAATGTATACAATGTTTCCATTTCATCCGA
>455_097862_0922_2181 length=107 TAGTCGTGTCTACAGTTTTTAAACTTCAAAATTACTTAGATCAACATTATGTTTATAAAAAATAGTATTACTGTCACAATTAGCTGGTGGTTCATTTTCATTTTCAC
>455_097887_1055_2367 length=56 GGCATTTGTACACGAGTTTGTCATGGGCCATATAGATAGAATAAATGCGTAATTTC
>455_097905_1212_0866 length=102 CTGATTGTACTCACATCGTCTGGGTCGTCTACTGTATTGGTACGAGCTCTCCCACTTCTATCGCGCAATTTCTCATCCGAAGTAGCATTTTTATAAAAATCG
>455_098023_0542_3744 length=102 TTATCACGTTATTTTATCATTAAATACTTTTATTGAGTACCAATCAATTGCACAAGTAGTTTTCACTATCAGTTGTTCAATAGAATGTAATAGGTATAAAAC
>455_098052_0959_1913 length=77 TAACTTAGTTGTTTACTCATCTAGTATTTATAATGGGAAACATATCGTTATTCCAAATAGACGTCATAATCATATTC
>455_098060_1465_0192 length=100 TAAAAATGCAAATCAAAAAAATCATATATAAAAATATTAAATAATTTAAATTCATCTTATCAATTCTTTCAGATAACTATGAAACCATCATTAAAGAAAC
>455_098134_1068_3590 length=133 TTCCTCAAATGTTAAATCTATAAATAAATAAAGTATTAATAAAAAAATATTAAATAAAAATAAACAATATTATACATAACCTTTTTCGTTGGATATTAAATTTAATTCATTAATATCCGATGTAGTATTTGAA
>455_098180_0904_2686 length=104 CAACGATATAAGTGCAACACAAAATGAATATGTGCGACAAAAACTTGTTCTTGCGCAAATACACACTGGGACCCCAAAGAGGTAGTCCATGGCTGTAGTAATTC
>455_098273_0532_2464 length=120 GTTATCTAACTTGTTAGTTATTTCAAGGTTGGGCCATATAGATAGAACTTGGGAAATTTTATTATTCACGAAATGGGTGGGACATGTATTGGGAACTTGTATAGATAGAACTTTTTTTTC
>455_098274_0499_3748 length=80 GTTTCCACTCTGAAGGATCAGATTGTCAAGTTCTCTTCTTCAATAAACGAAACGTTCAATGATATTAGTAAGAAAACAAC
>455_098280_1520_1347 length=113 ATACTATTCAAATGAACGTTATTATGAGCTCCTGACTCGTGCGGTACCAATGTATTTCAACAGTATTTTGAAGTGACTTTAAAGTTAGACGCCGATTGACAATTAAAAATTAA
>455_098312_0109_0077 length=102 CATCATACTCTTTACCGTGACGGTCAATCAAATAAACGTTCTTATGGTCACTAATCTTCTCGTTGTCCACATCGTTATAGTACTCCTCGTCATCAGTATCAA
>455_098357_0843_1130 length=129 CATGTTAACAAAATCTCGTCAATTTTTAAGAGATTTGAGATCTATATTAAATAAAGAAAGATATAAAGATTTAAATAAATTGCAAAATAAAGGAGAAGAGTTGTTTAAAAATTTAAAAAACATTACTAC
>455_098364_0878_1615 length=114 TATAGATAGAACTTGGGGATTTTATTATTCACGAAATATTTGTTATTGACAGTGCACTTGTACACGAGTTTTCCATTAATTATTATATGATAATACAAAGGGTTATCTAACTTG
>455_098406_1112_2450 length=119 TTTTTCTATTTGTTGTCGCAAGTGAGCAATTTGAAAATCCTTATCCGTCAATTTATGTTTATAAAGTCTCGTTGCTTTATTTATTTCGTGAAGAAGAATAGTGTTTATTTTATTTAATC
>455_098420_0770_3468 length=105 ATGGCCCAACCTTGAATCATTAATGGCAAACTCGTGTACAAGTGCACTGTCAATAACAAATATTTAGTGAATAATAAAATTCCCAAGTTCTATCTATATTACTCC
>455_098432_0764_3510 length=104 CTTGAGCAACTTATGAACATGCTCATTTTGATTATGCCTGACGAATTCACTAGCGACTGCGTTAAAATAACTTATTATTCCAACGTAGTAAAGAATGGAAAACA
>455_098508_0264_3196 length=73 AATGACACTTGTTACACGGGTTCTGTCATTAATAATTCAAGGTTGGGCCATAATTATATATGACAGTACAAAT
>455_098529_0553_1450 length=126 CTTTTCGTTTCAGTCTTTTGTTTATTAATATTATCTAAGAAAATTTTTTTAGTATTAGACAATTGTTTTTACTTTGCTCCAATTGTTTCATAAATAAATTTTTAAGTTGTTCATATCTATCATACA
>455_098557_1548_3775 length=63 TCGTGCGGTACCAATGTATTTTCAACAGTATTTTGAAGTGACTTTAAAGTTAGACGCCGATTC
>455_098563_0936_2383 length=125 AAATGTGCAGGACTTGTGGATATATTAACTTTTTGTTTAAATTTGCAACATTTTGTATTCAATGGACAAATCGTTTTACGGGAAAAAAAAAGATTCATACGGCAAGTATACAAACTTAAAAATTC
>455_098728_1671_2813 length=124 TTTTAGTCTATATACAAGTATAAATATATAAATAATATATATATATATAAATATTAAATAATTATTATATAATCTTATAATCTCGTCTTTTAATTCTTAAATTTTTAAAACTAATTTAGGTAAA
>455_098851_1681_2954 length=107 AATGGTTCCGTTATTGTTTCAGAGCGTAATTGTTATTCAAGTAAATTCAATATAAAACGGGAGAGATTTAGCACTGATTGTGAGAGTGTTATGAATTATGAAGTTGC
>455_098875_1653_1652 length=108 CAATTTATGTTTATAAAGTCTCGTTGCTTTATTTATTTCGTGAAGAAGAATAGTGTTTATTTATTTAATCTGATTGGATCATTTCTGAATAGTTGCAAGCTTTGTTGC
>455_098976_1838_3353 length=120 ATCTACTATTTTTCGTTCATTGCCCGGGTAATAAATTTAATAAAAAAATCTCCAATTGCTGGTTACTTATTGTATTGAAATAGAAATACTTGATATTATTGTTGTTGAATTGAAATTGAC
>455_099005_0538_2167 length=120 AATTCAGTCGCAACGGGTGGAAACTCAAACTGATTGATGTTCTCCATTTCATCGGTAATGATAACCAAAATTCAATGGACAAATCGGTTTTACGGGAAAAAAAAAGATTCATACGGCAAG
>455_099065_0856_2399 length=62 CAAACTCGTGTACAAGTGCACTGTCAATAACAAATATTTAGTGAATAATAAAATTCCCAAGC
>455_099090_0605_1019 length=67 ACCGATAATTAAAAAAAACAATGAATTCAGATAATGGCAAACTCGTGTACAAGTGCATTGTCAATAC
>455_099116_0168_2249 length=116 AAAGCTGTTTTGCATCTCTTTTACCAATAGCGTAAAATTGTATGACAACGGTTGCTGCCAGTGTAGGTTTATACCGTCAAAGTTGTATAATTTAAGAAAACGAAAGACAGCTATTA
>455_099253_0672_2550 length=120 ACTTTAAAAAATACCTGGTAAATAATAAATTGCAAGTGTTATCTAATGTATGGACTTGGATAGCCCGTTGTACTTGAAATAAAGTCATAAATTTCTCAGAGAAATATCAATTTTTATTTA
>455_099260_1091_3049 length=120 TTCCCAAGTTCTATCATACTAAGTCGCAAATCTCCCAATACATGTCCCAACTCATTTCGCGAATAATAAAATTCCCAAGTTCTATCTATATAGCCTAACCTTGAAATAACTTTTAAAAAC
>455_099273_1801_3150 length=111 GATTAAAGTTTTCAGTTGAGAATTGTTGAAATCGTTGAATATAAACAGCAACAATATTTACTATATTATCAAATGTGTGTTCGCACGCAAATGTTAAAAAATTTGATATCC
>455_099414_1302_3414 length=80 GAAACGTTCAATGATATTAGTAAGAAACAACGGCATTCATCGGCGATTTTTATAAAATGCTACTTCGGATGAGAAATTGC
>455_099420_0547_0787 length=98 ATAGTTGCTAATAATTTGCAAGATAAAAAAGGAACAGCAAATACGATAGGAGCATCAGGATTAATAGGAAGCCATTCATTTCAAATGTGCTCATATAC
>455_099480_1678_2072 length=109 TTTTCCATTAATTATTATATGATAATACAAAGGGTTATCTAACTTGTTTTTTAAAAAGTTATTTCAAGGTTGGGCTATATAGATAGAACTTGGGGAATTTTATTATTCC
>455_099544_1600_1659 length=90 CATCGACCACACGGCTGCAAATTGTACAATATATACCAGGCATTTTTACTTTACTTTGAATGAACTGTAGTGTTGAAACTTTTTAACTGT
>455_099565_0335_3828 length=113 TTTTATACCTATTACATTCTATTGAACAATCGATAGTGAAAACTACTTGTGCAATTGATTGGTACTCAATAAAAAAGTATAAAAATAACGTGATAAAGATAACATGTAAAACC
>455_099588_1052_2502 length=102 CGAGAGTATAACCATTGTAATCATTTGGTTATCATTACCGATGAAATGGAGAACAGAAATTGGTTCATTAATTCGAAATGTTGCAATTACACATGCAAAATC
>455_099592_0618_2683 length=109 TAGTATGATAGAACTTGGGAAATTTTATTATTCACGAAATATTTGTTATTGACAATGCACTTGTACACGAGTTTGTCATTATTAATTCAAGGTTGGGCCATATAGATAG
>455_099594_0084_3073 length=113 GGCCCAACCTGTAATGACAAACTCGTTTACCTTGAAATAACTTTTGCGCATTTATTCTATCTATATGGCCCATGACAAACAATCGTGTACAAGTGCCGATAATAAATAATTCG
>455_099605_0900_1306 length=81 AGGAAGATACTAGTCCAAGAAAAACACTTAAAATTAAAGAATTGAATGAAAATGTTGTACAAAGCACTGATGAAGATTCCC
>455_099607_1608_3496 length=100 TTTTCTTCTTCATCAGATGCTTCATCACTCAATGTAGTCTTTTTATCACTTATAACGGAATCTTCATCAGTGCTTTGTACAACATTTTCATTTCAATTTC
>455_099646_1723_0828 length=93 AGCCACTTTGAAATGTGGTCATGTGTTCCACGAGAAGTGCATCATTAAGTCGTTTGAGGCGCACAAGAAGTGTCCATATTGTGAAAAGTTCGC
>455_099677_1105_0714 length=111 TTTAATAAAAAAAATCTCCAATTGCTGGTTACTTATTGTATTGAAATAGAAATACTTGATATTATTGTTGTTGAATTGAAATTGACAAGTGTCAAATGTACAATTTATAAA
>455_099697_1875_2115 length=112 GGAGATTTGCGACTTAGTATGATAGAACTTGGGTAAATTTTATTATTCACGAAATATTTAGTTATTGTACAATGCACTTAGTACACGAGTTTGTCATTATTAATTCAAGGTC
>455_099759_1340_1792 length=120 TGATAACACTTGCAATTTATTATTTCCAGGTATTTTTTAAAGTTATTTCAGGGTTGGGCCAATAGATAGAACCTAAGTATTTATTATTCACAAATTACTTAGCAGTTGGGCATATAATGG
>455_099834_1239_2460 length=111 GTCATTACAGGTTGGGCCATATATTTGGAACTTGTATAGATAACTTGTTTTAACTTATTGTTTCCAAGTACACAGGGCTATCTCTCTAATGCATTTGTACACGAGTTTGTC
>455_099893_0256_2235 length=100 TACGCTATTAAGATATTTAGGGCTGGGCCATATAGATAGAACTTGGGGAATTTTATTATTCACGAAATAAATTTAGTTATTTGACAGTGCACTTGTACAC
>455_099907_0729_2631 length=107 TCGCTTGTTCGTGAGGCATGTGGTATTCATTTCATTATTAAAAATTTTATTCGACACTTAATTTTTATCGCATGGACTATTGAACAAAGGCACAGTTTCATATGTTA
>455_099914_1710_2863 length=131 ATACATTATATTTTTTAATAATGAAATAAATAATTTTTACATTTAACACTATTTACCAAGAAGGTTATAATAATTTATTACGTTTAAAAGAACTTATCCCATCATTAGATATTAATTTTAACAATGTCCAA
>455_099927_1285_0289 length=129 ATAATATTAAATAAAACAAAAAGACTGAAAGAAAAGTGAATTGACGAGAATTAAAATTAAAAAAAGAAAATAGAAATTAGTAAAAATTAGAAAAAATAACATCACACGCATTGATATACTTAATGAATC
>455_099955_0783_2501 length=68 TTGTTCTCAAATGTGACACATGTTAACATAGTTAGACGAATGACAGCAATAAATAACAACAATGATGC
>455_099956_1075_3729 length=120 GTGGGACATGTATTGGGAACTTGTATAGATAAAACTTTTTTTTTCTTGAGTAATATATGACGACTTATTATTTTCTAAGTACAAAGGGTTGGGGCCATATAGATTAAGTTATTTCAAAGC
>455_100068_1857_3152 length=123 GACATTCTTGCTAGTCTCCGTACGATTGCAAATTGTACAAAATAATACCAGACATTTTTACTTATTTATTTTATTTCACTTTGAAATGAACTAGTATTGTTGAAACTTTTAATTTAGTGTAAA
>455_100215_0681_2128 length=125 GTATAAAGAGTGAATAAAAATAAACTTAATTAAATAACAAGTGTTGAGAAATTCTATTATTATAATACCTCTCTTTATAAATATTAAAATAATATTTGTGATTTCTAAGTTTAATATCTATAATC
>455_100307_1926_2290 length=111 ACGAGTTTGTCATTACAGGTTGGGCCATATATTTGGAACTTGTATAGATAACTTGTTTTAACTTATTGTTTCCAAGTACACAGGGCTATCTCTCTAATGCATTTGTACACG
>455_100377_1526_2618 length=96 GAAACCATGATGGAGAATCGCGAGAAGATCGATGGATACTATTCAAATGAACGTTATTATGAGCTCCTGACTCGTGCGGTACAATGTATTTTCAAC
>455_100397_1624_2978 length=126 ATATATAAACATATTAGTAAATGATTGAATTATCTAGTTAAAAAAACGTTCATTCACGCCTAACCGAAATAACAAATGTGAACATTACAAATTATTTAAATTTTTAACAAAAACAAAGAATCATTA
>455_100446_0264_3572 length=109 CTACTTTACTTTAGCACTAACTCATTCATTTAACTCAATAACAGCAGAGAGTTGAGTTTTCTGAATTGTTGTTGAAACCCTTTTGACTATAATATATGAGTAATAGAAA
>455_100565_1923_0286 length=113 TGGCTATACTGGCATCACCACACGGCTGCAAATTGTACAATATATACCAGGCATTTTTTAACTTTACTTTGAAATGAACTGTAGTGTTGAAACTTTTTAACTGTAGAAAATTA
>455_100568_1578_2284 length=137 AAATTATTTATTATTGACAATAGATTCGTGAATAATAAAAAATAACTTTTTAAAAAACAAGTTAGATAACCCTTTGTACTTGGAAATAAGTCGCAATAAGTTTAAATTATTACTTAACTTGGACAATAGATTCGAGG
>455_100670_0457_1776 length=110 AATAAATGTAAATACAATTCCAAAAAAACATTTACTATTGATATGAACTAGTGTCATTTTTCATAAATCAATTGCCTTAACGTATTCAGTGTTTCATTCGTATATATATA
>455_100688_0094_3115 length=89 ATATGATCACATCACATAGTAAAAAAATAAAAATTAGCAAGTTGTCAAATTGTCAACTTGATCATTCTACAATTCTACGAGAGTATAAC
>455_100754_0220_2696 length=96 CTTCACACACTCATTAGTATATACACATTTAGTGGCATTACATGATTGTTAAGATGGGAAATAAATGCTTCAATTGGATCGATTTTTTATTCTTTC
>455_100861_1133_1546 length=81 AGAGTACAATGAACGAGAGCCAAGAGGACTGCGACTGCGACTGCGACTATGATTGCTGATTGTACTCACATCATCTTCTGC
>455_100920_0047_1479 length=140 TTTAAAAATTATTTCAAGGTTAGGCAATATATTGCGACTTATTTCCAAGTACAAAGGGTTATCTAACTTGTTTTTTAAAAAGTATTTTTTATTATTCACGAATCTAATTGTCAATAATAAATAATTTAAACTTATTGACG
>455_100997_1104_2803 length=117 GTGCTAAATCTCTCCCGTTTTATATTGAATTACTTGAATAACAAATTACGCTCTGAAACAATAACGGAACCATTCTCATCATACTCTTTACCGTGACGGTCAATCAAATAAACGTTC
>455_101091_0243_3155 length=90 TTATATGATAATACAAAGGGTTATCTAACTTGTTTTTTAAAAAGTTTATTTCAAGGTTGGGCTATATAGATAGAACTTGGGGAATTTTAC
>455_101094_1890_3180 length=119 CATACGGCAAGTATACAAACTTAAAAATTCTAGTATTATTAACACTTTAAACAATTTAAAATCGATACAATTGTGCCCCAAATATTTTTTAAACAATATTATGTTAAAAATATTTTTAC
>455_101140_0487_2152 length=82 ATTTTCAACAGTATTTGAAGTGACTTTAAAGTTAGACGCCGATTGCATTAAAAATTATAATCAAGCATTTGAGCAACTTATC
>455_101162_0887_0852 length=81 GTTCTCTTCTTCAATAAACGAAACGTTCAATGATATTAGTAAGAAAACAACGGCATTCATCGGTGATTTTTATAAAAATGC
>455_101181_1737_2432 length=72 CGACGGACATAACTCACATAACAACGACGGAACATAGCTGGAATTTTTTTTACTAACGACATGTATAAACTT
>455_101198_0670_0353 length=119 CCTAGTATTTTATTACCGGAAAGCGAATATAATTTTTTATTAAATTATATTGTTTTGAGTTTNAATGCTTGTGTTAATTGTGAAAGACTAAGAGATCAAGTATTTACGGATTGTGTGAA
>455_101270_0261_2719 length=113 GTATTATTAACACTTTAAACAATTTAAAATCGATACAATTGTGCCCCAAATATTTTTTAAACAATATTATGTTAAAAATATTTTTAGAAAATTCCTATTCACTTGAAGAATTC
>455_101316_1849_0620 length=94 CAGCAAATACGATAGGAGCATCAGGATTAATAGGAAGCCATTCATTTCAAATGTGCTCATATACTACCGCCAATGAATAATCCAATATATTACC
>455_101331_1662_0685 length=99 ATAAAAAAAGGAACAGCAAATACGATAGGAGCATCAGGATTAATAGGAAGCCATTCATTTCAAATGTGCTCATATACACCGCCAATGAATAATCCAATA
>455_101348_0139_3080 length=129 ATAGAACCTAAGTATTTATTATTCAACAAATTACTTAGCAGTTGGGCAATATAATGGAAACTTGTTTTTTGCGACTTGTTGTTTCCAAGTACAAAGGGGTATCTTTCAAAAAGTTCTTCGAATTATTTA
>455_101413_0141_0928 length=113 TCGTGTACAAGTGTCTATTGTCAATAAACTAAATTATTTCGTGAATAATAAATTTCCCAAGTTCTATCATACTAAGTCGCAAAATCTCCCAATACATGTCCCAACTCATTTCG
>455_101430_1222_3258 length=92 AATGAACATTTCGTGGGTATTTTCAATGATTCGCTTAGTTTGTACAACTTTAAAATTTAAACACTATACACAGATGATATCATAGTTATACC
>455_101482_1618_2300 length=115 CTGGAATTTTTTTTACAAGACATGTATAACTTGTAAAAAAAATTCCCAGCTATTCGACTTGTATTCAACATTTGTAAAAAATATATACATATCAACGACGGACATAACTGACATA
>455_101571_1159_2623 length=123 CTTGCTAGTCTCCGTACGATTGCAAATTGTACAAAATATACCAGACATTTTTACTTTATTTATTTTATTTCACTTTGAAATGAACTGTATTGTTGAAACTTTTTAACTGTGAAAATTATTTTC
>455_101621_1003_2890 length=116 ATTCAATTTTCTTTAGGTATCCAAAATAATAGTGTATTGTATATAGATTATAGATATAAACTTAGAAATCACAAATATTATTTTAATATTTATAAAGAGAGGTATTATAATAATAG
>455_101629_0652_1361 length=65 TGAATTTCAAATTTAGTGATAAAGCTGTTTACTTATAATTTCGAATGTCACGTTTATCATGTTGC
>455_101647_1314_3995 length=128 TAAATACTATTTCGCGATAGTACTTTAAATGCAATTTGCCTAACGAATAGTAAGAATACAATTTGGGTTCTAACAATTACTCGAGTACTAACGCAACTAGGGGTATTAGGTCAAAGGGTCAACTTAAC
>455_101662_0354_2832 length=119 TACTAGAATTTTTAAGTTTGTATACTTGCCGTATGAATCTTTTTTTTCCCGTAAACGATTTGTCCATTGAATACAAAATGTTGCAAATTTAAACAAAAAGTTAATATATCCACAAGTCC
>455_101884_1824_3724 length=116 TTTCAAGGTTAGGCTATATAGATAGAACTTGGGGAATTTTATTATTCGCGAAATGAGTTGGGACATGTATTGGGAGATTTGCGACTTAGTATGATAGAACTTGGGAAATTTTATTA
>455_101958_0221_1704 length=130 CCTAAGTATTTATTATTCACAAATTACTTAGCAGTTGGGCATATAATGGAAACTTGTTTTTTGCGACTTGTTGTTTCCAAGTACAAAGGGGTATCTTTCAAAAAAGTTACTTCGAATTATTTATTATCGG
>455_101974_1267_0590 length=87 TTTTAAACGTAATAAATTATTATAACTTCTGGGTAAAATAGTGTTAAATGTAAAAAATTATTATTTCATTATTAAAAAAATATAATC
>455_102308_1201_3978 length=112 CAAATGATTTTTTACATGACAAGCCGCCGTTATCTACTTGCCTTTTAAATGTTATATAATCAGGTTCTGATAGTATGTAGTTTCGTTGTATCTTGACAAACGGATTTGTTTC
>455_102311_0716_2927 length=116 ATTGAGTACCAATCAATTGCACAAGTAGTTTCACTATCGATTGTTCAATAGAATGTAATAGGTATAAAAGGTTTTACTTGAAAATAATTTTCACAGTTAAAAAGTTTCAACACTAC
>455_102438_1218_1040 length=136 AATTTTCAAATACAAAGGGTTATCTAACTTGTTTTTTTAAAAGTTATTTCAAGGTTAGCCCATACAGATAGAACTTGTTTGAGAATTTTATTATTCACGAATTATTTATTATTTTTATCAGCTTCCCGGTTAATTC
>455_102440_1933_1270 length=95 GGTACAGTTTCTTTTTGTATATAATGAAACTGATTGTATAACATATGAAACTGTGCCTTTGTTCAATAGTCCATGCGATAAAAATTAAGTGTCGC
>455_102454_1350_2823 length=95 TATAATTTAAAAGTAACATTCCAATAAATGTAAATACAATTCCAAAAAAACATTTACTATTGATATGAACTAGTGTCATTTTTCATAAATCAATC
>455_102488_1912_3426 length=81 CTTTTTAAAAAACAAGTTAGATAACCCTTTGTACTGTCATATAATAATTATGGCCCAACCTTGAATTAATAATGACAGACC
>455_102588_1887_3605 length=107 TACTCTTTACCGTGACGGTCAATCAAATAAACGTTCTTATGGTCACTAATCTTCTCGTTGTCCACATCGTTATAGTACTCCTCGTCATCAGTATCAATATCAGGCCG
>455_102601_0255_1280 length=105 CTATGCGTTATATAATTAAAGATGCCAATGGGAATAATTTTTTACAAAAGATCATGGCTAGTTTAGCAACTAATAATTTGGATAAATTGTTAATCTATTCGAAGA
>455_102654_1686_3357 length=117 AGTGAAAACTACTTGTGCAATTGATTGGTACTCAATAAAAAGTATTTAATGATAAAAATAACGTGATAAAGATAACATGTAAAACTCATTGTATAAGTTATTTACGCTTTAACAATA
>455_102688_1271_3745 length=80 GAAACTAATAAAATAAAAACCTTTTATTTCATTTTTAAATGAATTTTCAATATAAACAAAAATTCATTTATTGTTGTTAC
>455_102712_0444_2118 length=98 TTACATTCTATTGAACAACTGATAGTGAAAACTACTTGTGCAATTGATTGGTACTTCAATAAAAAGTATTTAANGATAAAAATACGTGATAAAGATAC
>455_102737_1611_1877 length=114 TATTGAACAAAGGCACAGTTTCATATGTTATACAATCAGTTTCATTATATACAAAAAAGAAACTGTACCTTCTATTATATATTTTTTTTTCACATAANAACGACGGACAATGTC
>455_102744_0510_3922 length=144 AATTTCTAAAAATATTTTTAACATAATATTGTTTAAAAAATATTTGGGGCACAATTGTATCGATTTTAAATTGTTTAAAGTGTTAATAATACTAGAATTTTTAAGTTTGTATACTTGCCGTATGAATCTTTTTTTTCTTAACCG
>455_102779_0191_3452 length=97 TTATCTATACAAGTTCCCAATACATGTCCCACCCATTTCGTGAATAATAAAATTTACCCAAGTTCTATCTATATGGCCCAACCTTGAAATAACTAAC
>455_102799_1153_1275 length=134 TTTAACGTTTTATTCGTTTCCTTTTCGAGTTTATTTGCTGAAATATTTTTAAATTGCTCTCCGCCCAATTCGGATTTACCAACGTGATATGAACTTAAATTTTTAACATCCTCAATAGAACGTAATTCCATTAC
>455_102836_0456_0977 length=101 CTGGTATTCTCACGAGAAACTTCAGAATCGGTATCACTCTCACGGTCAGTGCTAAATCTCTCCCGTTTTATATTGAATTTACTTGAATTCATATATTTATC
>455_102847_0396_1231 length=100 CCAATAAAAAACATAAGCAGCCAAGTTTTTGCATTTAGTGTAGTTGTCATTTTTTAATGCTTATAACAACATGACAAATTGGCCTAGTATTTTATTACCC
>455_103041_1484_0057 length=137 TTATCTAAGAAAATTTTTTTAGTTATTAGACAATTGTTTTTTATTTGCTCCAATTGTTTCATAAATAAATTTTTAAGTTGTCATATCTATCATACATATTACTTTTTACGGGGCTTTTTTTTTTAGATTTTTTCTTA
>455_103207_0196_0779 length=115 TGAAATAACTTTTTAAAAAAACAAGTTAGATAACCCTTTGTATTATCATATAATAATTAATGGAAAACTCGTGTACAAGTGCACTGTCAATAACAAATATTTCGTGAATAATAAC
>455_103228_0735_2973 length=120 GATTAGTGACCATAAGAACGTTTATTTGATTGACCGTCACGGTAAAGAGTATGATGAGAATGGTTCCGTTATTGTTTCAGAGCGTAATTGTTATTCAAGTAAATTCAAATATAAAACGGG
>455_103389_0612_1779 length=114 GGTATCACTCTCACGGTCAGTGCTAAATCTCTCCCGTTTTATATTGAATTTACTTGAATTCATATATTTATCTCTTTGTGTTGCAAATATCTTCAAATTTTTAGTTTCTTTTTC
>455_103463_1184_1959 length=115 GTCATGGGCCATATAGATAGAATAAATGCGCAAAAGTTATTTCAAGGTAAACGAGTTTGTCATTACAGGTTGGGCCATATATTTGGAACTTGTATAGATAACTTGTTTTAACTTA
>455_103485_0895_2310 length=97 CTATCTCTCTAATGCATTTGTACACGAGTTTGTCATGGGCCATATAGATAGAATAAATGCGCAATTTTTCAAGGTAAGTTTGTCATTATCTCGATAG
>455_103525_0477_3428 length=121 TGTCCCACCCATTTCGTGAATAATAAAATTTCCCAAGTTCTATCTATATGGCCCAACCTTGAAATAACTAACAAGTTAGATAACCCTTTGTACTGTCATATAATAATTCTTAGAACTTCTA
>455_103534_0708_2143 length=62 ATATGAACAACTTAAAAATTTATTTATGAAACAATTGGAGCAAAGTAAAAAACAATTGTCTC
>455_103565_0918_2252 length=107 GTTGACGATGACAGCAATAATAACAACAATGATGTAGATTTAAGTTTCATATGTTTATTTAAAAATGTAAACAAATTGAACATATTTGTTGAGAAGAAATGTGCAGG
>455_103578_0994_2477 length=89 TCGTCTACTGTATTGGTACGAGCTCTCCCACTTCTATCGCGCAATTTCTCATCCGAAGTAGCATTTTTATAAAAATCGCCGATGAATGC
>455_103591_1750_3361 length=121 AGAATTTCAATTAGTGATAAATTTGTTTACTCCACTTGAAGCTATTATATTTCACGTTCCAAAATCGTAAATTTTTTTAATTATTTTCGCAAACCACAGCGCAATTATTATCGCTTGTTCG
>455_103593_0675_1882 length=129 TTTCGTGAATAAATAAAATTGTCAAGTTCTATCTATATAGCCCAACCTTGAAATAACTTTTTAAAAAACAAAGTTAGATAACCCTTTGTACTGTCATATAATAATTAATGGAAAACTCGTGTACAAGTG
>455_103623_1881_0618 length=59 ATTGTCAAGTTACTCTTCTTCAATAAACGAAACGTTCAATGATATTAGTAAGAAACAAC
>455_103689_0223_2159 length=99 AATAAAGTGGAAACCATGATGGAGAATCGCGAGAAGATCGATGGATACTATTCAAATGAACGTTATTATGAGCTCCTGACTCGTGCGGTACCAATGTTA
>455_103724_1715_2390 length=114 ACATGGGTTTTTACCGCTAAAAATATTATTTTTAAAACGTAAATAACTTATACAATGAGTTTTACATGTTATCTTTATCACGTTATTTTTATACTTTTTTTATTGAGTACCAAC
>455_103761_0450_3146 length=147 TATACTAACTTGTTTTTAAAAAGTTATTTTTATTATTCACGAATCTATTGTCAATAATAAATAATTTAAACTTTTGCGACTTATTTCCAAGTACAAAGGGTTATCTAACTTGTTTTTCAAAAAGTTATTTTTTATTATTCACGAAAA
>455_103804_1241_2709 length=105 CTTTTGCGCATTTATTCTATCTATATGGCCCATGACAAACTCGTGTACAAATGCATTAGAGAGATAGCCCTGTGTACTTGGAAACAATAAGTTAAAAACAAGTTA
>455_103816_0840_3662 length=108 TTATTGCTGTCATCGTCAACTATGTTAACATGTGTCACATTTGAGAACAATTCTTTTTTCGACGAAGGCTTCAACCACTTGTTGCAACCGCCCGCTATATTTATTTCC
>455_103865_0447_3266 length=127 GCGATAATAATTGCGCTGTGGTTTGCGAAAATAAATTAAAAAATTTACGATTTTGGAACGTGAAATATAATAGCTTCAAGTGGAGTAAACAAATTTATCACTAATTGAAATTCTTAAGAACAAAGGG
>455_103876_0960_2125 length=127 GTACACGAGTTTCCATTAATTATTATATGACAGTACAAAGGGTTATCTAACTTGTTTTTTAAAAAGTTATTTCAAGGTTGGGCTATATAGATAGAACTTGACAATTTTATTATTCACGAAATATTTG
>455_103894_1717_2978 length=65 AAATAAAATAAAGTAAAAATAGTCTGGTATATTTTGTACAATTTGCAATCGTACGGAGACTAGCC
>455_103929_0891_0795 length=108 TGGATTATTCATTGGCGGTTGTATATGAGCACAATTTGAAATGAATGGACTTCCTAATTAAATCCTGATGTCTCCTAATCGTATTTGCTTTTCCTTTTTTATCTTGAC
>455_104106_2008_3241 length=96 CTTTGAAATGTTGTCATGTGTTCCACGAGAAGTGCATCATTAAGTCGTTTGAGGCGCACAAGAAGTGTCCATATTGTGAAAAGTTCGCTGATTCTA
>455_104109_0763_3174 length=123 TCGATTTTGTTTTTTTCTTGTAAAAATTATTCAAAAATGTCTTAACATTGTTTGTGCGCATCAAATGTATTAATTTGCCAAAATCATTAACAGAAACTGAAAAAAATGTTCTTCCTTTGATTA
>455_104135_1693_0760 length=117 TGTAAAAAATTTTTTTCAATATAAACAAATGATTTTTTACATGACAAGCCGCCGTTATCTACTTGCCTTTTAAATGTTATATAATCAGGTTCTGATAGTATGTAGTTTCGTTGTATC
>455_104168_1427_3818 length=131 TGCAAATTGTACAATATATACCAGGCATTTTTACTTTACTTTGTAAATAGAACTGTAGTGTTGAAACTTTTTAACTGTGAAATTAATTTTCTAAGTAAAAACCTTTTAATACCTATTACATTCTATTGAAC
>455_104210_1096_2880 length=119 ATTGAAATAGAAATACTTGATATTATTGTTGTTGAATTGAAATTGACAAGTGTCAAATGTACAATTTATAAATGATACTTTTTTACTTACTAAAATTTAAACTTTAGTATCAACATTTA
>455_104222_1229_1773 length=102 TTTCGACACATGATAAACGTGACATTCGAAATTATAAGTAAACAGCTTTATCACTAAATTTGAAATTCAAGTACATTATCGCACCCANACATGTAGTGCATA
>455_104247_1075_3634 length=106 TTAGATAGATACCCCTTTGTACTGACATATAATAATTATGGCCCAACCTTGAATCATTAATGGCAAACTCGTGTACAAGTGCACTGTCAATAACAAATATTTAGTG
>455_104255_1004_1111 length=120 GTCTATATACAAGTATAAATATATAAATAATATATATAATATATAATATTAATAATATATATAATCTTATAATCTCGTTCTTTTAATTACTTAAATTTTTAAAACAATTTAGGTAAATGC
>455_104269_0631_3620 length=108 ATAATAAATAATTTAAACTTTTGCGACTTATTTCCAAGTACAAAGGGTTATCTAACTTGTTTTTCAAAAAGTTATTTTTTATTATTCACGAAAATATTTGTTATTGAC
>455_104286_0293_0919 length=102 GTAATAGAAATAGTTATACATGTGCCGATAATATGCACTACATGTGTGGGTGCGATAATGTACTTGAATTTCAAATTTAGTGATAAAGCTGTTTACTTATAA
>455_104293_1966_0924 length=122 CCATGACAAACAATCGTGTACAAGTGCCGATAATAAATAATTCGAAGTAACTTTTTGAAAGATACCCCTTTGTACTTGGAAACAACAAGTCGCAAAAAACAAGTTTCCATTATATGCCCAAC
>455_104322_0256_2679 length=117 GATAACACTTGCAATTTATTATTTCCAGGTATTTTTTAAAGTTATTTCAGGGTTGGGCCAATAGATAGAACCTAAGTATTTATTATTCACAAATTACTTAGCAGTTGGGCATATAAC
>455_104379_0280_3855 length=121 TGTACAAGTGCATTGTCAATAACAAATATTTAGTGAATAATAAAATTCCCCAAGTTCTATCTATATAGCCCAACCTTGAAATAACTTTTAAAAACAAGTTAGATAACCCTTTGTATTATCA
>455_104517_0243_2712 length=130 GAAAAAAAAAGTTTAATCTATACAAGTTCCCAATACATGTCCCACCCATTTCGTGAATAATAAAATTTCCCAAGTTCTATCTATATGTCCCAACCTTGAAATAACTAACAAGTTAGATAACCCTTTGTAC
>455_104525_1191_0220 length=136 AGAAATAATTGCAAGTGTATTTATTAAATTATTAGTACATTTAAAGTTGGGAAATACTACAGGACATTTTATAGAAAAATTAAAAAAATAAATGTTTTTAAAAATTTCATTTATTGCAAATTCCAATTGTTTATTA
>455_104526_1893_2915 length=108 TATAGATAGAACTTGGGAATTTTATTATTCACTAAATATTTGTTATTGACAGTGCACTTGTACACGAGTTTGCCATTAATGATTCAAGGTTGGGCCATAATTATTATA
>455_104531_0738_2164 length=145 ACTTAGTTTTTAAAAGTTAATTTTTATTAATTCACGAATCTATTGTCAATAATAAATAATTTAAACTTAATTGCGACTTATTTCCAAGTACAAAGGGTTATCTAACTTGTTTTTAAAAAGTATTTTTTAATTATTCACGAATCTA
>455_104688_0630_2552 length=67 GTACCAATCAATTGCACAAGTAGTTTTCACTATCGATTGTTCAATAGAATGTAATAGGTATAAAAGC
>455_104794_1538_1980 length=86 ACAAAGAGATAAATATATGAATTCAAGTAAATTCAATATAAAACGGGAGAGATTTAGCACTGACCGTGAGAGTGATACCGATTCTG
>455_104804_1129_3882 length=134 ATAAGTTATTTACGTTTTAAAAATAATATTTTTAGCGGTAAAAACCCATGTGTAATTAAATAACTTTATCTATATAACCGATAAATTAAAAAAAACAAATGAATTCAGATAATGGCAAACTCGTGTACAAGTGC
>455_104891_0165_2661 length=73 TTTAACTGTGAAAATTATTTTCAAGTAAAAACCTTTTATACCTATTACATTCTATTGAACAACTGATAGTGCT
>455_104916_0068_1032 length=110 TAGATAGAACTTGGTAATTTTATTATTCAACTAAATATTTAGTTATTGACAGTAGCACTTGTACACGAGTTTGCCATTAATGATTACAAGGTTGGGCCATAATTATTATA
>455_104917_0341_0383 length=117 CACATTAGCTGGTGGTTCTATTTTACTTATTTTCTAAGCAATTTAATAAATTTGTTATTTAGTTTAATAAATTACAAATAGATATGGGCAATGGTTGCAAGAGTTCGGTTAGTGAAA
>455_104941_1510_3114 length=99 GTAAACAGCTTTATCACTAAATTTGAAATTCAAGTACATTATCGCACCCACACATGTAGTGCATATTATCGGCACATGTATAACTATTTCTATTACTCA
>455_105007_0723_3264 length=55 CATGATAATTGAGGCGGGTCTTTAGATAAGATAAGATAAGAGAGATAAGATAAGC
>455_105008_1913_3677 length=127 CAAAGGGTTATCTAACTTGTTAGTTATTTCAAGGTTGGGCCATATAGATAGAACTTGGGAAATTTTATTATTCACGAAATGGGTGGGACATGTATTGGGAACTTGTATAGATAAAACTTTTTTNTTT
>455_105058_1727_1972 length=119 ACTTTGTCAAATTGTTTCAGCTAGTATTATAGTATTTAAAATAGTATTAGAGATCCTTTTTTGATTGTTTCAGCTGTTTAGTATTCTCATTTAATTTTTGTTTAAATCCTTTATTAAGC
>455_105073_0718_0983 length=86 TTTGCGAAAATAAATTAAAAAAATTTAACGATTTTGGAACGTGAAATATAATAGCTTCAAGTGGAGTAAACAAATTTATCACTAAC
>455_105159_0697_1290 length=131 TAAGTAATTTAGTGTAAATAATAAATACTTAGGTTCTATCTATTGGCCAACCCTAAGAAATAACTTTAAAAAATAACTGAAATAATAATTGACAGTTAGTTATACTAAATGTATTGGACTTGGATAGCCCG
>455_105171_1749_1963 length=71 CTAACTTGTTTTTTTAAAAGTTATTTCAAGGTTAGCCCATACAGATAGAACTTGTTTGAGAATTTTATTAC
>455_105204_0453_3637 length=58 AATATATTGGATTATTCATTGGCGGTGTATATGAGCACATTTGAAATGAATGGCTTCC
>455_105212_0411_2602 length=129 ATTCTTTAAACCATTAAGTTCATAAAATATATTTAAACCTAATCGTTGTAAATAATTTTAAGTGTAATAATATTTGGATTGACAAGTATTTTATTCATAACATGACTTTTAAATTTCTTACTATCAACC
>455_105229_0082_1369 length=145 ATTAGTTTTAATAGTTTAATAAAAACCTTGGTCTTGTAAACCAAAATTAAATTACAAATTTTTAAAACATCAAGAAAAAAGAAATTCTTTATCATTAATCTCCAAAATTAATATTTTTTTTAAACTACTTCTTGAAATTATTCAA
>455_105252_0532_2564 length=108 ACTTAGATCAACATTATGTTTTATAAAAAATTAGTATTTCTGTCACATTAGCTGGTGGTTCATTTCATTTTCAAGCAATTTATAATTGTATTGTTTATAAATTACAAA
>455_105253_1902_1212 length=114 GTGCGTTAATTTTTCCCATTAAATCAGTTATATAATATGAAAATGATGAAATTATATCATCATGATTTGTTATTATTAAATTTTTAACATATTTCAAATATAATTTTGAATAAC
>455_105343_0477_1034 length=101 TAAATTTTGGCATATGTAATATAGAGAAATTGTCTTTTCTTTAATTCTCTTTGTCGATTTTGTTTTTTTCTTGTAAAAATTATTCAAAAATGTCTTAACAC
>455_105422_1000_2404 length=115 AAACAAATCCGTTTGTCAAGATACAACGAAACTACATACTATCAGAACCTGATTATATAACATTTAAAAGGCAAGTAGATAACGGCGGCTTGTCATGTAAAAAATCATTTGTTTA
>455_105467_1567_3768 length=108 TTTCAAACTGACGACAACGATATAAGTGCAACACAAAATGAAATATGTGCGACAAAAAACTTGTTCTTGCGCAAATACACACTGGGACCCCAAAGAGGTAGCCATGGC
>455_105552_0318_0669 length=118 ACATTGATAACACTTGCAATTTATTATTTCCAGGTATTTTTTAAAGTTATTTCAGGGTTGGGCCAATAGATAGAACCTAAGTATTTATTATTCACAAATTACTTAGCAGTTGGGCATA
>455_105559_1152_1791 length=91 GATCACATCACATAGTAAAAAAATAAAAATTAGCAAGTTGTCAAATTGTCAACTTGATCATTCTACAATTCTACGAGAGTATAACCATTGC
>455_105600_0364_2304 length=140 AATTTTCATAAAGACTTTTGTTTTTATTTTAAAAAGTGTTTATTATACAAAATAAATGGAAACATTACAGCCGTTTATAAAGAGTATAAAGAGTGAATAAAAAATAAACTTAATTAAATAACAAGTGTTGAGAAATTCTA
>455_105615_0372_0289 length=123 ATTATAGATATAAACTTAGAAATCACAAATATTATTTTAATATTTATAAAGAGAGGTATTATAATAATAGAATTTCTCAACACTTGTTATTTAATTAAGTTTATTTTTATTCACTCTTTATAC
>455_105629_1187_0036 length=89 TTCGTTATAATATTATTAGTTTTTTGTCAATAAACAATGGGTCAAGTCTTCGCCAATACAAATTTCTTTACATAATGTTGAAGAACTAC
>455_105688_0362_1511 length=101 TATGGGCAATGGTTGCAAGAGTTCGGTTATGAAATGTGTTTTATAATTGTGTCGAACCATAATTGCGTATAACATGATATCATCTGTGTATAGTGTTTAAA
>455_105693_1221_0970 length=132 ATGGTACCTTCTCCCTTCAACGGCTAATAATGTTGGGTATTAGTGATAAGGAAGTTTGTAATGCAGTAATTAATATATTTAATTCTATTGAAAAAAATAACGACATGTTAAAAAAATTTGATTTTAAAAAAA
>455_105825_1015_3471 length=105 TTTGATATAAGCGGCATCCAACGAAAAAACTCCATATATATATATACGAATGAAACACTGAATACGTTAAGGCAATTGATTTATGAAAAATGACACTAGTTCATA
>455_105898_1572_3855 length=130 CTTGTGCAATTGATTGGTACTCAATAAAAAAAGTATAAAAATAACGTGATAAAGATAACATGTAAAACTCATTGTATAAGTTATTTACGTTTTAAAAATAATATTTTTAGCGGTAAAAACCCATGTGTAA
>455_106048_0757_1078 length=102 TCTATCGAGATAATGACAAACTCGTTTACCTTGAAATAACTTTTGCGCATTTATTCTATCTATATGGCCCATGACAAACTCGTGTACAAATGCATTAGAGAG
>455_106067_1477_0192 length=111 TTACATGTTATCTTTATCACGTTATTTTATNATTAAATACTTTTTATTGAGTACCAATCAATTGCACAAGTAGTTTTCACTATCAGTTGTTCAATAGAATGTAATAGGTAA
>455_106109_0246_1199 length=116 CTTATCTTATCTAAAGACCCGCCTCAATTATCATGGACCTGGGAACTTTTTTTACAAATGTCGATAGCTGGGAATTTTTTTTACAAGTTATATATGTCAGTTATGTCCGTCGTTGA
>455_106122_1330_1483 length=66 TGGTTACTTATTGTATTGAAATAGAAATACTTGATATTATTGTTGTTGAATTGAAATTGACAAGTC
>455_106131_0848_1676 length=62 TATTCACTAAATATTTGTTATTGACAGTGCACTTGTACACGAGTTTGCCATTAATGATTCAC
>455_106154_1368_1394 length=144 GAAAAAAAAAGAATTCATACGGCAAGTATACAAACTTAAAAATTCTAGTATTATTAACACTTTAAACAATTTAAAATCGATACAATTGTGCCCCAAATATTTTTTAAACAATATTATGTTAAAAATATTTTTAGAAAATTCCTA
>455_106161_1725_1575 length=120 ATTTCTCTGAGAATTTATGACTTTATTTTCAAGTACAACGGGCTATCCAAGTCCATACATTGATAACACTTGCAATTTATTATTTCCAGGTATTTTTTAAAGTTATTTCAGGGTTGGGCC
>455_106188_0520_1555 length=128 GATTTGGTGCCATTCTTTAAACCATTAAGTTCATAAAATATATTTAAACCTAATCGTTGTAAATAATTTTAAGTGTAATAATATTTGGATTGACAAGTATTTTATTCATAACATGACTTTTAAATTTC
>455_106223_1698_0775 length=90 CTATTCGAATTGTATTCAACATTATATATAACAACGACGGACATAACTCACATAACAACGACGGACATAGCTGGAATTTTTTTNTANANA
>455_106370_0851_2529 length=74 CTTGTGCAATTGATTGGTACTCAATAAAAAGTATTTAATGATAAAAATAACGTGATAAAGATAACATGTAAAAC
>455_106392_0235_1904 length=103 TAACAGCAGAGAGTTGAGTTTTTCTGAATTGTTGTTGAAACCCTTTTGACTATAATATATGAGTAATAGAAATAGTTATACATGTGCCGATAATATGCACTAC
>455_106448_0265_2680 length=111 TATACTATATGACTAACCTTAAATTAATTAGTAATAGCAACTCTGTACAAGTGCATTGTCAATAACAAATATTTAGTAGAAGTAATAAAATTCCCAAGTCTATCTATATAG
>455_106480_1348_0787 length=120 TGGGATAAGTTCTTTTAAACGTAATAAATTATTATAACCTTCTGGGTAAAATAGTGTTAAATGTAAAAAATTATTATTTCATTATTAAAAAAAATATAATGTATACAATAATATTAATGC
>455_106492_0841_0338 length=125 AACAAAATCTCGTCAATTTTTAAGAGATTTGAGATCTATATTAAATAAAGAAANATATAAAGATTTAAATAAATTGCAAAATAAAGGAGAAGAGTTGTTTAAAAATTTAAAAAAACATTACTACC
>455_106497_0493_1318 length=128 TTTTCGTTTCAGTCTTTTGTTTATTAATATTATCTAAGAAATTTTTTTAGTATTAGACAATTGTTTTTTTACTTTGCTCCAATTGTTTCATAAATAAATTTTTTAAGTTGTTCATATCTATCATACAC
>455_106513_0137_0258 length=107 TAATGTTTTCCATTCTTTACTACGTTGGAATAATAAGTTATTTTAACGCAGTCGCTAGTGAATTCGTCAGGCATAATCAAAATGAGCATGTTCATAAGTTGCTCAAG
>455_106631_1020_3256 length=81 GTTATGTCCGTCGTTGATATGTATATATTTTTTACAAATGTTGAATACAAGTCGAATAGCTGGGAATTTTTTTATTATATA
>455_106667_1009_3477 length=110 AATGATTCGCTTAGTTTGTACAACTTTAAAAATTTAACACTATACACAGATGATATCATGTTATACGCAATTATAGGTTCGATACAATTATAAAACACATTTCATAACCG
>455_106781_1107_0299 length=101 AAAGAATTGAATGAAAATGTTTGTANAAAGNACTGATAGAAGATTCCGTTATAAGTAGATAAAAAGACTACATTGAGTGAATGAAGCATCTGATGAAGAAG
>455_106809_1193_2396 length=113 TGGAGAACATCAATCAGTTTGAGTTTCCACCCGTTGCGACTGAATTGCGGTTTTATTTGACGGACAAGAAATTCGCAGCTATATTTCAATATAAAAATTATAATTTCACTAAG
>455_106884_0299_1550 length=135 GAATAATAAAATTCTCAAACAAGTTCTATCTGTATGGGCTAACCTTGAAATAACTTTTAAAAAAACAAGTTAGATAACCCTTTGTATTTGAAAATTACAAGTCGCAATTTATATGGTTAGTTAATAAAAGAACAG
>455_106906_0712_4013 length=136 GTTTCTTGGTTATTATTTTTACTTGTAAAGATAACAACAATAAATGAATTTTTGTTTATATTGAAAATTCATTTAAAAAATGAAATAAAAGGTTTTATTTTATTAGTTTCAAGTGATGGCATAATTATAAATGTTG
>455_106949_0899_3184 length=102 GGTCAGTGCTAAATCTCTCCCGTTTTATATTGAATTTACTTGAATTCATATATTTATCTCTTTGTGTTGCAAATATCTTCAAATTTTCTTGATATCTACAAC
>455_106976_1571_2205 length=119 CTTGTACACGGGTCTGTCATTAATAATTCAAGGTTGGGCCATAATTATTATATGACAGTACAAATGGTTATCTAACTTGTTTTTTAAAAAGTTATTTCAAGGTTAGGCTATATAGATAG
>455_106991_0906_2551 length=99 CTTCTCGTGGAACACATGACCAACATTTCAGAGTAGGCTATACTGGCATCGACCACACGGCTGCAAAATTGTACAATATATACCAGGCATTTTTACTTA
>455_107005_0816_0961 length=72 GTTTCAACAACAATTCAGAAAAACTCAACTCTCTGCTGTTATTGAGTTAAATGAATGAGTTAGTGCTAAAGC
>455_107014_0780_1646 length=119 CAAGCGATAATAATTGCGCTGTGGTTTGCGAAAATAATTAAAAAATTACGATTTTGGAACGTGAAATATAATAGCTTCAAGTGGAGTAAACAAATTTATCACTAATTGAAATTCTTAAG
>455_107043_0197_1586 length=109 TGTAGTTGTACTCTGCCATGAAATCCGGCCAGTTGTATTGCTTAGTGAAATTATAATTTTTATATTGAAATATAGCTGCGAATTTCTTGTCCGTCAAATAAAACCGCAA
>455_107150_1293_1781 length=126 TATAAATAATTAATGGCAAACTACGTGTACAAGTGCATTGTCAATAACAAATATTTCGTGAATAATAAAATTTCCAAGTAATCTTGAAATAACTTTTAAAAACAAGTTAGATAAACCCTTTGTAAC
>455_107154_1193_3859 length=103 AAGTGCAACACAAAATGAAATATGTGCGACAAAAACTTGTTCTTGCGCAAATACACACTGGGACCCCAAAGAGGTAGCCATGGCTGTGTATTCTTGGTTTATA
>455_107193_1546_0616 length=88 GACGACCCAGACGATGTGAGTACAATCAGCAATCATAGTCGCAGTCGCAGTCGCAGTCCTCTTGGCTCTCAACACTCTCGACACAGTG
>455_107333_0304_3741 length=110 GTGCATTGTCAATAACAAATATTTCGTGAATAATAAAATTTCCCAAGTTCTATCATACTAAGTCGCAAATCTCCCAATACATGTCCCAACTCATTTCGCGAATAATAAAA
>455_107344_0834_0104 length=85 TTTTATTAACTAACCATATAAATTGCGATTGTAATTTTCAAATACAAAAGGGTTATCTAACTTTGTTTTTTTTAAAAAGTTTAAC
>455_107365_0559_3278 length=122 ATAATTTTCACAGTTAAAAAGTTTCAACAATACAGTTCATTTCAAAGTGAAATAAAATAAAATAAAGTAAAAATGTCTGGTATATTTTGTACAATTTGCAATCGTACGGAGACTAGCAAGAA
>455_107367_0730_3361 length=102 CACGGAGGAATAGTTGCTAATAATTTGCAAGATAAAAAAAGGAACAGCAAATACGATAGGAGCATCAGGATTAATAGGAAGCCATTCATTTCAAATGTGCTC
>455_107384_0977_1057 length=106 TTAGTGTTCCAACACCTTTTATTAACGTTGATGACATTATCGATTTGACCAAGGTATGAGGTATGATGAATTGGTTTCCACTCTGAAGGATCAGATTGTCAAGTTC
>455_107393_1164_0683 length=105 ACAATTTGACAACTTGCTAATTTTATTTTTTACTATGTGATGTGATCATATTGACGAATGGTTTCAAACTGACGACAACGATATAAGTGCAACACAAAAATGAAA
>455_107461_0852_0735 length=126 TATTTCATATCGTCAATTATAAATGTAAAACCGTCATTTTTAAAAAATGTCAAGTAAATTTCTTTTAATAATTTTTTACTTAAATTTTTAACATTATATAAATAAAGAGTAAAGAGGTTTTTTAGC
>455_107477_0291_1965 length=100 ATTAAGTTTATTTTTATTCACTCTTTATACTCTTTATAAACGGCTGTAATGTTTCCATTTATTTTGTATAATAAACACTTTTTAAAATAAAAACAAAAGC
>455_107560_1832_0831 length=110 TTTTGTGGAAATAAATATAGCGGGCGGTTGCAACAAGTGGTTGAAGCCTTCGTCGAAAAAAAGAATTGTTCTCAAATGTGACACATGTTAACATAGTTGACGATGACAGC
>455_107634_0858_2606 length=105 TGAAATAACTTTAAAAAATACCTGGAAATAATAAATTGCAAGTGTTATCAATGTATGGACTTGGATAGCCCGTTGTACTTGAAAATAAAGTCATAAATTCTCAGC
>455_107635_0154_1093 length=90 AATTTTTTTACAAGACATATATAACTTGTAAAAAAATCCCAACTATTCGAATTGTATTCAACATTATATATAACAACGACGGACATAACC
>455_107700_0399_3650 length=105 ATTGTTGTTATTATTGCTGTCATCGTCAACTATGTTAACATGTGTCACATTTGAGAACAATTCTTTTTTCGACGAAGGCTTCAACCACTTGTTGCAACCGCCCGC
>455_107712_1358_1739 length=115 TTGTTATTATTTGTAAATCTGTAGTTACAAAGCTGTTTTGCATCTCTTTTACCAATAGCGTAAAATTGTATGACAACGGTTGCTGCCAGTGTAGGTTTATACCGTCAAAGTTGTA
>455_107714_1201_2778 length=141 TTATTTTTTATTATTCACGAATCTATTGTCAATAAATAAAATAATTTAAACTTTTGCGACTTATTTCCAAGTACAAAGGGTTATCTAACTTGTTTTTCAAAAAGTTATTTTTTATTATTCACGAAAATATTTGTTATTGAC
>455_107787_1387_3688 length=99 CCCATCTTAACAATCATGTAATGCCACTAAAAATGTGTATATACTAATGAGTGTGTGAAGACGGATTCATATGTGTTTGTAAATAACACAGTGTATTTA
>455_107829_0744_1428 length=118 GTCTAAGATATTATATGACAGTACAAAGGGTTAATCTAACTTGTTAGTTATTTCAAGTTAGGGTCCATATAAGATAAGAACTTGGGAAATTTTATTATTCAACGAAATGGGTGGGACA
>455_107918_0499_0959 length=134 TATTATTGTATACATTATATTTTTTTAATAATGAAATAATAATTTTTTACATTTAACACTATTTACCCAGAAGGTTATAATAATTTATTACGTTTAAAAGAACTTATCCCATCATTAGATATTAATTTTAACAA
>455_107919_0699_2946 length=101 AACTATCGAAACCTATACAATTTAAAAGAAAAAAAAATTTAGAAAGAAACCGAAAGTAAGTTTACTTTAAAATTGACAACTTTAAAATTATTAACAACGGT
>455_107926_0213_3488 length=123 GTCTGTCATTAATAATTCAAGGTTGGGCCATAATTATTATATGACAGTACAAATGGTTATCTAACTTGTTTTTAAAAAGTTATTTCAAGGTTAGGCTATATAGATAGAACTTGGGGAATTTTA
>455_107930_1585_0371 length=102 TGTCAATAACAAATATTTCGTGAATAATAAAATTTCCCAAGTTCTATCATACTAAGTCGCAAATCTCCCAATACATGTCCCAACTCATTTCGCGAATAATAC
>455_107935_1379_1867 length=98 TTGTAGATATCAAGAAAATTTGAAGATATTTGCAACACAAAGAGATAAATATATGAATTCAAGTAAATTCAATATAAAACGGGAGAGATTTAGCACTC
>455_107988_0487_2336 length=115 TAACCCTTTGTATTATCATATAATAATTAATGGAAAACTCGTGTACAAGTGCACTGTCAATAACAAAATATTTCGTGAATAATAAAATTCCCCAAGTTCTATCTATATGGCCCAG
>455_108075_1166_0437 length=120 ATCTTCATCAGTGCTTTGTACAACATTTTCATTCAATTCTTTAATTTTTAAGTGTTTTTCTTGGACTAGTATCTTCCTCAATTTGGCGTTTTTTATTTTTCTTTTCAAATGTAGATTCAC
>455_108113_0421_2411 length=88 AAATATTATTACACTTAAAAATTATTTAACAACGATTAAGGTTTAAATATATTTTATGAACTTAATGGTTTAAAGAATGGCACCAAAC
>455_108148_1272_0526 length=126 AAAAATCGTGTACAAGTGCATTGTCAATAATAAAATAATTCGTGAATAATAAAATTCTCAAACAAGTTCTATCTGTATGGGCTAACCTTGAAATAACTTTTAAAAAAACAAGTTAGATAACCCTTC
>455_108151_0757_0799 length=63 CTTTGTACTTGGAAACAACAAGTCGCAAAAAACAAGTTTCCATTATATGCCCAACTGCTAAGC
>455_108259_1855_1249 length=128 TTAAGTTCATAAAATATATTTAAACCTAATACGTTGTAAATAAATTTTTAAGTGTAATAATATTTGGATTGACAAGTATTTTATTCATAACATGACTTTTAAATTTCTTACTATCAACCTGTTCCTTC
>455_108273_1721_3252 length=110 TGAAATAACTTTTGCGCATTTATTCTATCTATATGGCCCATGACAAACAATCGTGTACAAGTGCCGATAATAAATAATTCGAAGTAACTTTTTGAAGATACCCTTTGTAC
>455_108345_0642_2690 length=143 TTTTTAAAAATTTTAACTTGTAGTTATTTTTTCCAATTCTTCTATTCGCCTTTTCATATCTACATTTTCCCGTCTTAATATTAAAACATCTTGTTTAACTGTACATTTTCTTGTTTTAATAATGAAATTTCAAATAAAAACTC
>455_108392_0490_2265 length=112 AACTCGTGTACAAATGCATTAGAGAGATAGCCCTGTGTACTTGGAAACAAATAAGTTAAAACAAGTTATCTATACAAGTTCCAAATATATGGCCCAACCTGTAATGACAAAC
>455_108455_0364_0915 length=105 TTTTAAAAGTTATTTCAAGGTTAGCCCATACAGATAGAACTTGTTTGAGAATTTTATTATTCACGAATTATTTATTATTGACAATGCACGTTGTACACGATTTTC
>455_108484_0126_2511 length=113 GGGCTGGGCCATATAGATAGAACTTGGGAATTTTATTATTCACGAAATATTTGTTATTGACAGTGCACTTGTACACGAGTTTTCCATTAATTATTATATGATAATACAAAGGG
>455_108554_1194_0235 length=116 ATAAATAAAATAGAAAATAATTAATGAAANACAATAAGTTAAACAACCCATTGTTTCGTTTTCATTATGTATGGAACGCATGAGAACCGCGTTGATAACTTCACGCACATAAATAA
>455_108558_1655_2761 length=101 TAAATTGCAAGTGTTATCAATGTATGGACTTGGATAGCCCGTTGTACTTGAAAATAAAGTCATAAATTCTCAGAGAAATATCAATTTTTATTTATACAAAC
>455_108576_0493_1394 length=143 GTTAGATAACCCTTTGTACTTGGAAATAAGTCGCAAAAGTTTAAATTATTTATTATTGACAATAAGATTCGTGAATAATAAAAAATAACTTTTTAAAAACAAAGTTAGATAACCCTTGTACTTGGAAATAAGTCGCAATTAAG
>455_108583_0569_0405 length=114 CTATAATATTGGGAACCTGTATAGATAGAACTTTTTTTTCTGATAATTTAATTATATAAACAGTACAAAAGGGTTATCTATCTATTGACAAATGCACTTGTACACGAGTTTGCC
>455_108702_1048_3106 length=83 GTGTATTCTTGGTTTATATGTGTATAACCCCCCAAGAATACACCAGTCTCATATGGGGGAATGGTAGGGGGACCCCAGCTATC
>455_108752_0270_2325 length=102 TGTGCCGATAATATGCACTACATGTGTGGGTGCGATAATGTACTTGAATTTCAAATTTAGTGATAAAGCTGTTTACTTATAATTTCGAATGTCACGTTTATC
>455_108764_1395_0140 length=131 AAAAAAATACATATATAAAAATATTAAATAATTTAAATTNATCTTATCAATTCTTTCAGATAACATGAAACCATCATTAAAAGAAAAAAAATTGAAAGAAACGAAAGAAGTTCTTTAAAATCTACCAAATC
>455_108776_0991_0567 length=134 ACCTAATACTTACGACTGTTCTTTTATTAATAACCATATAAATTGCGACTTGTAATTTTCAAATACAAAGGGTTATCTAACTTGTTTTTTTAAAAGTTATTTCAAGGTTAGCCCATACAGATAGAACTTGTTTG
>455_108811_0297_3330 length=105 ACATTTACTATTGATATGAACTAGTGTCATTTTTCATAAATCAATTTGCCTTAACGTATTCAGTGTTTCATTCGTATATATATATATGGTAGTTTTTTCGTTGGA
>455_108826_1743_0126 length=113 AAGAGTTCGGTTATGAAATGTGTTTTATAATTGTGTCGAACCATAATTGCGTATAACATGATATCATCTGTGTATAGTGTTAAATTTTTTAAAGTTGTACAAACTAAAGCGAA
>455_108874_1251_2974 length=63 CTTGTATTCAACATTGTAAAAAATATATACATATCAACGACGGACATAACTGACATATATAAC
>455_108959_1863_1555 length=110 AGTCAATTTGCTTTGAACAATTGGACGGAATATCTATGCGTTATATAATTAAAGATGCCAATGGGAATAATTTTTTTACAAAAGATCATGGCCAGTTTAGCAACTAATAA
>455_108983_0746_3634 length=106 TTGAAACCATTCGTCAATATGATCACATCACATAGTAAAAAAATAAAAATTAGCAAGTTGTCAAATTGTCAACTTGATCATTCTACAATTCTACGAGAGTATAACC
>455_109040_0724_1033 length=85 ATCTATATACAATACACTATATTTTGGATACCTAAAGAAAAATTGAATCTTATACCCATAATGTTCTCCACTCTTTACTACGTTC
>455_109043_1375_0972 length=114 ATAACGATGTGGACAACGAGAAGATTAGTTACCAATAAGAACGTTTATTTGATTGACCGTCAACGGTAAAGAGTATGATGAGAATGGTTCCGTTATTGTTTCAGAGCGTAATTG
>455_109061_0258_2966 length=106 CTTTCAATTTAATATTATATTGTTCTTCTAATTCTCTTTGTGTATTTTTTACTATGTGATGTGATCATATTGACGAATGGTTTCAAACTGACGACAACGATATAAG
>455_109140_1367_2531 length=109 AAGTGCATTGTCAATAACAAATATTTCGTGAATAATAAAATTGCCAAGTTCTATCGAGATAATGACAAACTCGTTTACCTTGAAATAACTTTTGCGCATTTATTCTATC
>455_109191_0760_0620 length=111 ATGAAATGAATACCACATGCCTCACGAACAAGCGATAATAATTGCGCTGTGGTTTGCGAAAATAATTAAAAAAATTTACGATTTTGGAACGTGAAATATAATAGCTTCAAG
>455_109269_1343_3580 length=140 ACTTGGAAATAAGTCGCAAAAGTTTAAATTATTTATTATTGACAATAGATTCGTGAATAATAAAAAAATAACTTTTTAAAAAACAAGTTAGATAACCCTTTGTACTTGGAAATAAGTCGCAATAAGTTTAAATTATTTAC
>455_109311_1989_1599 length=112 AGTTATTTCAAGGTTGGGCCATATAGATAGAACTTGGGAAATTTATTATTCACGAAATGGGTGGGACATGTATTGGGAACTTGTATAGATAAAACTTTTTTNTTTNGATATA
>455_109423_1204_2585 length=125 AATATATGACGACTTATTATTTTCAAGTACAAAGGGTTGGGCCATATAGATTAAGTTATTTCAAAGTTATTAACAGTTATTACCTGTTCAATTACACACGGGTTTTTACCGCATTTGTTATATTG
>455_109579_0345_3199 length=112 TTATATTGAAAAATTCATTTAAAAATGAAATAAAAGGTTTATTTTATTAGTTTCAAGTGATGGCATAATTATAAATGTTGATATATAGGACACTGATGCTGCGGTAAGACCA
>455_109590_0727_3528 length=103 ATTGTCAATAACAAATATTTCGTGAATAATAAAATTGCCAAGTTCTATCGAGATAATGACAAACTTACCTTGAAAAAATTGCGCATTTATTCTATCTATATGC
>455_109616_1146_2487 length=113 AAAAAATTACCAGCTATGTCCGTCGTTGTTATGTGAGTTATGTCCGTCGTTGTTATATATAATGTTGAATACAATTCGAATAGTTGGGATTTTTTTTACAAGTTATATATGTC
>455_109757_0109_2930 length=126 TTTCTTTCAATTTTTTTCTTTAACGATGGTTTCATAGTTATCTGAAAGAATTGATAAGATGAATTTAAATTATTTAATATTTTTATATATGATTTTTTTGATTTGCATTTTATAATAAATGTTTAA
>455_109775_1673_3345 length=135 GTTAGTGCTAAAGTAAAGTAGTAGAGTCGATAATTATATTAGTATGGGTCGAATTAAACATGGATTTTGATAATAACTCAACTTGATGTTTATTTAAAAAATTTACTTTTCTTAAATTTAAAAAATAGTGGAAAA
>455_109813_0183_2296 length=106 TTGTATTGCTTAGTGAATTATAATTTTATATTGAAATATAGCTGCGAATTTCTTGTCCGTCAAATAAAACCGCAATTCAGTCGCAACGGGTGGAAACTCAAACTGA
>455_109846_1214_0824 length=134 TATAGGTACATTTTTATATTTGATAGAAGAAATAATTAGCAAGTGTATTATTAAATTATTAGTACATTTAAAGTTGGGAAATACTACAGGACATTTATAGAAAATTAAAAAATAAATGTTTTTTAAAAATTTCA
>455_109853_0324_4031 length=116 ATAATACAATACACTATATTTGGATACCTAAAGAAAAATTGAATCTTATACCCATAATGTTCTCCACTCTTTACTACGTTGGAATAATAAGTTAATTTAACGCAGTCGCTAGTGAA
>455_109893_1683_1934 length=121 GTTTTAATAATGAAATTTCAAATAAAAACTCTTTTTTCTTAGGAATATTACTACAAGAACATGATTTTCGCTTCAATTCTTTTATTGCATTTTCTAAATCTAGTATCTTTTTTTTTGTTTC
>455_109946_1946_2437 length=119 AATATTTGTTATTGACAATGCACTTGTACACGGGTCTGTCTATTAATAATTTCAAGGTTGGGCCAATAATTATTATATGACAGTACAAATGGTTATCTAACTTAGTTTTTAAAAAGTTA
>455_109985_1805_3423 length=123 TGCACTTGTACACGAGTTTTCCAATATATATATGAACAGTTACAAAGGGTTATCTAACTTGTTTTTTAAAAAAGTTATTTCAAGGTTGGGCTATATAGATAAGAACTTGACAATTTTATATTC
>455_110043_1100_2048 length=104 TTATTGAAGAAGAGAACTTGACAATCTGATCCTTCAGAGTGGAAACCAATTCATCATCCTCATCCTTGGTCAAATCGAATAATGTCATCAACGTTAATAAAAGG
>455_110076_0985_2335 length=137 GTTACATCTGAATTAATAAACAACATTTCTTCGACAAGTAATTTTAAAATATAAAAAATAACAATTGGATTTAATATTTTTAAACAAATAAAATTACAACACATTTAAAGGTATAATAAAGTGAGACAAGTTGGAAC
>455_110080_0209_0223 length=99 AGATTTAATTGTATATTCTCCGGTTGTTGATAAATTTTTTAACAATAACAAAAACCAACTTTTATATGAATTTATATACAAAATAATAAATTAATTTGC
>455_110243_1739_0310 length=128 TTTCATATGTTATACAATCAAGTTTCAATTATATAACAAAAAAGAAACTGTACCTTCTATTATATATTTTTTTTTTCTACATAACAAACGAACGGACATTGCTGGAATTTTTTTTTACTAAGACTATA
>455_110413_1685_3897 length=115 AAACAAATCCGTTTGTCAAGATACAACGAAACTACATACTATCAGAACCTGATTATATAACATTTAAAAGGCAAGTAGATAACGGCGGCTTGTCATGTAAAAAATCATTTGTTTA
>455_110418_0212_0976 length=128 ATTGCACAAGTAGTTTTCACTATCGATTGTTCAATAGAATGTAATAGGTATAAAAGGTTTTTACTTGAAAATAATTTTCACAGTTAAAAAGTTTCAACACTACAGTTCATTTCAAAGTAAAGTAAAAA
>455_110453_1046_2191 length=115 TATCAAATTTTTTAACATTTGCGTGCGAACACACATTTGATAATATAGTAAATATTGTTGCTGTTTATATTCAACGATTTCAACAATTCTCAACTGAAAACTTTAATCCGTTAAA
>455_110463_1323_2843 length=87 AATCGTTTGAATTGAATATAATTATTAAAACATTTATTATAAAAATGCAAATCAAAAAAAATCATATATAAAAATATTAAATAATTC
>455_110468_1153_1919 length=104 ACCATTCTCATCATACTCTTTACCGTGACGGTCAATCAAATAAACGTTCTTATGGTCACTAATCTTCTCGTTGTCCACATCGTTATATTACTCCTCGTCATCAG
>455_110485_0870_1172 length=115 AGTAGTGCTTGTTGTTGTTGTTGTAGTGCTTCTTCGTGTTGTTGTCTCTCTGTTAAAAATAATTTCTTGTAGTTGTGCATTTTGATTTAATACGTTATTTAATACGTATTGTAAA
>455_110488_0118_2027 length=112 ATTTAAGGGACTGGACCATATAGATAGAACTTGGGAATTTTATTATTCACGAAATATTTGTTATTAGACAGTGCACTTAGTACACGAGTTTCCATTAATTATTATATGATAA
>455_110511_1283_1423 length=88 ACTGCTAAGTAATTTGTGAATAATAAATACTTAGGTTCTATCTATTGGCCCAACCCTGAAATAACTTTAAAAAATACCTGGAAATAAC
>455_110535_1212_1724 length=91 CAGTCGGCAGTCGCAGTCCTCTTGGCTACTCAACACTCTCGACACAGTGTGCGGCCTGATATTGATACTGATGACGAGGAGTACTATAACG
>455_110580_0765_2217 length=104 ATAGAATAAAATGCGCAAAAGTTATTTCAAGGTAAACGAGTTTGTCATTATCTCGATAGAACTTGGCAATTTTATTATTCACGAAATATTTGTTATTGACAATC
>455_110603_0589_3496 length=128 CTTCAAAACAATATAATTTAATAAAAAAATTATATTCGTTTTCCGGTAATAAAATACTAGGCCAATTTAGTCATGTTGTTATAAGCATAAAAAATGACAACTACACTAAATGCAAAAAACTTGGTTGC
>455_110722_0114_2783 length=117 TTCGCAGCTATATTTCAATATAAAAATTATAATTTCACTAAGCAATACAACTGGCCGGATTTCATGGCAGAGTACAACTACAATTTTCATAAAGACTTTGTTTTATTTAAAAGTTAG
>455_110796_0897_0973 length=85 GTCCCCTACCATTCCCCATAATGAGACTGGTGTATTCTTGGGGGGTTATACACATATAAACCAAGAATACACAGCCATGGCTACC
>455_110799_0682_0240 length=125 GGTTATCTAACTTGTTTTTTTAAAAGTTATTTCAAGGTTAGCCCATACAGATAGAACTTGTTTNAGAATTTTATTATTCACGAATTATTTATTATTGACAATGCACTTGTACACGATTTTTTCCA
>455_110900_1752_0341 length=75 GTTATCTAACTTGTTTTTTAAAAAGTTATTTTTTATTATTCACGAATCTATTGTCAATAATAAATAATTTAAACC
>455_110946_1239_1817 length=111 CTGTAGTATTCTTGGTTTATATGTGTATAACCCCCAAGAATACACCAGTCTCAATATGGGGAATGGTAGGGGACCCAGCTAATCTCTTTTACACATAGGCTATCTCTTTCG
>455_111020_1977_3260 length=128 TTACATTATTAATTTTCTTAACTAAATTCGAATATCAAATGGTACAAAATAGAATAAATACTAATCGTCGGAGTACAATTATATTATATTACGTCTAATATTTATTTTTACAACCTTAGTTCTCGTAC
>455_111109_0165_1464 length=133 TTTATGAAAAATGACACTAGTTCATATCAATAGTAAATGTTTTTTGGAATTGTATTTACATTTATTGGAATGTTACTTTTAAATTATAACACATTGTTTAACGTTGAAAGAAAAAAAAAATAAAAAATAACGA
>455_111141_1784_3696 length=117 TATTTTTTATTATTCACGAAAATATTTGTTATTGACAATGCACTTGTACACGAGTTTGCCATTATTAATTCAAGGTTGGGCAATATATTGGGGAACTTGTATAAATAGAACTTACTC
>455_111219_0958_3533 length=135 AAATTCTCAAACAAGTTCTATCTGTATGGGCTAACCTTGAAATAACTTTTAAAAAAAACAAGTTAGATAACCCTTTGTATTTGAAAATTACAAGTCGCAATTTATATGGTTAGTTAATAAAAGAACAGTCGTAAG
>455_111267_0283_0269 length=104 TAACCAAATGATTACAATGGTTATACTCTCGTAGAATTGTAGAATGATCAAGTTGACAATTTGACAACTTGCTAATTTTTATTTTTTACTATGTGATGTGATCA
>455_111289_0819_2631 length=94 AGAATGTCAGTATAGCCACTTTGAAATGTGGTCATGTGTTCCACGAGAAGTGCATCATTAAGTCGTTTGAGGCGCACAAGAAGTGTCCATATTG
>455_111504_1205_2946 length=92 TACTAGAATTTTTAAGTTTGTATACTTGCCGTATGAATCTTTTTTTTCCCGTAAACGATTGTCCATTGAATACAAAATGTTGCAAATTTAAC
>455_111518_1715_1780 length=138 ATTTCTCAACACTTGTTATTTAATTAAGTTTATTTTATTCACTCTTTATACTCTTTATAAACGGCTGTAATGTTTCCATTTATTTTGTATAATAAACACTTTTTAAAATAAAAACAAAAGTCTTTATGAAAATTGTAG
>455_111718_1341_3960 length=153 AGTAATTAATATATTTAATTCTATTGAAAAAAATAACGACATGTTAAAAAAAATTTGATTTTAAAAAAATAAATAAAAAAACACATTTATTGTAAATAAAAAAAAAATAATACAAAGTAATTATTTATTTGAAATATTTTTTCCGCAATCACG
>455_111723_0131_1999 length=117 AGATAACGGCGGCTTGTCATGTAAAAAATCATTTGTTTATATTGAAAAAAATTTTTTAACAAGAAGTAAGCAATATTTGTGCAAGAAAAAAATATACAAATGCTAGAGATATTTGTC
>455_111814_1586_2915 length=95 ACTAAATTTGAAATTCAAGTACATTATCGCACCCACACATGTAGTGCATATTATCGGCACATGTATAACATTTCTATTACTCATANATTATAGTC
>455_111880_1318_2493 length=123 TATATTTAAACCTAATCGTTGTAAATAATTTTTAAGTGTAATAATATTTGGATTGACAAGTATTTTATTCATAACATGACTTTTAAATTTCTTACTATCAACCTGTTCCTTCTGTGTTATATC
>455_111928_0336_2746 length=112 TTACTCATATATTATAGTCAAAAGGGTTTCAACAACAATTCAGAAAAACTCAACTCTCTGCTGTTATTGAGTTAAATGAATGAGTTAGTGCTAAAGTAAAGTAGTAGAGTCG
>455_112001_0470_2856 length=115 TTCTTTTGTATATAATGAAACTGATTGTATAACATATGAAACTAGTGCCTTTGTTCAATAGTCCATGCGATAAAAAATTAAGTGTCGAATAAAATTTTTAATAATGAAAATGGAA
>455_112179_1904_2033 length=137 ATTGTCAATAATAAATAATTTAAACTTATTGCGACTTATTTCCAAGTACAAAGGGTTATCTAACTTGTTTTTTAAAAAGTTATTTTTTATTATTCACGAATCTATTGTCAATAATAAATAATTTAAACTTTTGCGAC
>455_112235_1734_3956 length=115 CTGCGTTAAATTAACTTATTATTCCAACGTAGTAAAGAGTGGAGAACATTATGGGTATAAGATTCAATTTTTCTTTAGGTATCCAAAATATAGTGTATTGTATATAGATTATAGA
>455_112273_1796_2883 length=128 AAGGGTTATCTAACTTGTTTTTTAAAAATTATTTCAAGGTTAGGCAATATATTGGGAACTTGTATAAATAGAACTTGGGAATTTTATTATTCACGAAATATTTGTTATTGACAGTGCACTTGTACACG
>455_112359_0927_3576 length=78 TCAGTTTCATTATATACAAAAAGAAACTGTACCTTCTATTATATATTTTTTTTCTACATAACAAACGAACGGACGATT
>455_112400_0961_2472 length=129 GACATATATGCAACATTTCCAATATTGTTAAAAATTTTAGTCAAATTTATTCATGTATTAATATATTCCGGAATCCACTTAAACTTTTTCTTCCAAACTTTTTCTAACGACGGTATTGTTAATAATTTA
>455_112478_0681_3805 length=72 ATTGAACAAAGGCACAGTTTCATATGTTATACAATCAGTTTCATTATATACAAAAAAGAAACTGTACCTTCC
>455_112642_0281_1354 length=100 TCGACACATGATAAACGTGACATTCGAAATTATAAGTAAACAGCTTTATCACTAAATTTGAAATTCAAGTACATTATCGCACCCACACATGTAGTGCATA
>455_112660_0732_2447 length=99 AAAATTGTCAAGTTCTATCTATATAGCCCAACCTTGAAATAACTTTTTAAAAAACAAGTTAGATAACCCTTTGTACTGTCATATAATAATTAATGGAAC
>455_112712_0678_2892 length=98 TTTGTCATTATCTCGATAGAACTTGGCAATTTTATTATTCACGAAATATTTGTTATTGACAATGCACTTGTACACGAGTTTTCCATTAATTATTATAC
>455_112762_0408_2832 length=80 CGTCATCAGTATCAATATCAGGCCGCACACTGTGTCGAGAGTGTTGAGAGCCAAGAGGACTGCGACTGCGACTGCGACTA
>455_112794_0463_0237 length=87 GCAATGGTTGCAAGAGTTCGGTTATGAAATGTGTTTTATAATTGTGTCGAACCATAATTGCGTATAACATGATATCATCTGTGTATC
>455_112804_1243_2450 length=107 ATCATATCATCTTCGAATAGATAACAATTATCCAAATTATTAGTTGCTAAACTGGCCATGATCTTTTGTAAAAAATTATTCCCATTGGCATCTTTAATTATATAACG
>455_112822_0156_2401 length=145 TATATTGCCTAACCTTGAAATAATTTTTAAAAAACAAGTTAGATAACCCTTTGTACTTGGAAATAAGTCGCAATAAGTAAATTATTTATTATTGACAATATTTTCGTGAATAATAAAAAAATAACTTTAAAAAAACAAAGTTAGA
>455_112824_0483_2220 length=113 CCTAGCCTTGAAATAACTTTTAAAAAACAAGTAGATAACCATTTGTACTGTCATATAATAATTATGGCCCAACCTTGATTATTAATGACAGACCCGTGTACAAGTGCATTGTC
>455_112836_0115_3000 length=109 TTTGGGGTCCCAGTAGTGTATTTGCGCAAGAACAAGTTTTAGTCGCACATATTTCATTTTGTGTTGTCACTTATAATCGTTGTCGTCAGTTTGAAACCATTCGTCAATA
>455_112862_1966_1942 length=108 AACGAAAAAAGGTATGTATAATATTGTTTATTTTTTATTTAATATTTTTTTATTAATACTTTATTTATTTATAGATTTAACATTTGAGGAAAAAATTAATGACTACGC
>455_112922_1873_1654 length=112 CTCTTCTTCAATAAACGAAACGTTCAATGATATTAGTAAGAAAACAACGGCATTCATCGGCGATTTTTATAAAAATGCTACTTCGGATGAGAAATTGCGCGATAGAAGTGGG
>455_112960_0409_2177 length=121 TTATTATAAATATTTAGTAAATTTCATTTAGTGTATTCCTATTTGTTTTCTATTGTATGACAAGTACATTAGTTAAAGATCTGTAGTCAAATTTTTCTGGTTACATTAATACTTACAGTAA
>455_112970_0337_0095 length=108 TATATGGCCCAACCTGTAATAGANAAACTCGTTTACCTTGAAATAACTTTTGCGCATTTATTCTATCTATATGGCCCATGACAAACAATCGTGTACAAGTGCCGATAA
>455_113053_1815_0488 length=98 AACCAATTCATCATCCTCATCCTTGGTCAAATCGATAATGTCATCAACGTTAATAAAAGGTGTTGGAACACTAACAAGTGGCGTCTCCAGCCGGATCC
>455_113071_1277_2897 length=97 TGTCAGTATAGCCACTTTGAATGTGGTCATGTGTTCCACGAGAAGTGCATACATTAAGTCGTTTGAGGCGCACAAGAAGTGTCCATATTGTGAAAAG
>455_113095_0483_0340 length=100 AAGTAAACAGCTTTATCACTAAATTTGAAATTCAAGTACATTATCGCACCCACACATGTAGTGCATATTATCGGCACATGTATAACTATTTCTATTACTC
>455_113307_1703_3875 length=104 TCATAACACTCTCACAATCAGTGCTAAATCTCTCCCGTTTTATATTGAATTTACTTGAATAACAATTACGCTCTGAAACAATAACGGAACCATTCTCATCATAC
>455_113355_1161_0101 length=116 TAAACAAAATGATTTTTTACATGACAAGCCGCGTTATCTACTTGCCTTTTAAATGTTATATAATCAGGTTCTGATAGTATGTAGTTTCGTTGTATCTTGACAAACGGATTTGTTTC
>455_113367_0709_3241 length=105 AAATTGTATTTCTGTCACATTAGCTGGTGGTTCATTTTCATTTTCAAGCAATTTATAATTGTATTGTTTATAAATTACAAATGATATGGGCAATGGTTGCAAGAG
>455_113373_1277_2122 length=103 CTGCACATTTCTTCTCAACAAATATGTTCAATTTGTTTACATTTTTAAATAAACATATGAAACTTAAATCTACATCATTGTTGTTATTATTGCTGTCATCGTC
>455_113490_0804_1119 length=136 CGTGTCTCAGGTAAAGTAGTAGAGTCGATAATGTATTTTCAAAAAAAACGAATTTGTTCTTTTCATTTTAAATGAAAAAAGTGAAAAAATAAAAAATAATTTTGTGGAAATAAATATAGCGGGCGGTTGCAACAAG
>455_113793_1008_0219 length=85 ATATTTAAACCTAATCGTTGTAATTAATTTTTAAGTGTAATAATATTTGGATTGACAATATTTATTCATAACATGACTTTTAAAC
>455_113824_1085_1587 length=134 AAAATATACCAGACATTTTACTTTATTTTATTTTAATTTCACTTTGAAATGAACTGTATTGTTGAAACTTTTTAACTGTGAAAATTATTTTCAAGTAAAAACCTTTTATACCTATTACAATTCTATTGAACAAC
>455_113845_1083_2922 length=142 GTTAGATAACCCTTTGTACTTGGAAATAAGTCGCAATAAGTTTAAATTATTTATTATTGACAATAGATTCGTGAATAATAAAAAAATAACTTTTTTAAAAAACAAAGTTAGATAACCCTTTGTACTTGGAAATAAGTCGCAA
>455_113910_0838_0658 length=132 AAAAAAATCATATATAAAAATATTAAATAATTTAAATTCATCTTATCAATTCTTTCAGATAACTATGAAACCATCATTAAAGAAAAAAAATTGAAAGAAACGAAAGAAGTTCTTTAAAATTGCAACTTAAAA
>455_114025_0902_3379 length=56 TACAATCAGCAATCATAGTCGCTAGTCGCAGTCGCAGTCCTTCTTGGCTCTCAACC
>455_114074_1850_3146 length=64 CTTTGGGGTCCCAGTGTGTATTTGCGCAAGAACAAGTTTTTGTCGCACATATTTCATTTTGTGC
>455_114249_0582_2756 length=113 CTTGGGGAATTTATTATTCGCGAAATGAGTTGGGACATGTATTGGGAGATTTGCGACTTAGTATGATAGAACTTGGGAAATTTTATTATTCACGAAATATTTGTTATTGACAA
>455_114283_0447_2697 length=81 CAATCATAGTCGCAGTCGCAGTCGCAGTCCTCTTGGCTCTCAACACTCTCGACACAGTGTGCGGCCTGATATTGATACTGA
>455_114381_0123_3434 length=115 TGTTATTTAAATAAGTTACTCTCTTTTTGTATAAATAAAAATTGATATTTCTCTGAGAATTTATGACTTTATTTTCAAGTACAACGGGCTATCCAAGTCCATACATTGATAACAC
>455_114401_0465_1811 length=121 GTACTTGGAAACAATAAGTTAAAACAAGTTATCTATACAAGTTCCAAATATATGGCCCAACCTGTAATGACAAACTCGTTTACCTTGAAATAACTTTTGCGCATTTATTCTATCTATATGG
>455_114537_0362_1571 length=56 TGCACTTCTCGTGGAACACATGACCACATTTCAAAGTGGCTATACTGACATTCTTC
>455_114575_1936_1441 length=134 TATGTTAAAAATAATTTTTAGAAAATTCCTATTCACTTGAAGAATTTTTTTTTAAAAAGTGCAGTAGTAAAACATTAACAAATTATGAAAATGAACATTTCTGGGTATTTTCAATGNTTCGCTTAGTTTGTAAC
>455_114601_0423_1070 length=107 CTTCAAGTGGAGTAAACAAATTTATCACTAATTGAAATTCTTAAGAACAAAGGGACTGTATAGTTTCGACACATGATAAACGTGACATTCGAAATTATAAGTAAACC
>455_114658_0259_1052 length=66 CACATGATAAACGTGACATTCGAAATTATAAGTAAACAGCTTTATCACTAAATTTGAAATTCAAGC
>455_114665_0103_3034 length=116 CAACGAGACTTTATAAACATAAATTGACGGATAAGGATTTTCAAATTGCTCACTTAGCGACAACAAATAGAAAAACTCAAAGAAGATTATGTTGTTCCAGAAAAATTCAAAGAAGA
>455_114922_1091_1174 length=121 ATTTTTTTTACAAGTTATATATGTCAGTTATGTCCGTCGTTGATATGTATATATTTTTTACAAATGTTGAATACAAGTCGAATAGCTGGGGAATTTTTTTTTACTAAGTTAATTACATGTC
>455_114930_0466_0752 length=90 ATTGTAGAATGATCAAGTTGACAATTTGACAACTTGCTAATTTTATTTTTTTACTATGTGATGTGATCATATTGACGAATGGTTTCAAAC
>455_115035_0821_3279 length=63 GTCCGTCAAATAAAACCGCAATTCAGTCGCAACGGGTGGAAACTCAAACTGATTGATGTTCTC
>455_115213_1658_1779 length=93 CAACACTCTCGACACAGTGTGCGGCCTGATATTGATACTGATGACGAGGAGTACTATAACGATGTGGACAACGAGAAGATTAGTGACCATAAG
>455_115218_0339_0286 length=147 CTTATTTCCAAGTACAAAGGGTTATCTAATTGTTTTTTAAAAAGTTATTTTTTATTATTCACGAATCTATTGTCAATAATAAATAATTTAAACTTATTGCGACTTATTTCCAAGTACAAAGGGTTATCTAACTTGTTTTTTAAAAAG
>455_115320_0823_3723 length=155 AATTATAATTTCCTAAAGTCTTTTAATTATTTAACTAAAAAAACCTCTTTCTCTTTATTTATATAATGTTAAAAATTTAAGTAAAAAAATTAATTAAAAGAAATTTACTTGACATTTTTTAAAAAATGACGGTTTTACATTTATAATTGACGATA
>455_115326_2001_1660 length=117 GCATATGTAATATAGAGAAATTGTCTTTTCTTTAATTCTCTTTGTCGATTTTGTTTTTTCTTGTAAAAATTATTCAAAAATGTCTTAACATTGTTTGTGCGCATCAAATGTATTTAA
>455_115331_0377_0764 length=69 CCATATATTTGGAACTTGTATAGATAACTTGTTTTAACTTATTGTTTCCAAGTACACAGGGCTATCTCC
>455_115404_1337_2331 length=88 CATCCGAAGTAGCATTTTATAAAATCGCCGATGAATGCCGTTAGTTTTTCTTACTAATATCATTGAACGTTTCGTTTATTGAAGAAGC
>455_115518_0804_2523 length=113 CCTATTCAATAGCACGAACGGACGAGGATACGGTGAAGGTATTAAAAGAAGAAACAAATCCGTTTGTCAAGATACAACGAAACTACATACTATCAGAACCTGATTATATAACA
>455_115548_1770_2418 length=106 ATATGAAATGATGCCCGAGTCAATTTGTCTTTGAACAATTGGACGGAATATCTATGCGTTATATAATTAAAGAATGCCAATGGGAATAATTTTTACAAAAGAATCA
>455_115629_1612_2086 length=142 TTGGTACTCAATAAAAAAAGTATAAAAATAACGTGATAAAGATAACATGTAAAACTCATTGTATAAGTTATTTACGTTTTAAAAATAATATTTTTAGCGGTAAAAACCCATGTGTAATTAAATAACTTTATCTATATAACCG
>455_115662_1077_1412 length=103 GTTCATTTCAAAGTAAAGTAAAAATAGCCTGGTATATATTGTACAATTTGCAGCCGTGTGGTCGATGCCAGTATAGCCACTCTGAAATGTGGTCATGTGTTCC
>455_115793_1880_0958 length=80 AGCTGGGAATTTTTTTACTAAGTTATATATGTCAGTTAATAGTCCGTCGTTGATATGTATATATTTTTACAAATGTTGAC
>455_116075_0334_0193 length=115 AGTTTGCCATTATTAATTCAAGGTTGGGCAATATATTGGGAACTTGTATAAATAGAACTTACTCTAAGGCTGAGTAATATAGATAGAACTTGGGAATTTTATTATTCACTAAATA
>455_116149_0906_0469 length=144 CGGATGAAATGGAAACATTGTATACATTTTGTCGTGATTGCGGAAAAAAATTATTTCAAATAAAATAATTACTTTGTATATTTTTTTTTATTTACTAATAAATGTGTTTTTTTATTATTTTTTTAAAATCAAATTTTTTTAACA
>455_116164_0612_2375 length=133 AATTCTCAAACAAGTTCTATCTGTATGGGCTAACCTTGAAATAACTTTTAAAAAAACAAGTTAGATAACCCTTTGTATTTGAAAATTACAAGTCGCAATTTATATGGTTAGTTAATAAAAGAACAGTCGTAAG
>455_116185_0358_2332 length=102 GAATAAAAGTAATACGTATTTGGTGCCATTCTTTAAACCATTAAGTTCATAAAATATATTTAAACCTAATCGTTGTAAATAATTTTTAAGTGTAATAATATC
>455_116236_1279_3667 length=71 AATAACTTATACAATGAGTTTTACATGTTATCTTTATCACGTTATTTTTATCATTAAATACTTTTTATTGC
>455_116277_0964_3421 length=119 AAGGTTGGGCCATATAGATAGAAGTTCTAAGAATTATTATATGACAGTACAAAGGGTTATCTAACTTGTTAGTTATTTCAAGGTTGGGCCATATAGATAGAACTTGGGAAATTTTATTA
>455_116335_0834_0532 length=112 CTAGAGCTTCTACAAAATTATTAAGAACGGGATATTGTATATCTGTTATAATACTTGTAAAAATTATAATTTGTATTTATATCAACCATGGTTGTCCATACACTATTGGTTG
>455_116379_1223_0605 length=111 AATTATTTTTCTGAGAATTATTATATGACAGTACAAAGGGTTATCTAACTTGTTTTTTAAAAATTATTTCAAGGTTAGGCAATATATTGCGACTTATTTCCAAGTACAAAC
>455_116501_1525_1273 length=115 AGCTGTTTTGCATCTCTTTACCAATAGCGTAAAATTGTATGACAACGGTTGCTGCCAGTGTAGGTTTATACCGTCAAAGTTGTATAATTTAAGAAAACGAAAGACAGCTATTTAA
>455_116546_0086_1724 length=101 TTTGATTGACCGTCACGGTAAAGAGTATGATGAGAATGGTTCCGTTATTGTTTCAGAGCGTAATTGTTATTCAAGTAAATTCAATATAAAACGGGAGAGAC
>455_116788_1050_1727 length=120 ATCTATATAGCCTAACCTTGAAATAACTTTTAAAAACAAGTTAGAATAACCATTTGTACTGTCAATATAAATAATTATGGCCCAACCTTGAATTATTAATGACAGACCCGTGTACAAGTG
>455_116804_1550_2176 length=151 GGAATTTTCTAAAAAATAATTTTTAACATAATATTGTTTAAAAAATATTTGGGGCACAATTGTATCGATTTTAAATTGTTTAAAGTGTTAATAATACTAGAATTTTTAAGTTTGTATACTTGCCGTATGAATTCTTTTTTTTCCGTAAACG
>455_116874_1288_1564 length=117 TTCTTAAATTATACAACTTTGACGGTATAAACCTACACTGGCAGCAACCGTTGTCATACAATTTTACGCTATTGGTAAAAGAGATGCAAAACAGCTTTGTAACTACAGATTTACAAA
>455_116899_0136_2087 length=99 CTCTTTACTACGTTGGAATAATAAGTTAATTTAACGCAGTCGCTAGTGAATTCGTCCGGCATAATCAAAAATGAGCATGTCCATAAGTTGCTCAAATGC
>455_116939_1925_0234 length=128 CTTCAAAACAAATATAATTAATAAAAAAATTAATATTCGTTTTCCGGTAATAAAATACTAGGCCAATTTGTCATGTTGTTATAAGCATAAAAAATGACAACTACACTAAATGCAAAAAACTTGGTTGC
>455_116945_1116_0643 length=126 CTGTGGTTTGCGAAAATAATTAAAAAAATTTAGATTTTGGAACGTGAAATATAATAGCTTCAAGTGGAGTAAACAAATTTATCACTAATTGAAATTCTTAAGAACAAAGGGCTGTATAGTTTCGAC
>455_117132_0071_0601 length=114 TGAGAAATTCTATTATTATAATACCTCTCTTTATAAATATTAAAATAATATTTGTGATTTCTAAGTTTATATCTATAATCTATATACAATACACTATATTTTGGATACCTAAAG
>455_117165_0952_0205 length=62 TTTCAAAGTAAAGTAAAAAATGCTGGTATATATTGTACAATTTGCAGCCGTNTGGTCGATGC
>455_117172_1370_3113 length=99 AATTGATATTTCTCTGAGAATTTATGACTTTATTTTACAAGTACAACGGGCTATCCAAGTCCATACATTGATAACACTTGCAATTTATTATTTCCAGGC
>455_117267_0402_2726 length=92 ATGGTCACTAATCTTCTCGTTGTCCACATCGTTATAGTACTCCTCGTCATCAGTATCAATATCAGGCCGCACACTGTGTCGAGAGTGTTGAG
>455_117368_0771_2915 length=109 TTAGCACTAACTCATTCATTTAACTCAATAACAGCAGAGAGTTGAGTTTTTCTGAATTGTTGTTGAAACCCTTTTGACTATAATATATGAGTAATAGAAATAGTTATAC
>455_117434_1186_1900 length=151 GACTTATTTCCAAGTACAAAGGGTTATCTAACTTGTTTTTTAAAAGTTAATTTTTTATTTATTCACGAATCTATTGTCAATAATAAATAATTTAAACTTTTGTCGACTTATTTCCAAGTACAAAGGGTTATCTAACTTGTTTTTCAAAAAG
>455_117472_0501_0384 length=100 CGTGAGGCATGTGGTATTCATTTCATTATTAAAAATTTTATTCGACACTTAATTTTTATCGCATGGACTATTGAACAAAGGCACAGTTTCATATGTTATC
>455_117484_0663_2365 length=132 TTGGAACATGTTAACAAAATCTCGTCAATTTTAAGAGATTTGAGATCTATATTAAATAAAGAAAGATATAAAGATTTAAATAAATTGCAAAATAAAGGAGAAGAGTTGTTTAAAAATTTAAAAAAACATTAC
>455_117493_0923_1085 length=91 ATATGGACACTTCTTGTGCGCCTCAAACGACTTAATGATGCACTTCTCGTGGAACACATGACCACATTTCAAAGTGGCTATACTGACATTC
>455_117699_1295_2249 length=106 AAATATTTGTTATTGACAATGCACTTGTACACGAGTTTAGCCATTATTAATTCAAGGTTGGGCAATATATTTGGGAACTTGTATAAAATAGAACTTACTCTAAGGC
>455_117715_0788_1614 length=59 TGCTTAGTAGAATTATAATTTTATATGAATATAGCTGCGAATTTCTTGTCCGTCAAATC
>455_117722_1149_0784 length=116 ATGTAGTCTTTTTATCACTTATAACGGAATCTTCATCAGTGCTTTNTACAACATTTTCATTCAATTCTTTAATTTTAAGTGTTTTTCTTGGACTAGTATCTTCCTCAATTTGGTCG
>455_117794_0578_4011 length=106 ATCATTAATGGCAAACTCGTGTACAAGTGCACTGTCAATAACAAATATTTAGTGAATAATAAAATTCCCAAGTTCTATCTATATTACTCAGCCTTAGAGTAAGTTC
>455_117868_0303_2383 length=108 ATTCAACATTATATATAACAACGACGGACATAACTACACGATAACAACGAACGGACAATAGCTGGAATTTTTTTTACAAGACATGTATAACTTAGTAAAAAAATTAAC
>455_117915_1156_2667 length=92 TATGAACTAGTGTCATTTTTCATAAATCAATTGCCTTAACGTATTCAGTGTTTCATTCGTATATATATATATGGAGTTTTTTCGTTGGATGC
>455_117934_1247_0872 length=98 TTCTCCATCATGGTTTCCACTTTATTTAATTGTCTGACATTCTCGCGAGCAACTTCATAATTCATAACACTCTCACAATCAGTGCTAAATCTCTCCCG
>455_117950_1031_1405 length=137 ATTTTTTAAACAATATTATGTTAAAATATTTTAGAAAATTCCTATTCACTTGAAGAATTTTTTTTTAAAAAAGTAGCAGTAGTAAAACATTAACAAATTATGAAAATGAACATTTCTGGGTATTTTTCAATGATTCG
>455_117956_1145_3085 length=133 AGAGTTTTTATTTGAAATTTCATTATTAAAACAAGAAATGTACAGTTAAAACAAGATGTTTTAATATTAAGACGGGAAAATGTAGATATGAAAAGGCGAATAGAAGAATTGGAAAAAAATAACACAGTTAAAA
>455_117975_0057_2347 length=76 TGTGGACAACGAGAAGATTAGTGACCATAAGAACGTTTATTTGATTGACCGTCACGGTAAAGAGTATGATGAGAAC
>455_117995_0723_2815 length=136 AAATTATTTCAAGGTTAGGCAATATATTGCGACTTATTTCCAAGTACAAAGGGTTATCTAACTTGTTTTTTAAAAAAGTTATTTTTTATTATTCACGAATCTATTGTCAATAATAAATAATTTAAACTTATTGACG
>455_118052_0855_2810 length=105 CTCTTTACCGTGACGGTCAATCAAATAAACGTTCTTATGGTCACTAATCTTCTCGTTGTCCACATCGTTATAGTACTCCTCGTCATCAGTATCAATATCAGGCCG
>455_118081_1526_2678 length=88 GACGACCCAGACGATGTGAGTACAATCAGCAATCATAGTCGCAGTCGCAGTCGCAGTCCTCTTGGCTCTCAACACTCTCGACACAGTG
>455_118310_1588_3955 length=66 CACATGATAAACGTGACATTCGAAATTATAAGTAAACAGCTTTATCACTAAATTTGAAATTCAAGC
>455_118514_1342_3027 length=120 CACCAGCTAATGTGACAGAAATACAATTTTTTTATAAAAACATAAATGTTGATCTAAGTAAATTTTTGAAGTTAAAAAAAGTATCATTTATAAATTGTACATTTGACACTTGTCAATTTC
>455_118585_1074_2551 length=117 AACTATTCAGAAATGATCCAATCAGATTAAATAAAATAAACACTATTCTTCTTCACGAAATAAATAAAGCAACGAGACTTTATAAACATAAATTGACGGATAAGGATTTTCAAATTG
>455_118631_1757_0978 length=67 ATTATATTCGCTTTCCGGTAATAAAATACTAGGCCAACTTTAGTTCATGTTGGTTTATTAAGACATC
>455_118743_0362_3498 length=112 TTATATTGAATTTACTTGAATTCATATATTTAATCTCTTTGTGTTGCAAATATCTTCAAATTTTCTTGATATCTAACAAAAAAACGTAACCCCTCTTGCTATACCCTTTACC
>455_118794_0708_0251 length=43 CAAAATGAGCATGTCCATAAGTTGCTCAAATGCTTGATTATAC
>455_118801_0946_2779 length=109 TTTATTTGACGGACAAGAAATTCGCAGCTATATTTCAATATAAAAATTATAATTTCACTAAGCAATACAACTGGCCGGATTTCATGGCAGAGTACAACTACAATTTTCA
>455_118827_1377_3227 length=107 GTTCAATTTGTTTACAATTTTTAAATAAACATATGTAACTTAAATCTACATCATTGTTGTTATTATTGCTGTCATCGTCAACTATGTTAACATGTGTCACATTTGAG
>455_119035_1966_1439 length=74 ACTTGTACAACGGGTCTGTCATTAATAATTCAAGGTTGGGCCATAATTATTATATGACAGCANAGTGTNTCNCT
>455_119079_0589_3007 length=138 AACATTTATAATTATGCCATCACTTGAAACTAAATAAAATAAAACCTTTTATTTCATTTTTTAAATGAATTTTTCAATATAAACAAAAAATTCATTTATTGTTGTTATCTTTACAAGTAAAAATAATAACCAAGAAAC
>455_119120_1869_2386 length=68 ATTGCTGTCATCGTCAACTATGTTAACATGTGTCACATTTGAGAACAATTCTTTTTTCGACGAAGGCC
>455_119143_0103_3180 length=115 TTCATTGCCCGGTAATAAATTTAATAAAAAAAATCTCCAATTGCTGGTTACTTATTGTATTGAAATAGAAATACTTGATATTATTGTTGTTGAATTGAAATTGACAAGTGTCAAA
>455_119187_0658_3388 length=105 CATGTGGTATTCATTTCATTATTAAAAATTTTATTCGACACTTAATTTTTATCGCATGGACTATTGAACAAAGGCACAGTTTCATATGTTATACAATCAGTTTCA
>455_119322_0277_2693 length=122 GAAAACTACTTGTGCAATTGATTGGTACTCAATAAAAAAGTATTTAATGATAAAAATAACGTGATAAAGATAACATGTAAAACTCATTGTATAAGTTATTTACGCTTTAACAATATAACAAA
>455_119331_0757_3168 length=107 ATTATTATAATACCTCTCTTTATAAATATTAAAATAATATTTGTGATTTCTAAGTTTATATCTCTGAGACACGCAACAGGGGAGGCAAGGCACACAGGGGATAGGNN
>455_119334_1107_2537 length=108 TTGGGACATGTATTGGGAGATTTGCGACTTAGTATGATAGAACTTGGGAAATTTTATTATTCACGAAATATTTGTTATTGACAATGCACTTGTACACGAGTTTTGTCA
>455_119362_1714_3708 length=94 CAAGTGCATTGTCAATAACAAATATTTCGTGAATAATAAAATTTCCCAAGTTCTATCATACTAAGTCGCAAATCTCCCAATACATGTCCCAACC
>455_119384_0318_3639 length=107 CCATGGCTGTGTATTCTTGGTTTATATGTGTATAACCCCCCAAGAATACACCAGTCTCATATGGGGAATGGTAGGGGACCCCAGCTATCTCTTTTACACATAGGCTA
>455_119438_0800_0406 length=101 ATTTGATATAAGNGGCATCAACGAAAAAACTCCATATATATATATACGAATGAAACACTGAATACGTTAAGGCAATTGATTTATGAAAAATGACACTAGTC
>455_119568_1022_1741 length=99 AATTTGCAAGATAAAAAAAGGAACAGCAAATACGATAGGAGCATCAGGATTAATAGGAAGCCATTCATTTCAAATGTGCTCATATACACCGCCAATGAA
>455_119598_1806_1582 length=55 TGCACAGTACAAGAATTTGCATTGATATAATCAAAGGTTTTTAAATTTACATAAC
>455_119626_1702_1414 length=96 CGACAACGATATAAGTGCAACACAAAATGAAATATGTGCGACAAAAACTTGTTCTTGCGCAAATACACACTGGGACCCCAAAGAGGTAGCCATGGC
>455_119694_1909_1927 length=138 CCTAAGAAAAAAGAGTTTTTATTTGAAATTTCATTATTAAAACAAGAAAATGTACAGTTAAAACAAGATGTTTTAATATTAAGACGGGAAAATGTAGATATGAAAAGGCGAATAGAAGAATTGGAAAAAAAATAACAC
>455_119697_0329_1572 length=115 TACTAACTAGTATTATACCACTTTTGTTCGTCCAATATTAATAATAAAGCAACACATCTAACTAAATTTTGATACAACAGGTCATTTCTTTTCGGTTTCATTTCAGCCATTAACA
>455_119887_1771_2221 length=141 ATTATATACAAAAAGAAACTGTACCTTCTATTATATATTTTTTTTTCACATAACAACGACGGACATTGCTGGAATTTTTTTTTACTTAAGAACATATATAACTTAGTAAAAAAATAAACCCAACCTAATTACGTAAATTAG
>455_119903_0130_2054 length=102 TTATCTAACTTGTTTTTTAAAAAGTTTAATTTCAAGGTTGGGCTATATAGATAGAACTTGGGGAAATTTTAATTATTCACTAAATATTTGTTATTGACAATC
>455_119928_1791_2652 length=113 GTGCACTGTCAATAACAAATATTTAGTGAATAATAAAATTCCCAAGTTCTATCTATATTACTCAGCCTTAGAGTAAGTTCTATTTATACAAGTTCCCAATATATTGCCCAACC
>455_120046_1250_0306 length=99 AGTGACTTTAAAGTTAGAGCCGATTGCATTAAAAATTAATAATCAAGCATTTGAGCAACTTATGGACATGCTCATTTTGATTATGCCGGACGAATTCAC
>455_120066_1555_3010 length=121 TGTGACAGAAATACAATTTTTTATAAAACATAAATGTTGATCTAAGTAAATTTTTGAAGTTAAAAAAAGTATCATTTATAAATTGTACATTTGACACTTGTCAATTTCAATTCAACAACAA
>455_120100_0079_3723 length=114 TTCATTGCCCGGTAATAAATTTAATAAAAAAATCTCCAATTGCTGGTTACTTATTGTATTGAAATAGAAATACTTGATATTATTGTTGTTGAATTGAAATTGACAAGTGTCAAA
>455_120120_1846_3084 length=121 GCTAAGTAATTTGTGAATAATAAATACTTAGGTTCTATCTATTGGCCCAACCCTGAAATAACTTTAAAAAATACCTGGAAATAATAAATTGCAAGTGTTATCAATGTATGGACTTGGATAG
>455_120202_0963_3376 length=110 TTTTTATTATTGAAATATAGCTGCGAATTTCTTGTCCGTCAAATAAAACCGCAATTCAGTCGCAACGGGTGGAAACTCAAACTGATTGATGTTCTCCATTTCATCGGTAA
>455_120301_0924_2466 length=114 ATTAAAATAATATTTAGTGATTTCTAAGTTTATATCTATAATCTATAATACAATACACTATATTTTGGATACCTAAAGAAAAATTGAATCTTATACCCATAATGTTCTCCACTC
>455_120327_0459_2795 length=124 TATAGCCCAACCTTGAAATAACTTTTTAAAAAACAAGTTAGATAACCCTTTGTACTGTCATATAATAATTAATAGGAAAACTCGTGTACAAGTGCATTGTCAATAACAAATATTTCGTGAATAA
>455_120400_0588_1518 length=60 AAAGTAAAAAATGCCTGGTATATATTGTACAATTTGCAGCCGTGTGGTCGATGCCAGTAC
>455_120403_0213_2387 length=128 ATAATTAACTATTATTTAAAATGTCTTCTAATAACAATGTATATATTTATTTCGGTAATTAATGGCATTATAATTAAATTTAATCCGTTTTCTATAGATCCATTTATAACTGTTAAAAATTTGTTAAA
>455_120420_1929_2267 length=120 GACGGACATTGCTGGAATTTTTTTTACAAGACATATATAACTTGTAAAAAAAATACCCAACTATTCGAATTGTATTCAACATTATATATAACAACGACGGACATAACTCACATAACAACG
>455_120434_0755_1824 length=120 AGTTCTATCTATATAGCCTAACCTTGAAATAACTTTTTAAAAAACAAGTTAGATAACCATTTGTACTGTCATATAATAATTATGGCCCAACCTTGAATTATTAATGACAGACCCGTGTAC
>455_120438_0881_2047 length=114 TCAAAAGGGTTTCAACAACAATTCAGAAAAACTCAACTCTCTGCTGTTATTGAGTTAAATGAATGAGTTAGTGCTAAAGTAAAGTAGTAGAGTCGATAATGTATTTTCAAAAAC
>455_120439_1284_1800 length=147 TTATCTAACTTGTTTTTTAAAAAGTTATTTTTTATTATTCACGAATCTATTGTCAATAATAAATAATTTAAACTTTTGCGACTTATTTCCAAGTACAAAGGGTTATCTAACTTGTTTTTCAAAAAGTTATTTTTATATTCACGAAAA
>455_120482_0654_3105 length=111 TTGTTCGTGAAGGCATGTGGTATTCATTTCAATTATTAAAAATTTTAATTCGACACTTAATTTTATCGCATGGACTATTGAACAAAGGCACAGTTTCATATGTTTATACAA
>455_120510_1821_0331 length=114 TTCAATTAGTGATAAATTTGTTTACTCCACTTGAAGCTATTATATTTCACGTTCCAAAATCGTAAATTTTTTAATTATTTTCGCAAACCACAGCGCAATTATTATCGCTTGTTC
>455_120603_1021_3450 length=125 GCGATAATAATTGCGCTGTGGTTTGCGAAAATAATTAAAAAATTTACGATTTGGAACGTGAAATATAATAGCTTCAAGTGGAGTAAACAAATTTATCACTAATTGAAATTCTTAAGAACAAAGGG
>455_120733_0509_0685 length=87 CTATTGAGAGTGTTATGGAGTATGAAGTTGCTCGCGAGAATGTCGTTCAATTAAATAAAGTGGAAACCATGATGGAGAATCGCGAGC
>455_120749_0997_2197 length=93 TTTGTCCATTGAATACAAAATGTTGCAAATTTAAACAAAAAAGTTAATATATCCACAAGTCCTGCACATTTCTTCTCAACAAATATGTTCAAC
>455_120763_0747_0123 length=112 CTTCAAGTGGAGTAAANAAATTTATNACTAATTGAAATTCTTAAGAACAAAGGGCTGTATAGTTCGACACATGATAAACGTGACATTGAAATTATAAGTAAACAGCTTTATC
>455_120775_0687_1904 length=105 CTTGGGGATTTATTATTCACTAAATATTTGTTATTGACAATGCACTTGTACACGAGTTTGCCAATTACAATATTTAAGGTTAGGCCATATAGATAGAACTTGGTA
>455_120814_0936_2125 length=69 AAATATTTGGGGCACAATTGTATCGATTTTAAATTGTTTAAAGTGTTAATAATACTAGAATTTTTAAGC
>455_120851_0697_3180 length=122 CCTTTGTTCTTAAGAATTTCAATTAGTGATAAATTTGTTTACTCCACTTGAAGCTATTATATTTCACGTTCCAAAATCGTAAATTTTTTAATATTTTCGCAAACCACAGCGCAATTATATCG
>455_120981_0717_1491 length=148 TATTCGGTTAATTTAAATAGGTCGAATTTAATAATTTAAATTTAATCCGTTTTACTAATAGAATCCATTTATAACCTGTTAAAAATTTAGTAATTTTTTAAAAAGAAAATTTTTACAGATTCTTAATCGGGGTACTACTTGTACTTAT
>455_121038_0992_3643 length=97 TAATTATAGTAATTTAAATTTAAATTCATTTAAAATAATTATTCAATAAATTAGTTTCTAGTATTATTTACATTTAAATCAAATATTAAAAACCATC
>455_121064_0778_0946 length=120 TTAGTGACCATAAGAACGTTTATTTGATTGACCGTCACGGTAAAGAGTATGATGAGAATAGGTTCCGTTATTGTTTCAGAGCGTAATTGTTATTCAAGTAAATTCAATATAAAACGGGAG
>455_121090_1109_2134 length=132 CCCGTCTTAATATTAAAACATCTTGTTTTAACTGTACATTTTCTTGTTTTAATAATGAAATTTCAAATAAAAACTCTTTTTTCTTAGGAATATTACTACAAGAACATGATTTTCGCTTCAATTCTTTTATTG
>455_121146_0765_0984 length=119 TTTGAATTTTTCTGGAACAACATAATCTTCTTTGAGTTTTTCTATTTGTTGTCGCAAGTGAGCAATTTGAAAATCCTTATCCGTCAATTTATGTTTATAAAGTCTCGTTGCTTTATTTA
>455_121191_0457_0930 length=110 TCTCACAATCAGTGCTAAATCTCTCCCGTTTTATATTGAATTTACTTGAATAACAATTACGCTCTGAAACAATAACGGAACCATTCTCATCATACTCTTTACCGTGACGG
>455_121255_0081_1255 length=109 TTCGCTTTCCGGTAATAAAATACTAGGACCAATTTGTACATGTTGTTATAAGCATAAAAATGACAACTACACTAAATGCAAAAACTTGGCTGCTTATGTTTTATGGAAC
>455_121257_0405_2403 length=124 ATTGTTGAAACTTTTTAACTGTGAAAATTATTTTCAAGTAAAAACCTTTTATACCTATTACATTCTATTGAACAACTGATAGTGAAAACTACTTGTGCAATTGATTGGTACTCAATAAAAAGTA
>455_121266_1307_1744 length=54 ATATTTGTTATTGACAATGCACTTGTACACGAGTTTCCATTAATTATTATATGC
>455_121306_0199_1930 length=101 CTCAAATGTGACACATGTTAACATAGTTGACGATGACAGCAATAATAAACAACAATGATGTAGATTTAAGTTTCATATGTTTATTTAAAAATGTAAACAAA
>455_121423_0507_2220 length=127 TAACTGTTAATAACTTTGAAATAACTTAATCTATATGGCCCAACCCTTTGTACTTGAAAATAATAAGTCGTCATATATTACTCAGAAAAAAAAAGTTTTATCTATACAAGTTCCCAATACATGTCCC
>455_121512_0123_3575 length=104 CAAAAGTACTTTATGAAAATTGTAGTTGTACTCTGCCATGAAATCCGGCCAGTTGTATTGCTTAGTGAAATTATAATTTTATATTGAATATAGCTGCGAATTTC
>455_121574_0152_0210 length=100 TGAATATAAACAGCAACAATATTTACTATATTATCAAATGTGTGTTCGCACGCAAATGTTAAAAAATTTGATATCCATTGCATATCGTTATTAATTGATA
>455_121591_0649_1052 length=116 TAAGTTAAAACAAGTTATCTATACAAGTTCCAAATATATGGCCCAACCTGTAATGACAAACTCGTTTACCTTGAAATAACTTTTGCGCAATTTATTCTATCTATATGGCCCATGAC
>455_121634_1364_2727 length=105 AATAGAACTTAACTCTAAGGCTGAGTAATATAGATAGAACTTGGAATTTATTATTCACTAAATATTTGTTATTGACAGTGCACTTGTACACGAGTTTGCCATTAA
>455_121639_0088_3099 length=107 CTGTGGTTTGCGAAAATAATTAAAAAATTTACGATTTTGGAACGTGAAATATAATAGCTTCAAGTGGAGTAAACAAATTTATCACTAATTGAAATTCTTAAGAACAC
>455_121680_0848_1124 length=111 AGATAGCTGGGGTCCCCTACCATTCCCATATGAGACTGGTGTATTCTTGGGGGGTTATACACATATAAACCAAGAATACACAGCCATGGCTACCTCTTTGGGGTCCCAGTG
>455_121704_0281_4019 length=61 CTTAAAATCTACATCATTGTTGTTATATGCTGTCATCGTCAACTNGTACANTGTCACANCN
>455_121729_0161_1741 length=105 GTGTTCGCACGCAAATGTTAAAAAATTTGATATCCATTGCATATCGTTATTAATTGATATCCTGTCCAGTTTTAAAAAATTGCAATATAATATCTCCAAGTGTTC
>455_121751_1692_0717 length=147 AATATTTCAAATAAATAATTACTTTGTATATTTTTTTTTTATTTACAATAAATGTGTTTTTTTATTATTTTTTTTAAAATCAAATTTTTTTAACATGTCGTTATTTTTTTCAATAGAATTAAATATATTAATTACTGCATTACAAAC
>455_121759_1809_1848 length=100 CGGTGTATATGAGCACATTTGAAATGAAATGGCTTCCTATTAATCCTGATGCTCCTATCGTATTTGCTGTTCCTTTTTTATCTTGCAAATTATTAGCAAC
>455_121807_0933_2220 length=63 ATTTGCGCAAGAACAAGTTTTGTCGCACATATTTACATTTTGTGTTGCACTTAATATCGTTGC
>455_121828_1092_1515 length=126 TTTTCCATTATTTATTCAAAGCTGGGCCATATATTGGGTAGAAATTATTTTTCTGAGAATTATTATATGACAGTACAAAGGGTTATCTAACTTGTTTTTTAAAAATTATTTCAAGGTTAGGCAATA
>455_121905_1899_0444 length=127 TTTTTCCATTATTTATTCAAAGCTGGGCCATATATTGGGTAGAAATTATTTTTCTGAGAATTATTATATGACAGTACAAAGGGTTATCTAACTTGTTTTTTAAAAATTATTTCAAGGTTAGGCAATA
>455_121946_1752_0868 length=102 CTACGTTGGAATAATAATTTAATTTAACGCAGTCGCTAGTGAATTCGTCCGGCATAATCAAAAATGAGCATGTCCATAAGTTGCTCAAATGCTTGATTATAA
>455_122023_1768_0724 length=102 GGAAACTCAAACTGATTGATGTTCTCCATTTCATCGGTAATGATAACCAAATGATTACAATGGTTATACTCTCGTAGAATTGTAGAATGATCAAGTTGACAA
>455_122066_1204_2785 length=114 TACCATGCGATAAAAATTAAGTGTCGAATAAAATTTTAATAATGAAATGAATACCACATGCCTCACGAACAAGCGATAATAATTGCGCTGTGGTTTGCGAAAATAATTAAAAAA
>455_122079_0123_1340 length=117 CGGACATAGCTGGAATTTTTTTACAAGACATGTATAACTTGTAAAAAAAATTACCCAGCTAATTCGACTTGTATTCAACATTTGTAAAAATATATACATATCAACGACGGACATAAC
>455_122201_1331_3671 length=118 TTATCTTTATCACGTTATTTTTATCATTAAATACTTTTTATTGAGTACCAATCAATTGCACAAGTAGTTTTCACTATCAGTTGTTCAATAGAATGTAATAGGTATAAAAGGTTTTTAC
>455_122208_1877_3868 length=108 TATATGTGTATAACCCCCCAAGAATACACCAGTCTCATATGGGGAATGGTAGGGGACCCCAGCTATCTCTTTTACACATAGGCTATCTCTTTCGCACCTCTTATCTTA
>455_122225_0777_1702 length=108 AATATCTATGCGTTATATAATTAAAGATGCCAATGGGAATAATTTTTTACAAAAGATCATGGCCAGTTTAGCAACTAATAATTTGGATAATTGTTATCTATTCGAAGA
>455_122245_1146_0695 length=94 TTATATATGTCTTGTAAAAAAAATTCCAGCAATGTCCGTCGTTGTTATGTGAAAAAAAAAATATATAATAGAAGGTACAGTTTCTTTTTGTATC
>455_122303_1132_0192 length=118 AGCTATTCGACTTGTATTCAANATTTGTAAAAAAATATATACATATCAACGACGGACATAACTGACATATATAACTTGTAAAAAAAAAATTCCAGCTATCGACATTTGTAAAAAAAAG
>455_122307_1102_3193 length=102 GTGGAAACTCAAACTGATTGATGTTCTCCATTTCATCGGTAATAGATAACCAAATGATACAATGGTTATACTCTCGTAGAATTGTAGAATGATCAAGTTGAC
>455_122343_1307_0868 length=88 TCGTACTGTCATATATAATTAATGAAACTCGTAGTAACTAAGTAGTCGATTTGTCAATAACTAAATATTTCGTGAATAATAAATTGCC
>455_122530_1798_2192 length=118 TTGCCATTATTAATTCAAGGTTGGGCAATATATTGGGAACTTGTATAAATAGAACTTACTCTAAGGCTGAGTAATATAGATAGAACTTGGGAATTTTATTATTCACTAAAATATTTAG
>455_122647_0702_2656 length=127 GTACAAGTGCCGATAATAAATAATTCGAAGTAACTTTTTGAAAGATACCCCTTTGTACTTGGAAACAACAAGTCGCAAAAAAACAAGTTTCCATTATATGCCCAACTGCTAAGTAATTTGTGAATAA
>455_122664_1139_3061 length=121 GCCATTTCGTGAATAATAAAATTCCCCAAGTTCTATCTATATGGCCCACCCATTTCGTGAATAATAAAATTTTCAAGTTCTATCTATATGGCCCACCCATTTCGTGAATAATAAAATTTTC
>455_122705_1544_3560 length=126 TTAACTGTGAAAATTATTTTCAAGTAAAAACCTTTTATACCTATTACATTCTATTGAACAACTGATAGTGAAAACTACTTGTGCAATTGATTGGTACTCAATAAAAAAGTATTTAATGATAAAAAA
>455_122709_0183_3832 length=103 TGAATCCGTCTTCACACACTCATTAGTATATACACATTTTAGTGGCATTACATGATTGTTAAGATGGGGAAATAAATGCTTCAATTGGATCGATTTTTTATTC
>455_122733_0909_0330 length=115 TCAGTGCTAAATCTCTCCCGTTTTATATTGAATTTACTTGAATTCATATATTTATCTCTTTGTGTTGCAAATATCTTCAAATTTTNTTGATATCTACAAAAAAACGTAACCCCTC
>455_122819_1154_3956 length=124 AACCAAGTTTTGCATTTAGTGTAGTTGTCATTTTTATGCTTATAACAACATGACAAATTGGCCTAGTATTTTATTACCGGAAAACGAATATAATTTTTTTNTAAATTATATTGTTTGTAAGCTC
>455_122833_1030_3752 length=139 GTAACTTTTTAGTAAAGATACCCCTTTGTACTTGGTAAACAACAAGTCGCAAAAAAACTAAGTTTCCATTATATGCCCAACTGTCTAAGTAATTTGTGAATAAATAAATACTTAGGTTCTATCTAATTTGGCCCAACCC
>455_122890_1696_0827 length=123 CTAAGTCGCAAATCTCCCAATACATGTCCCAACTCATTTCGCGAATAATAAAATTCCCCAAGTTCTATCTATATAGCCTAACCTTGAAATAACTTTTTAAAAAACAAGTTAGATAACCATTTG
>455_122948_1715_0447 length=65 TTCAAGTAAATTCAATATAAAACGGGAGAGATTTAGCACTGATTGTGAGAGTGTTATGAATTATC
>455_122984_0220_1718 length=107 CTTCTATCGCGCAATTTCTCATCCGAAGTAGCATTTTTATAAAAATCGCCGATGAATGCCGTTGTTTTCTTACTAATATCATTGAACGTTTCGTTTATTGAAGAAGC
>455_123043_1116_1703 length=131 TTATTCACGAATCTATTGTCAATAATAAATAATTTAAACTTATTGCGACTTATTTCCAAGTACAAAGGGTTATCTAACTTGTTTTTAAAAAGTTATTTTTTATTATTCACGAATCTATTGTCAATAATAAA
>455_123054_1108_2388 length=119 TATTTATGCAGTAAATGTAAACGGGATAATTTCGGTTAAAAAATAAACAATGATTATTCAAATTATATTTGAAATATGTTAAAAATTTAATAATAACAAATCATGATGATATAATTTCA
>455_123122_0239_3843 length=124 TTTGTTCTTAAGAATTTCAATTAGTGATAAATTTGTTTACTCCACTTGAAGCTATTATATTTCAACGTTCCAAAATCGTAAATTTTTTAATTATTTTCGCAAACCACAGCGCAATTATTATCGC
>455_123227_0784_3331 length=105 TTTTATTATTCGCGAAATGAGTTGGGACATGTATTGGGAGATTTGCGACTTAGTATGATAGAACTTGGGAAATTTTATTATTCACGAAATATTTGTTATTGACAA
>455_123228_0300_0275 length=124 TTGTCTTTTCTTTAATTCTCTTTGTCGATTTTGTTTTTTTCTTGTAAAAAATTATTCAAAAAATGTCTTAACATTGTTTGTGCGCATCAAATGTTATTAATTTGCCAAAATCATTAACAGAAAC
>455_123241_1426_3338 length=103 TTTATAGAAATTGTAGTTGTACTCTGCCATGAAATCCGGCCAGTTGTATTGCTTAGTGAAATTATAATTTTTATATTGAAATATAGCTGCGTATTTCTTGTCC
>455_123298_0137_0271 length=84 TATCAATATCAGGCCGCACACTGTGTCGAGAGTGTTGAGAGCCAAGAGGACTGCGACTGCGACTGCGACTATGATTGCTGATTG
>455_123327_1305_0142 length=107 AAATGTACAATTTATAAATGATATTTTTTAACTTNAAAAATTTACTTAGATCAACATTTATGTTTTATAAAAAAAATTGTATTTCTGTCACATTAGCTGGTGGTTCC
>455_123433_0952_2776 length=58 CTATAATATATGAGTAATAGAAATAGTTATACATGTGCCGATAATATGCACTACATGT
>455_123456_1522_0504 length=77 GTCGTCTACTGTATTGGTACGAGCTCTCCCACTTCTATCGCGCAATTTCTCATCCGAAGTAGCATTTTTATAAAAAC
>455_123626_0912_0321 length=128 ACAAATTATTTAAAATTTTTAACAAAAAACAAAGAATNATTATATCTTGTAGGAGAATGGCAAATTTATTTAATTGTTTATTGTATGCGAAAACTTTTCTATNAAATTTGAATTTTTCAATGCTTTTC
>455_123667_1533_3923 length=123 ATTTAATAATTCAAGTAGTGGTATATTTTGTGGATAGTCGTTCTTTTTATATAAATTAATTTTATATGATTTTTTTGCAATTATTTTGTCAATATCATTAAAGTTCCAATTTATTTTTAACAC
>455_123715_0226_2237 length=83 ACTTGGAAACAATAAGTTAAAACAAGTTATCTATACAAGTTCCAAATATATGGCCCAACCTGTAATGACAAACTCGTTTACCC
>455_123914_0552_2217 length=112 ACAAGTTATACATGTCTTGTAAAAAAAATTACCAGCTATGTCCGTCGTTGTTATGTGAGTTATGTCCGTCGTTGTTATATATAATGTTGAATACAATTCGAATAGTTGGGTA
>455_123948_0085_2059 length=119 TTTAGAAAATTCCTATTCACTTGAAGAATTTTTTTTAAAAAGTGCAGTAGTAAAAACTATTAACAAATTTATGAAAATAGAACATTTCTGGGTATTTTTCAATGATTCGCTTAGTTTTA
>455_124020_0146_0575 length=144 ATTGGAATTGAAAGTTAAAAATGATTCGGTTCATTTCTTTAAAACCAATGTTTTAGATTTAAATTTGTTGATTTAAAAAAATTTGTTAAAAAAAATTTATACAAAAATTATAACATATAAATTAATAATATTCTTCTAACCAAA
>455_124092_1344_3656 length=144 GCAACTTTTTAAAAAAAAATTACTTCAAGTGAATAGGATTTCTAAAATATTTTAACATAATATTAGTTTAAAAATATTTGGGGCACAATTGTATCGATTTTAAATTGTTTAAAGTGTTAATAATACTAGAATTTTTAAGTTGTA
>455_124117_1298_2255 length=113 CAAGTAGTTTTCACTATCGATTGTTCAATAGAATGTAATAGGTATAAAAGGTTTTTACTTGAAAATAATTTTCACAGTTAAAAAAGTTTCAACACTACAGTTCATTTCAAAGC
>455_124144_0314_0943 length=109 TTGGGAACCTGTATAGATAGAACTTTTTTTTCTGATAATTTAATTATATAACAGTACAAAGGGTTATCTATCTATTGACAATGCACTTGTACACGAGTTTGCCATTATC
>455_124179_0144_3732 length=124 GCCATATATTGGGTAGAAATTATTTTTCTGAGAATTATTATATGACAGTACAAAGGGTTATCTAACTTGTTTTTTAAAAATTATTTCAAGGTTAGGCAATATATTGCGACTTATTTCCAAGTAC
>455_124225_1846_2678 length=85 GTTGAGAGTACAATGAACGAGAGCCAAGAGGACTGCGACTGCGACTGCGACTATGATTGCTGATTGTACTCACATCATCTTCTGC
>455_124254_1769_2283 length=88 CAATTGTTTCATAAATAAATTTTTAAGTTGTTCATATCTATCATACATATTACTTTTTACGGGGCTTTTTTTTAGTTATTTTCTTTAC
>455_124264_1698_1957 length=95 CACAGATGATATCATGTTATACGCAATTATGGTTCGACACAATTATAAAACACATTTCATAACCGAACTCTTGCAACCATTGCCCATATCATTTG
>455_124408_1975_1324 length=102 TCATATGTTTATTTAAAAATGTAAACAAATTGAACATATTTGTTGAGAAGAAATGTGCAGGACTTGTGGATATATTAACTTTTTGTTTAAATTTGCAACATC
>455_124535_0501_3343 length=137 ATCGACAAGTATTAATGTAAAAACCATATTAATTTATTATTAAAAGTCTTTACGTTATAATTAATTTTAGAATTTATAGCAAGTTTTTTCCTATACTACGACAGTACAAGGTCGATTGTTTTAAAAATTTGTTTATA
>455_124545_1205_0714 length=102 TGATCATTCTACAATTCTAGAGAGTATAACCATTGTAATCATTTGGTTATCATTACCGATGAAATGGAGAACATCAATCAGTTTGAGTTTCCACCCGTTGCG
>455_124688_1999_2203 length=101 CTTTATTTTATTTTTATTTCACTTTGAAATGAACTGTATTGTTGAAACTTTTTAACTGTGAAATTATTTTCTAAGTAAAAACCTTTTAATACTATATATNT
>455_124712_1838_0104 length=107 TAATGTTCTCCACTCTTACTACGTTGGAATAATAAGTTAAATTTAACGCAGTCGCTAGTGAATTCGTCCGGCATAATCAAAATGAGCATGTCCATAAGTTGCTCAAA
>455_124832_1312_0803 length=107 ATAGAATAAATGCGACAAAAGTTATTTCAAGGTAAACGAGTTTGTCATTATCTCGATAGAACTTGGCAATTTTATTATTCACGAAATATTTGTTATTGACAATGCAC
>455_124858_0638_3802 length=89 TTATATGACAGTACAAATGGTTATCTAACTTGTTTTTTAAAAAGTTATTTCAAGGTTAGGCTATATAGATAGAACTTGGGGAATTTTAC
>455_124958_0222_0321 length=74 GAAATCACAAAATAATTATTTAATATTATAAGAGAGGTATTATAATAATAGAATTTCTCAACACTTGTTATTTC
>455_125038_1515_0780 length=58 CTGGTGGTTCATTTTCATTTTCAAGCAATTTATAATTGTATTGTTTATAAATTACAAC
>455_125089_0383_0801 length=143 AGGAATTTCTAAAAATATTTTAACATAATATTGTTTAAAAAATATTTGGGGCACAATTGTATCGATTTTAAATTGTTTAAAGTGTTAATAATACTAGAATTTTTAAGTTTGTATACTTGCCGTATGAATCTTTTTTTTTACCG
>455_125123_0584_3805 length=77 CATAATAACGTTCATTTGAATAGTATCCATCGATCTTCTCTCGATTCTCCATCATGGTTTCCACTTTATTTAATTGC
>455_125194_1615_3336 length=135 CTTACGTTCATAGATATCTTTACTGAAAAAACTATTTACCACAGTTTCTTGGTTATTATTTTTACTTGTAAAGATAACAACAATAAATGAATTTTTGTTTATATTGAAAAATTCATTTAAAAATGAAATAAAAGG
>455_125232_1247_1635 length=112 TGTTAACATAGTTGACGATGACAGCAATAAATAAACAACAATGATGTAGATTTAAGTTTCATATGTTTATTTAAAAAATGTAAACAAATTGAACATATTTGTTGAGAAGAAA
>455_125244_0259_1752 length=112 CTTCTTCAATAAACGAAACGTTCAATGATATTAGTAAGAAAACAACGGCATTCATCGGCGATTTTTATAAAAATGCTACTTCGGATGAGAAATTGCGCGATAGAAGTGGGAG
>455_125251_1171_3392 length=95 TGTCAGACAATTAAATAAAGTGGAAACCATGATGGAGAATCGCGAGAAGATCGATGGATACTATTCAAATGAACGTTATTATGAGCTCCTGACTC
>455_125270_0220_3607 length=103 AGCAACCAAGTTTTTGCATTTAGTGTAGTTGTCATTTTTATGCTTATAACAACATGACAAATTGGCCTAGTATTTTATTACCGGAAAACGAATATAATTTTTC
>455_125398_0720_2358 length=113 GTGCGATAATGTACTTGAATTTCAAATTTAGTGATAAAGCTGTTTACTTATAATTTCGAATGTCACGTTTATCATGTGTCGAAACTATACAGCCCTTTGTTCTTAAGAATTTC
>455_125400_1200_3175 length=108 CTACTTTATTTAATTGACTGGTATTCTCACGAGAAACTTCAGAATCGGTATCACTCTCACGGTCAGTGCTAAATCTCTCCCGTTTTATATTGAATTTACTTGAATTCA
>455_125550_1311_3361 length=128 GTTATCTAACTTGTTTTTTAAAAAGTTATTTTTTATTATTCACGAATCTATTGTCAATAATAAATAATTTAAACTTTTGCGACTTATTTCCAAGTACAAAGGGTTATCTAACTTGTTTTTCAAAAAGC
>455_125608_0891_3947 length=100 CTCATTCATTTAACTCAATAACAGCAGAGAGTTGAGTTTTTCTGAATTGTTGTTGAAACCCTTTTGACTATAATATATGAGTAATAGAAATAGTTATACA
>455_125622_0708_1673 length=136 TAAATAAATTTTTAAGTTGTTCATATCTATCATACATATTACTTTTTACGGGGCTTTTTTTTTTAGTATTTTTTCCTTAAGTGTTGTCTTTTCTTAATAGTTTTTTCCTAATTCGCTACCAATATCAGATTCAATA
>455_125627_1137_0828 length=75 AGTTTTTGCATTTAGTGTGTTGTNATTTTTATGCTTATAACAACATGACAAATTGGCCTAGTATTTTATTACCGC
>455_125790_1325_2717 length=80 ATAGTTATCTGAAAGAATTGATAAGATGAATTTAAATTATTTAATATTTTTATATATGATTTTTTTGATTTGCATTTTTC
>455_125830_1125_1735 length=126 TTTCGTTTCTTTCAATTTTTTTCTTTAATGATGGTTTCATAGTTATCTGAAAGAATTGATAAGATGAATTTAAATTATTTAATATTTTTATATATGATTTTTTTTGATTTGCATTTTTATAATAAA
>455_125861_0538_0664 length=74 TACGAGCTCTCCCACTTCTATCGCGCAATTTCTCATCCGAAGTAGCATTTTTATAAAAAATCGCCGATGAATGC
>455_125862_0933_2467 length=103 AATAAACATATGAAACTTAAATCTACATCATTGTTGTTATTATTGCTGTCATCGTCAACTATGTTAACATGTGTCACATTTGAGAACAATTCTTTTTTCGACG
>455_125916_1221_0274 length=86 ATGTGAGTACAATCAGNAATCATAGTCGCAGTCGCAGTCGCAGTCCTCTTGGCTCTCGTTCATTGTACTCTCAACACAGTGTGCGG
>455_125958_0778_0860 length=106 TTTGTCATGGGCCATATAGATAGAATAAATGCGCAAAAGTTATTTCAAGGTAAACGAGTTTGTCATTACAGGTTGGGCCATATATTTGGAACTTGTATAGATAACC
>455_125982_0911_3363 length=130 TTCCATTCGTTTGTTGTATTTTTTAAATCTACTATTTTTCGTTCATTGCCCGGTAATAAATTTAATAAAAAAAATCTCCAATTGCTGGTTACTTATTGTATTGAAATAGAAATACTTGATATTATTGTTG
>455_126009_1136_2215 length=101 TCCAGCTCTTGTATACTTGCCTATTTAATATTTATTTAGTGATGATAATCATATATAGATAATATATAATTACCTCATCAAAAACCAAAAAAACCAGTATC
>455_126093_0147_2697 length=98 TCTATATATGATTATCATCACTAAATAAATATTAAATAGGCAAGTATACAAGAGCTGGATTTAAATGCATCAGCAAGAAATCGCCTCTTGGTTTGTGG
>455_126119_1104_2800 length=123 ATTCCCCAAGTTCTATCTATATAGCCTAACCTTGAAATAACTTTTTAAAAAACAAGTTAGATAACCATTTGTACTGTCATATAATAATTATGGCCCAACCTTGAATTATTAATGACAGACCCG
>455_126153_1817_1126 length=93 ATAGGAAGCCATTCATTTCAAATGTGCTCATATACACCGCCAATGAATAATCCAATATATTACCTAGCTCAAATGCAATTGCAACATAAACAA
>455_126178_0855_0587 length=125 TTTTAAGTTTGTATACTTGCGTATGAATCTTTTTTTTCCGTAAAACGATTTGTCCATTGAATACAAAATGTTGCAAATTTAAACAAAAAGTTAATATAATCCACAAGTCCTGCACATTTCTTCTC
>455_126197_0441_1911 length=126 GGCATCGACCACACGGCTGCAAATTGTACAATATATACCAGGCATTTTTACTTTACTTTGAAATGAACTGTAGTGTTGAAACTTTTTAACTGTGAAATTATTTTCAAGTAAAAAACCTTTTATACC
>455_126227_1760_2117 length=124 TTGAAAATGAAAATGAACCACCAGCTAATGTGACAGAAATACAATTTTTTATAAAAACATAAATGTTGATCTAAGTAAATTTTTGAAGTTAAAAAAAGTATCATTTATAAATTGTACATTTGAC
>455_126244_1274_1025 length=130 AAGGTTGGGCCATATAGGATAGAACTTGGGAAATTTTTATTAATTCACGTAAAATGGGTGGGACATGTATTGGGAACTTGTATAGANAAAAACTTTTTTTTTTCTTGAGGTAATATATGACGACTTATTA
>455_126254_0850_2637 length=124 AAAAGTATACGATTTGGTGCCATTCTTTAAACCATTAAGTTCATAAAATATATTTAAACCTAATCGTTGTAAATAATTTTTTAAGTGTAATAATATTTGGATTGACAAGATTTTATTCATAACA
>455_126389_1255_0175 length=108 ATTCCCCATATGAGACTGGTGTATTNTTGGGGGGTTATACACATATAAACCAAGAATACACAGCCATGGCTACCTCTTTGGGGTCCCAGTGTGTATTTGCGCAAGAAC
>455_126439_1499_0313 length=101 CATTTTAAATAAAACATATGAAACTTAAATCTANATCATTGTTGTTATTATTGCTGTCATCGTCAACTATGTTAACATGTGTCACATTTGAGAACAATTTC
>455_126457_0890_1799 length=107 ATTTAAATCCAGCTCTTGTATACTTGCCTATTTAATATTTATTTAGTGATGATAATCATATATAGATAATATATAATTACCTCATCAAAAACCAAAAAACCAGTATA
>455_126459_1320_3193 length=134 ATGTTTTATAATACAATTATTCGAGTACTTCTTTTACTCCGTGACGTTAAAAAAACACCAACAAACGTTCGTTTAAATTTAATTAACTACGACAACTTAGAAATTTGAACTAATGGTTAATTCAAAACNTATTC
>455_126502_1838_2855 length=106 CCAAGGATGAGGATGATGAATTGGTTTCCACTCTGAAGGATCAGATTGTCAAGTTCTCTTCTTCAATAAACGAAACGTTCAATGATATTAGTAAGAAAACAACGGC
>455_126543_0662_3702 length=133 GGGTTATCTAACTTGTTTTTTAAAAGTTATTTTTTATTATTCACGAATTATTTATTATTGACAATGCACTTGTACACGATTTTTCCATTATTTATTCAAAACTGGGCCATATATTGGGTAGAAATTATTTTTC
>455_126547_0198_1772 length=139 TTATCTAACTTGTTTTTTAAAAATTATTTCAAGGTTAGGCAATATATTGCGACTTATTTCCAAGTACAAAGGGTTATCTAACTTGTTTTTTAAAAAGTTATTTTTTATTATTCACGAATCTATTGTCAATAATAAATAA
>455_126564_1329_3996 length=126 TACTGGTGCGAAAAAAACACATAAAACTGATAGTGAATCTACATTTGAAAGAAAAAGTAAAAAACGCCAAATTGAGGAAGATACTAGTCCAAGAAAAACACTTAAAATTAAAGAATTGAATGAAAA
>455_126590_0986_1183 length=85 TATTAGTAAGAAAACAACGGCATTCATCGGCGATTTTTATAAAAATGCTACTTCGGATGAGAAATTGCGCGATAGAAGTGGGAGC
>455_126631_0402_2915 length=117 TGTACATTTGACACTTGTCAATTTCAATTCAACAACAATAATATCAAGTATTTCTATTTCAATACAATAAGTAACCAGCAATTGGAGATTTTTTTTATTAAATTTATTACCGGGCAA
>455_126694_0246_3529 length=109 ATTTATCCATTGGTGAATTTAATTGCACAGTACAAGAATTTGCATTGATATAATCAAAGGTTTTTAAATTTACATAATTTACATATTTAGAAATTTCAACAAGTAAATC
>455_126732_1592_3486 length=106 CTGGTATTCTCACGAGAAACTTCAAGAATCGGTATACACTCTCACGGTCAGTGCTAAATCTCTCCCGTTTTATATTGAATTTACTTGAATTCATATATTTATCTTC
>455_126833_1915_1264 length=115 AGTTATATAATATGAAAATGATGAAATTATATCATCATGATTTGTTATTATTAAATTTTTAACATATTTCAAATATAATTTTGAATAATCATTGTTATTTTTTAACCGAAAATTA
>455_126971_1880_3058 length=119 ATACAATACACTATATTTTGGATACCTAAAGAAAAATTAGAATCTTATACCCATAATGTTCTCCACTCTTTACTACGTTGGAATAATAAGTTAATTTAACGCAGTCGCTAGTGAATTCG
>455_127039_0155_2305 length=105 CGGTAATGATAACCAAATGATTACAATGGTTATACTCTCGTAGAATTGTAGAATGATCAAGTTGACAATTTGACAACTTGCTAATTTTTATTTTTTACTATGTGA
>455_127114_1710_3377 length=131 GTAAGAAATTTAAAAGTCATGTTATGAATAAAATACTTGTCAATCCAAATATTATTACACTTAAAAATTATTTACAACGATTAGGTTTAAATATATTTTATGAACTTAATGGTTTAAAGAATGGCACCAAC
>455_127438_1706_1805 length=121 ATTCAACATTATATATAACAACGACGGACATAACTCACATAACAACGACGGACATAGCTGGAATTTTTTTANAAGACATAGTATAACTTAGTAAAAAAATTAAACCTACGCTATTACGTAC
>455_127452_0507_2226 length=107 GGCTGAGTAATATAGATAGAACTTGGGAATTTTATTATTCACTAAATATTTGTTATTGACAGTGCACTTGTACACGAGTTTGCCATTAATGATTCAAGGTTGGGCCA
>455_127629_1345_0081 length=117 GAACATTATGGGTATAAGATTCAATTTTTCTTTAGGTATCCAAAATATAGTGTATTGTATATAGATTATAGATATAAACTTAGAAATCANAAATATTATTTTAATATTTATAAAGAG
>455_127637_1071_0368 length=109 AGTTATTTCAAGGTTAGGNTATATAGATAGAACTTGGGATTTATTATTCGCAAATGAGTTGGGACATGTATTGGGAGATTTGCGACTTAGTATGATAGAACTTGGGAAA
>455_127749_1168_1131 length=70 CACATGTATAACTATTTCTATTACTCATATATTATAGTCAAAAGGGTTTCAACAACAATTCAGAAAAACC
>455_127755_1168_3794 length=108 GGCAATGGTTGCAAGAGTTCGGTTATGAAATGTGTTTTATAATTGTGTCGAACCATAATTGCGTATAACATGATATCATCTGTGTATAGTGTTAAATTTTTAAAGTTG
>455_127934_0784_3728 length=102 TAATTAGTATTTTACTAAAAAAACGTAATTTAGTTCTTTTCATTTTAATGAAAAAGTGTAAAAAATAAAAAATTAATTTTTAGTAGGAAATTAAATTATAGC
>455_127967_0989_2931 length=105 GTATAGTTTCGACACATGATAAACGTGACATTCGAAATTATAAGTAAACAGCTTTATCACTAAATTTGAAATTCAAGTACATTATCGCACCCACACATGTAGTGC
>455_128153_0645_2837 length=106 ATTCGACACTTAATTTTATCGCATGGACTAATTGAACAAAGGCACAGTTTCATATGTTATACAATCAGTTTCATTATATACAAAAAGAACTGTACCTTNTATTATA
>455_128191_0771_1191 length=109 GAGTAATATAGATAGAACTTGGGAATTTTATTATTCACTAAATATTTGTTATTGACAGTGCACTTGTACACGAGTTTGCCATTAATGATTCAAGGTTGGGCCATAATTA
>455_128281_1225_0455 length=102 TTCAACAACAATTCAGAAAACTCAATCTNTGCTGTTATTGAGTTAAATGAATGAGTTAGTGCTAAAGTAAAGTAGTAGAGTCGATAATGTATTTTCAAAAAC
>455_128291_0488_1431 length=128 TGAAATAACTTTTTAAAAAAACAAGTTAGATAACCCTTTGTATTATCATATAATAATTAATGGAAAACTCGTGTACAAGTGCACTGTCAATAACAAATATTTCGTGAATAATAAAATTCCCCAAGTTC
>455_128379_1239_1845 length=111 CTTTGAACAATTGGACGGAATATCTATGCGTTATATAATTAAAGATGCCAATGGGAATAATTTTTTACAAAAGATCATGGCCAGTTTAGCAACTAATAATTTGGATAATTG
>455_128578_1213_0458 length=124 GTTGGGCCATATAGATTAAGTTATTTNAAAGTTATTAACAGTTATTACCTGTTCAATTACACACGGGTTTTACCGCATTTGTTATATTGTTAAAGCGTAAATAACTTATACAATGAGTTTTACA
>455_128610_0552_1744 length=101 ATATAAACAAGCAACAATATTTACTATATTATCAAATGTGTGTTCGCACGCAAATGTTAAAAAATTTGATATCCATTGCATATCGTTATTAATTGATATCC
>455_128659_1174_3802 length=86 TAAATAGAACTTAACTACTAAGGCTGAGTAATATAGATAGAACTTGGGAATTTTATTATTCACTAAATATTTGTTATTGACAGTAC
>455_128699_1072_2006 length=107 CTATATAGATAGAACTTGACAATTTTATTTATTCACGAAATATTTGTTATTGACAATGCACTTGTACACGGGTCTGTCATTAATAATTCAAGGTTGGGCCATAATTA
>455_128860_1490_0895 length=86 GCCTTCGTCGAAAAAAGAAATTGTTCTCAAATGTGACACATGTTAACATAGTTGACGATAGACAGACAAATAATAACAANAATGAT
>455_128868_1914_3892 length=105 CACAGTTAAAAAGTTTCAACACTACAGTTCATTTCAAAGTAAAGTAAAAATGCCTGGTATATATTGTACAATTTGCAGCCGTGTGGTCGATGCCAGTATAGCCAC
>455_128910_0405_1039 length=126 GGTTGGGCCATATAGATAGAACTTGGGAAATTTTATTATTCACGAAATGGGTGGGACATGTATTGGGAACTTGTATAGATAAAAACTTTTTTTTTTCTTGAGTAATATATGCGACTTATTATTTTC
>455_128919_0786_2875 length=118 CCCATTTCGTGAATAATAAAATTTCCCAAGTTCTATCTATATGGCCCAACCTTGAAATAACTAACAAGTTAGATAACCCTTTGTACTGTCATATAATAATTCTTAGAACTTCTATCTA
>455_128935_0596_1070 length=113 CATGGGCCATATAGATAGAATAAATGCGCAAAAGTTATTTCAAGGTAAACGAGTTTGTCATTACAGGTTGGGCCATATATTTGGAACTTGTATAGATAACTTGTTTTAACTTA
>455_128955_1715_2244 length=73 GCTATATAAGATAGAACTTGACAATTTATTATTCACGAAATATTTAGTTAATTGACAATAGTCACTTAGTTAC
>455_128970_0226_2176 length=111 ATTCAAATGAACGTTATTATGAGCTCCTGACTCGTGCGGTACCAATGTATTTTCAACAGTATTTTGAAGTGACTTTAAAGTTAGACGCCGATTGCATTAAAAATTATAATC
>455_129012_1249_0609 length=73 ATGATAATACAAAGGGTTATCTAATTGTTTTTTAAAAAGTTATTTCAAGGTTGGGCTATATAGATAGAACTTC
>455_129031_0272_3827 length=104 TCTTTACTACGTTGGAATAATAAGTTAATTTAACGCAGTCGCTAGTGAATTCGTCCGGCATAATCAAAATGAGCATGTCCATAAGTTGCTCAAATGCTTGATTA
>455_129106_0693_2994 length=127 CTTTTCGTTTCAGTCTTTTGTTTATTAATATTATCTAAGAAAATTTTTTTAGTATTAGACAATTGTTTTTTACTTTGCTCCAATTGTTTCATAAATAAATTTTTAAGTTGTTCATATCTATCATACA
>455_129123_1549_3708 length=70 TGTTGCACTTATATCGTTGTCGTCAGTTTGAAACCATTCGTCAATATGATCACATCACATAGTAAAAAAC
>455_129134_1927_0223 length=109 TTTTTGGTTTTTGAATGTAGGTAAATTATAATATTATACTATAAATACTAGATTATCATCAACTAAAATAAATAATTAAATAGGACTAAAGTTAATTAACAAAGAAGAC
>455_129297_0417_3339 length=102 TTCCAATAAAAACATAAGCAGCCAAGTTTTGCATTTAGTGTAGTTGTCATTTTTATGCTTATAACAACATGACAAATTGGCCTAGTATTTTATTACCGGAAC
>455_129406_1310_2552 length=114 GTTTCCACCCGTTGCGACTGAATTGCGGTTTTATTTGACGGACAAGAAATTCGCAGCTATATTTCAATAATAAAAATTATAATTTCACTAAGCAATACAACTGGCCGGATTTCA
>455_129476_0479_0134 length=117 TGAAAATGATGAAATTATATNATCATGATTTGTTATTATTAAATTTTTAACATATTCAATATAATTTTGAATAATCATTGTTATTTTTTAACCGAAAATTATCCCGTTTACATTTAC
>455_129591_1630_3808 length=98 AACTCGTGTACGAAGTGCATTGTACAATAAACAAAATATTTCGTTGAATAATAAAATTTCCCAAGTTCTATCATACTAAGTCGCAAATCTACCCAATC
>455_129639_1196_0743 length=114 GAACATTATGGGTATAAGATTCAATTTTCTTTAGGTATCCAAATATAGTGTATTGTATATAGATTATAGATATAAACTTAGAAATCACAAATATTATTTTAATATTTATAAAGC
>455_129713_1215_2896 length=98 ACATGTATTGGGAACTTGTATAGATAAAACTTTTTTTTTCTTGAGTAATATATGACGACTTATTATTTCAAGTACAAAGGGTTGGGCCATATAGATTC
>455_129753_0886_3664 length=110 CATCACATAGTAAAAAAAATAAAAAATTAGCAAGTTGTCAAATTGTCAACTTGATCATTCTACAATTCTACGAGAGTATAACCATTGTAATCATTTGGTTATCATTACCG
>455_129880_0570_1824 length=99 AAATATGTATGATAGATATGAACAAACTTAAAAAATTTATTTATTGAACAATTGGAGCAAAGTAAAAAACAATTGTCTAATACTAAAAAAATTTCTTAC
>455_129901_1874_3753 length=98 GAAGCCATTCATTTCAAATGTGCTCATATACACCGCCAATGAATAAATCCAATATATTACCTAGCTCAAATGCAATTGCAACATAAACAATTGTTAAA
>455_129944_0196_3649 length=88 TTGAAATAGAAATACTTGATATTATTGTTGTTGAATTGAAATTGACAAGTGTCAAATGTACAATTTATAAATGATACTTTTTTACTTC
>455_129986_0734_3961 length=114 GCACAGTACAAGAATTTGCATTGATATAATCAAAGGTTTTTAAATTTACATAATTTACATATTTAGAAATTTCAACAAGTAAATTAATTGCATCTTCGATAAAGTACTGTGTTG
>455_130023_0498_2486 length=110 ATCTTTTGTAAAAAATTATTCCCATTGGCATCTTTAATTATATAACGCATAGATATTCCGTCCAATTGTTCAAAGCAAATTGACTCGGGCATCATTTCATATAAAATTGG
>455_130185_0267_2981 length=141 TAAGCGAATCATTTAAAAATACCCAGAAATGTTCATTTTCATAATTTGTTAATGTTTTACTACTGCACTTTTTAAAAAAAAATTACTTCAAGTGAATAGGAATTTTCTAAAAATATTTTTAACATAATATTGTTTAAAAAA
>455_130261_0920_1938 length=118 ATATAGCCCAACCTTGAAATAACTTTTTAAAAAACAAGTTAGATAACCCTTTGTATTATCATATAATAATTAATGGAAAACTCGTGTACAAGTGCACTGTCAATAACAAATATTTCGC
>455_130270_0471_3537 length=89 ATATTAGATAGATACCCCTTTGTACTGACATATAATAATTATGGCCCAACCTTGAATCATTAATGGCAAACTCGTGTACAAGTGCACTC
>455_130344_0088_2701 length=114 AATTTTTTAATTTATTTTCGCAAACCAACAGCGCAATTATTATCGCTTGTTCGTGAGGCATGTGGTATTCATTTCATTATTAAAATTTTATTCGACACTTTAATTTTATCGCAC
>455_130472_1333_1657 length=128 TTCGAAGTAACTTTTTGAAAGATACCCCTTTGTACTTGGAAACAACAAGTCGCAAAAAACAAGTTTCCATTATATGCCCAACTGCTAAGTAATTTGTGAATAATAAATACTTAGGTTCTATCTATTGG
>455_130481_0235_0296 length=125 CTATAGCTCTTTGATCGAGTATTCCATCAATATATTTCATATCGTCAATTATAAATGTAAAACCGTCATTTTTAAAAAATGTCAAGTAAATTTCTTTTAATAATTTTTTACTTAAATTTTTAACA
>455_130482_1352_1062 length=49 ATCAATTGCACAAGTAGTTTTCACTATCGATTGTTCAATAGAATGTAAC
>455_130509_1272_1659 length=131 AAGTCGCAAAAAAACAAGTTTCCATTATATGCCCAACTGCTAAGTAATTTGTGAATAATAAATACTTAGGTTCTATCTATTGGCCCAACCCTGAAATAACTTTAAAAAATAACCTGGAAATAAATAAATTG
>455_130519_1032_2764 length=116 GACTAGATATCTTAATTAATTAACGATAATTAGACTAAGTAGGAATTAAAATCCTAAATTTTTTTTAACATTTGACGTAAGTCGTAACACTACTATTTGATTAAATATAGGTAAAC
>455_130545_1202_3023 length=120 TAAGACATTTTTGAATAATTTTTACAAGAAAAAAACAAAATCGACAAAGAGAATTAAAGAAAAGACAATTTCTCTATATTACATATGCCAAAATTTATGGTATATCAACGATGGCGAATA
>455_130552_1546_0519 length=117 CATTGATAACACTTGCAATTTATTATTTCCAGGTATTTTTTAAAGTTATTTCAGGGTTGGGCCAATAGATAGAACCTAAGTATTTATTATTCACAAATTACTTAGCAGTTGGGCATA
>455_130592_0230_1721 length=118 ATCTTCATCAGTGCTTTGTACAACATTTTCATTCAATTCTTTAATTTTAAGTGTTTTTCTTGGACTAGTATCTTCCTCAATTTGGCGTTTTTTACTTTTCTTTCAAATGTAGATTCAC
>455_130594_1277_2241 length=113 GCCTTAGAGTAAGTTCTATTTATACAAGTTCCCAATATATTGCCCAACCTTGAATTAATAATGGCAAACTCGTGTACAAGTGCATTGTCAATAACAAATATTTTCGTGAATAA
>455_130657_1655_1717 length=119 CAAGTGTTATCAATGTATGGACTTGGATAGCCCGTTGTACTTGAAAATAAAGTCATAAATTCTCAGAGAAATATCAATTTTTATTTATACAAAAAAAGAGAGTAACTTATTTAAATAAC
>455_130757_0342_3277 length=104 ATTCGTCCGGCATAATCAAAATGAGCATGTCCATAAGTTGCTCAAATGCTTGATTATAATTTTTAATGCAATCGGCGTCTAACTTTAAAGTCACTTCAAAATAC
>455_130899_0256_2035 length=117 TTTCCCAAGTTCTATCTATATGGCCAACCTTGAAATAACTAACAAGTTAGATAACCCTTTGTACTGTCATATAATAATTCTTAGAACTTCTATCTATATGGCCCAACCTTGAATTAA
>455_130991_0810_2938 length=121 TTGGGCCATATAGATAGAAGTTACTAAAGAATTATTATATGACAGTACAAAGGGTTATCTAAACTTGTTAGTTATTTCAAGGTTGGGCCATATAGATAGAACTTGGGAAATTTTATTATTC
>455_131053_1161_3259 length=117 TGTAAAAAATTTTTTTCAATATAAACAAATGATTTTTTACATGACAAGCCGCCGTTATCTACTTGCCTTTTAAATGTTATATAATCAGGTTCTGATAGTATGTAGTTTCGTTGTATC
>455_131094_0807_1590 length=122 TTTACCAATAGCGTAAAATTGTATGACAACGGTTGCTGCCAGTGTAGGTTTATACCGTCAAAGTTGTATAATTTAAGAAAACGAAAGACAGCTATTATAAAGTTTTTTCTATTTGCAGCGTC
>455_131185_0447_1905 length=135 CTTCAACCACTTGTTGCAACCGCCCGCTATATTTATTCCACAAAATTATTTTTTATTTTTTCACTTTTTCATTTAAAATGAAAGAACAAATTCGTTTTTTGAAAATACATTATCGACTCTACTACTTTACTTTAG
>455_131251_1111_3056 length=115 TTGAAGTTAAAAAAAGTATCATTTATAAATTGTACATTTGACACTTGTCAATTTCAATTCAACAACAATAATATCAAGTATTTCTATTTCAATACAATAAGTAACCAGCAATTGG
>455_131447_1888_3378 length=108 GCTTATCATCGATCTTCATTTCAACATTTTCATTCAAATCGTAAACTTGGGCGTTTCCTCAATAAAATTCAAACATATTTTTCTTGTATATTACTATCAGTATCACAA
>455_131467_0624_2348 length=129 AACAACAATAATATCAAGTATTTCTATTTCAATACAATAAGTAACCAGCAATTGGAGATTTTTTTATTAAATTTATTACCGGGCAATGAACGAAAAATAGTAGATTTAAAAAATACAACAAACGAATGG
>455_131482_0882_0622 length=93 AAATTTTATTCGACACTTAATTTTTATCGNATGGACTATTGAACAAAGGCACAGTTTCATATGTTATACAATCAGTTTCATTATATACAAAAC
>455_131649_1824_2649 length=108 TCTATCTATATGGCCCAACCTTGAATTAATAATGACAAACTCGTGTACAAGTGCATTGTCAATAACAAATATTTCGTGAATAATAAAATTTCCCAAGTTCTATCATAC
>455_131758_0376_1555 length=104 TACACAGCCATGGCTACCTCTTTGGGGTCCCAGTGTGTATTTGCGCAAGAACAAGTTTTTGTCGCACATATTTCATTTTGTGTTGCACTTATATCGTTGTCGTC
>455_131776_0422_1390 length=124 CTTTTTATTGAGTACCAATCAATTGCACAAGTAGTTTTCACTATCAGTTGTTCAATAGAATGTAATAGGTATAAAAGGTTTTTACTTGAAAATAATTTTCACAGTTAAAAAGTTTCAACAATAC
>455_131778_1287_0595 length=112 GAACTTGTATAAATAGAACTTACTCTAAGGCTGAGTAATATAGATAGAACTTGGGAATTTTATTATTCACTAAATATTTGTTATTGACAGTGCACTTGTACACGAGTTTGCC
>455_131877_1514_2943 length=119 TCCATTGAATACAAAATGTTGCAAATTTAAACAAAAAAGTTAAATATATCCACAAGTCCTGCACATTTCTTCTCAACAAATATGTTCAATTTGTTTAACATTTTTAAATAAACATATAG
>455_131934_0300_3393 length=117 TTTCAACAACAATTCAGAAAAACTCAACTCTCTGCTGTTATTGAGTTAAATGAATGAGTTAGTGCTAAAGTAAAGTAGTAGTGTCGATAATGTATTTTCAAAAAAACGAATTTGTTC
>455_132030_0514_0679 length=76 CTTTAAAGTTAGACGCCGATTGCATTAAAAATTATAATCAAGCATTTGAGCAACTTATGGACATGCTCATTTTGAC
>455_132031_0867_0514 length=138 ATAAAAGGTTTTTACTTGAAAATAATTTTCACAGTTAAAAAGTTTCAACAATACAGTTCATTTCAAAGTGAAATAAAAATAAAAATAAAAGTAAAAAATGTCTGGTATATTTTGTANAATTTGCAATCGTACGGAGAC
>455_132037_1567_3013 length=112 GGCCCAACCTTGAATTATTAATGACAGACCCGTGTACAAGTGCATTGTCAATAACAAATATTTCGTGAATAATAAAATTGTCAAGTTCTATCTATATAGCCCAACCTTGAAA
>455_132091_1165_1311 length=77 GTTAAGGCAATTGATTTATGAAAAATGACACTAGTTCATATCAATAGTAAATGTTTTTTGGAATTGTATTTACATTC
>455_132190_0855_0978 length=138 AATGTGTATTTGCTTTTAAAAGGTACCGTTTTTGTTGTACGAAAATTAAAATGACTGACGTGTAATACCAATTAAATTCCAAATTAAAAAATCGAATCTAATCCATACAAAAAAGTTTTTAATAATTTTAAGTTGTAG
>455_132229_1792_2730 length=95 AATTGTAGAATGATCAAGTTGACAATTTGACAACTTAGCTAATTTTTATTTTTTTTACTATGTGATGTGAATCATATTGACGAATGGTTTCAAAC
>455_132241_0424_0845 length=117 TTTCAACAACAATTCAGAAAAACTCAACTCTCTGCTGTTATTGAGTTAAATGAATGAGTTAGTGCTAAAGTAAAGTAGTAGAGTCGATAATGTATTTTCAAAAAAACGAATTTGTTC
>455_132319_0254_0082 length=111 GTTATCTATACAAGTTCCAAATATATGGCCCAACCTGTAATGACAAACTCGTTTACCTTGAAATAACTTTTGCGCATTTATTCTATCTATATGGCCCATGACAAACAATCG
>455_132327_0668_3659 length=113 CAATAAATGAATTTTTGTTTATATTGAAAATTCATTTAAAAATGAAATAAAAGGTTTATTTTATTAGTTTCAAGTGATGGCATAATTATAAATGTTGATATATAGGACACTGA
>455_132378_0285_3051 length=113 TTTCAAAGTGAAATAAAATAAAATAAAGTAAAAATGTCTGGTATATTTTGTACAATTTGCAATCGTACGGAGACTAGCAAGAATGTCAGTATAGCCACTTTGAAATGTGGTCA
>455_132381_1320_1455 length=92 AATTACAATATAAAACGGGAGAGATTTAGCACTGATTGTGAGAGTGTTATGAATTATGAAGTTGCTCGCGAGAATGTCAGACAATTAAATAC
>455_132479_0154_1805 length=144 ATAATGTATTTTCAAAAAAACGAATTTGTTCTTTTCATTTTAAATAGAAAAAAGTAGAAAAAAATAAAAAATAATTTTGTGGAAATAAATATAGCGGGCGGTTGCAACAAGTGGTTGAAGCCTTCGTCGAAAAAAGAATTGTTC
>455_132548_0306_0663 length=113 ATAGCTTCAAGTGGAGTAAACAAATTTATCACTAATTGAAATTACTTAAGAACAAAGGGCTGTATAGTTTCGACACATGATAAACGTGACATTCGAAATTATAAGTAAACAGC
>455_132558_0903_0941 length=97 AACGTGACATTCGAAATTATAAGTAAANAGCTTTATCACTAAATTTGAAATTCAAGTACATTATCGCACCACACATGTAGTGCATATTATCGGCACA
>455_132619_0864_1995 length=93 CTTGTAAAAAAAATTCCAGCAATGTCCGTCGTTGTTATGTGAAAAAAAAAATATATAATAGAAGGTACAGTTTCTTTTTGTATATAATGAAAC
>455_132908_0486_2828 length=116 TTTTTTACATGACAAGCCGCCGTTATCTACTTGCCTTTTAAATGTTATATAATCAGGTTCTGATAGTATGTAGTTTCGTTGTATCTTGACAAACGGATTTGTTTCTTCTTTTAATC
>455_132923_1379_3126 length=67 ATTTCATTATTAAAACAAGAAAATGTACAGTTAAAACAAGATGTTTTAATATTAAGACGGGAAATGC
>455_132976_0683_1771 length=119 TTTTTGCGACTTGTTGTTTCCAAGTACAAAGGGGGTATCTTTCAAAAAAGTTACTTCGAATTATTTATTATCGGCACTTGTACACGATTGTTTGTCATGGGCCATATAGATAGAATAAA
>455_133094_1161_2534 length=111 TACCGATGAAATGGAGAACATCAATCAGTTTGAGTTTCCACCCGTTGCGACTGAATTGCGGTTTTATTTGACGGACAAGAAATTCGCAGCTATATTTCAATATAAAAATTA
>455_133147_0336_1316 length=76 CTGTCGAATTTCTTGTCCGTCAAATAAAACCGACTAATTACAGTCGCAACGGGTGGAAACTCAAACTGATTGATGC
>455_133230_1322_2709 length=74 GGAATTTTTTTTACAAGACATGTATAACTTGTAAAAAAAATTCCCAGCTATTCGACTTGTATTCAACATTTGTC
>455_133298_1718_3305 length=125 TATTTTATTTTATTTCACTTTGAAATGAACTGTATTGTTGAAACTTTTTAACTGTGAAAATTATTTTACAGTAAAAACCTTTATACCTATTACATTTCTATTGAACAACTGATAGTGAAAACTAC
>455_133427_0870_2395 length=120 TTTGCATCTCTTTACCTAATAGCGTAAATTGTATGACAACGGTTGCTGCCAGTGTAGGTTTATACCGTCAAAGTTGTATAATTTAAGAAAACGAAAGACAGCTATTATAAAGTTTTTCTA
>455_133433_0073_2269 length=106 ATATATTTGGAACTTGTATAGATAACTTGTTTTAACTTATTGTTTCCAAGTACACAGGGCTATCTCTCTAATGCATTTGTACACGAGTTTGTCATGGGCCATATAG
>455_133786_1652_1493 length=84 TGCGCACAAACAATGTTAAGACATTTTTGAATAATTTTTACAAGAAAAAAAACAAAAATCGACAAAGAGAATTAAAGAAAAGAC
>455_133799_0620_1166 length=124 AACTAACAGCTATTAAACTACAAAAAAATAGTTTTTATTAAGAAATAAAAGATAAGAATATTTCTTTAGGGTGTATAACATGTTAACAGTACCTTATATGTAATATGTATTGTATGACAAACAA
>455_133890_0760_0649 length=138 TTGTTTATTAATATTATNTAAGAAAATTTTTTAGTATTAGACAATTGTTTTTTACTTTGCTCCAATTGTTTCATAAATAAATTTTTAAGTTGTTCATATCTATCATACATATTACTTTTTTACGGGGCTTTTTTTTTA
>455_133965_1762_2015 length=136 ATTGAGTTAAATGAATGAGTTAGTGCTAAAGTAAAGTAGTAGAGTCGATAATGTATTTTCAAAAAAAACGAATTTGTTCTTTTCATTTTAAATGAAAAAAGTGAAAAAATAAAAAATAATTTTGTGGAAATAAATA
>455_134010_0263_4037 length=114 TATGTATGATAGATATGAACAACTTAAAATTTATTATGAAACAATTGGAGCAAAGTAAAAAACAATTGTCTAATACTAAAATTCTAGATAATATATAACAAGACTAGAACGAAG
>455_134049_1316_2755 length=138 TCAATAGAATTGTAATAGGTATAAAAGGTTTTACTTGAAAATAATTTTACACAGTTAAAAAGTTTACTAACAATACAGTTCATTTCAAAGTGAAATTAAAATAAAATAAAGTAAAAATGTCTGGTATATTTTGTACAA
>455_134056_0864_1380 length=109 AACAAATATTTCGTGAATAATAAAATTGCCAAGTTCTATCGAGATAATGACAAACTCGTTTACCTTGAAATAACTTTTGCGCATTTATTCTATCTATATGGCCCATGAC
>455_134106_0087_2508 length=118 CCAATACATGTCCCGACCCATTTCGTGAATAATAAAATTTCCCAAGTTCTATCTATATGGCCCAACCTTGAAATAACTAACAAGTTAGATAACCCTTTGTACTGTCATATAATAATTC
>455_134115_1580_1002 length=125 TATAAATGATACTTTTTTTAACTTCAAAAATTTACTTAGATCAACATTTATGTTTTATAAAAAAATTGTATTTCTTGTCACATTAGCTGGTGGTTCATTTTCATTTTCAAGCAATTTAATAATTG
>455_134239_0295_3733 length=111 ATTAGTTGCTAAACTGGCCATGATCTTTTGTAAAAAATTATTCCCATTGGCATCTTTAATTATATAACGCATAGATATTCCGTCCAATTGTTCAAAGCAAATTGACTCGGG
>455_134244_1642_3832 length=123 TGATAATACAAAGGGTTATCTAACTTGTTTTTTAAAAAGTTATTTCAAGGTTGGGCTATATAGATAGAACTTGGGGAATTTTATTATTCACTAAATATTTGTTATTGACAATGCACTTGTACA
>455_134339_0986_0721 length=118 TAAGAACGTTTATTTGATTGACCGTCACGGTAAAGAGTATGATGAGAATGGTTCCGTTATTGTTTCAGAGCGTAATTGTTATTCAAGTAAATTCAATATAAAACGGGAGAGATTTAGC
>455_134350_0669_2238 length=128 AAAAACACATAAAACTAGATAGTGAATCTACATTTGAAAGAAAAAGTAAAAAACGCCAAATTGAGGAAGATACTAGTCCAAGAAAAACACTTAAAATTAAAGAATTGAATGAAAATGTTGTACAAAGC
>455_134422_1853_3359 length=80 TATTCACTAAATATTTGTTTATTGACAGTGCACTTGTACACGAGTTTGCCATTAATGATTCAAGGTTGGGCCATAATTAC
>455_134537_0627_1673 length=103 ATTCTCATCATACTCTTTACCGTGACGGTCAATCAAATAAACGTTCTTATGGTCACTAATCTTCTCGTTGTCCACGTCGTTATAGTACTCCTCATCATCAGTA
>455_134611_1825_0501 length=101 TTTTTCTGATAATTTAATTATATAACAGTACAAATGGTTATCTATCTATTGACAATGCACTTGTACACGAGTTTGCCATTATCTGAATTCATTGTTTTTTC
>455_134730_0266_1545 length=127 GATAAAGATAACATGTAAAACTCATTGTATAAGTTATTTACGCTTTAACAATATAACAAATGCGGTAAAAACCCGTGTGTAATTGAACAGGTAATAACTGTTAATAACTTTGAAATAACTTAATCTA
>455_134779_0706_1020 length=123 TAACTTTTTAAAAAACAAGTTAGATAACCCTTTGTACTGTCATATAATAATTAATGGAAAACTCGTGTACAAGTGCATTGTCAATAACAAATATTTCGTGAATAATAAAATTGCCAAGTTCTA
>455_134874_1520_0982 length=104 CGCAATATATTGACCTAACCTTGAATAATTTTTAAAAAACAAGTTAGATAACCCTTTGTACTTGTCATATAATAATTCTCAAGAAAAATAATTTCTACCCAATA
>455_134915_0711_1555 length=122 TCACGTTTATCATGTGTCGAAACTATACAGCCCTTTGTTCTTAAGAATTTCAATTAGTGATAAATTTGTTTACTCCACTTGAAGCTATTATATTTCACGTTCCAAAATCGTAAATTTTTTAA
>455_134938_0903_0471 length=168 ACCTAGTCACCTAAAGTAGTTAAAGTTAACTTTTTTTAATTAAAAAGTAAATTTAAAAAAGTAAAAACTTTAGTTTAACGGGAAAAAATTAGTAATTTTTTAGTTACTACGTACCTAGTTAAGTACCAACGTTCCTAAACTTAGGGGGTATTAGGGCCTAAAGGTTAC
>455_134945_1571_0676 length=147 GGTATTAGTGATAAGGAAGTTTGTAATGCAGTAATTAATATATTTAATTCTATTGAAAAAAATAACGACATGTTAAAAAAATTTGATTTTAAAAAAATAATAAAAAAACACATTTATTGTAAATAAAAAAAAAATATAACAAAGTAA
>455_134981_0838_3461 length=115 GTTCATTTCAAAGTAGAAATAAAATAAAATAAAGTAAAAATGTCTGGTATATTTGTACAATTTGCAATCGTACGGAGACTAGCAAGAATGTCAGTATAGCCACTTTGAAATGTGG
>455_135022_1095_2559 length=121 GTCGCAATATATTGCCTAACCTTGAAATAATTTTTAAAAAACAAGTTAGATAACCCTTTGTACTGTCATATAATAATTCTCAGAAAAATAATTTCTACCCAATATATGGCCCAGCTTTGAA
>455_135045_0118_0422 length=110 AAAAAATTGAATCTTATACCCATAATGTTCTCCACTCTTTACTACGTTGGAATAATAAGTTAATTTAACGCAGTCGCTAGTGAATTCGTCCGGCATAATCAAAATGAGCA
>455_135089_0047_1008 length=115 CGTGAATAATAAAAATTTCCCAAGTTCTATCATACTAAAGTCGCAAATCTCCCAATACATGTCCCAACTCATTTCGCGAATAATAAAAATTCCCCCAAGTTCTATCTATATAGCC
>455_135171_1760_1550 length=92 TGCATTTGAGCTAGGTAATATATTGGATTATTCATTGGCGGTGTATATGAGCACATTTGAAATGAATGGCTTCCTATTAATCCTGATGCTCC
>455_135196_0612_1984 length=116 CTTATTTCCAAGTACAAAGGGTTATCTAACTTGTTTTTCAAAAAGTTATTTTTTATTATTCACGAAAATATTTGTTATTGACAATGCACTTGTACACGAGTTTGCCATTATTAATC
>455_135303_0501_3191 length=97 AGATATTTGCAACACAAAGAGATAAATATATGAATTCAAGTAAATTCAATATAAAACGGGAGAGATTTAGCACTGACCGTGAGAGTGATACCGATTC
>455_135349_1514_2170 length=124 ACAAATATTTCGTGAATAATAAAATTGTCAAGTTCTATCTATATAGCCCAACCTTGAAATAAACTTTTTAAAAAACAAGTTAGATAACCCTTTGTACTGTCATATAATAATTAATGGAAAACTC
>455_135388_1702_0849 length=79 GACATTTTTGAATAATTTTTACAAGAAAAAAACAAAAATCGACAAAGAGAATTAAAGAAAAGACAATTTCTCTATATTC
>455_135427_0100_2864 length=79 GACATTCGAAATTATAAGTAAACAGCTTTATCACTAAATTTGAAATTCAAGTACATTATCGCACCCACACATGTAGTGC
>455_135571_1353_3694 length=131 GCCGATTAATAAAAACAAGCAGTCACTGCAGTCATATCACCGAGCGAACAAGATATAAGAATAAAAAAGAAATATACAACTTAAAAACATTAATTTAATTTTTAAAATTATTTAGTTAACAAAAGTTAAAG
>455_135626_1517_1352 length=117 GTACTCTGCCATGAAATCCGGCCAGTTGTATTGCTTAGTGAAATTATTAATTTTTATATTAGAAATATAGCTGCGTAATTTCTTGTCCGTACAAAATAAAACCGCAATTCAGTCCGG
>455_135668_1096_2805 length=107 TTACTTATAATTTCGAATGTCACGTTTATCGATGTAGTCGAAACTATACAGCCCTTTGTTACTTAAGTAATTTCAATTAGTGATAAATTTGTTTAACTCCAACTTGC
>455_135698_1997_2375 length=126 CAATTTTAAAGAACTTCTTTCGTTTCTTTCAATTTTTTCTTTAATGATGGTTTCATAGTTATCTGAAAGAATTGATAAGATGAATTTAAATTATTTAATATTTTTATATATGATTTTTTTGATTTG
>455_135760_0620_1744 length=74 TATAAGTTAGTTAAAGTTTATAGAATTACTAATTACTCTAAGTATTATATATAATACGTATNTCGAATTATAAC
>455_135827_1786_3313 length=87 TTTGGCAAATTAATACATTTGATGCGCACAAACAATGTTAAGACATTTTTGAATAATTTTTACAAGAAAAAAAACAAAAATCGACAC
>455_135852_0357_3208 length=123 AATTTTATTATTCACGAAATGGGTGGGACATGTATTGGGAACTTGTATAGATAAAACTTTTTTTTTCTTGAGTAATATATGACGACTTATTATTTTCAAGTACAAAGGGTTGGGCCATATAGA
>455_135921_1847_0910 length=113 GCTGGCCTATTCAATAGCACGAACGGACGAGGATACGGTGAAGGTATTAAAAGAAGAAACAAATCCGTTTGTCAAGATACAACGAAACTACATACTATCAGAACCTGATTATA
>455_136012_0649_3432 length=86 ACTCCTCGTCATCAGTATCAATATCAGGCCGCACACTGTGTCGAGAGTGTTGAGAGCCAAGAGGACTGCGACTGCGACTGCGACTA
>455_136084_1966_1351 length=137 TTACACTTAAAAATTATTTACAACGATTAGGTTTAAATATATTTTATGAACTTAATGGTTTAAAGAATGGCACCAAATCGTATACTTTTATTCGTAAAATACTTTTAGATAAAAATACCAAATTATTTACGCATGCC
>455_136194_1943_2765 length=112 ATTTGTTGTCGCAAGTGAGCAATTTGAAAATCCTTATCCGTCAATTTATGTTTATAAAGTCTCGTTGCTTTATTTATTTCGTGAAGAAGAATAGTGTTTATTTTATTTAATC
>455_136198_1733_3236 length=135 TATTATGTTAAAAATATTTTTAGAAAATTCCTATTCACTTGAAGAATTTTTTTTTTAAAAAGTAGCAGTAGTAAAACATTAACAAATTATGAAAATGAACATTTCTGGGTATTTTTCAATGATTCGCTTAGTTTG
>455_136238_0971_0657 length=63 CAATTCTACGAGAGTATAACCATTGTAATCATTTGGTTATCATTACCGATGAAATGGAGAACC
>455_136247_0627_1648 length=115 GCGGTACCAATAGTATTTTACAACAGTATTTGAAGTGACTTTAAAGTTAGACGCCGATTGCAATTGTAAATTGTTAATCAAGCACTTTGAGTCTAAACTTTAATGAAACATGCTC
>455_136355_0472_0855 length=98 CTATCTCTCTAATGCATTTGTACACGAGTTTGTCATGGGCCATATAGATAGAATAAATGCGCAAAAGTTATTTCAAGGTAAACGAGTTTGTCATTATC
>455_136406_0672_1400 length=125 ACTAAGTCGCAAATCTCCCAATACATGTCCCAACTCATTTCGCGAATAATAAAATTCCCCAAGTTCTATCTATATAGCCTAACCTTGAAATAACTTTTTTAAAAAACAAGTTAGATAACCATTTG
>455_136498_0226_3674 length=119 CTTGTATTCAACATTTGTAAAAAAATAATATAACAATATACAACGACGGACATAACTGACATATATAACTTGTAAAAAAAAATTCCCAGCTATCGACATTTGAATTTGAAACGAAAGAA
>455_136503_1235_2283 length=107 AATATATCCACAAGTCCTGCACATTTCTTCTCAACAAATATGTTCAATTTGTTTACATTTTAAATAAACATATAGAAACTTAAATACTAACATCATTGTTGTTATTA
>455_136607_0405_2162 length=107 TTTCATCGGTAATGATAACCAAATGATTACAATGGTTATACTCTCGTAGAATTGTAGAATGATCAAGTTGACAATTTGACAACTTGCTAATTTTTATTTTTTTACTA
>455_136631_0872_1908 length=145 TAAATAATTTAAACTTATTGCGACTTATTTCCAAGTACAAAGGGTTATCTAACTTGTTTTTAAAAAGTTATTTTTTATTATTCACGAATCTATTGTCAATAATAAATAATTTAAACTTTTGCGACTTATTTCCAAGTACAAAGGG
>455_136658_0183_2572 length=100 GTCCCAGTGTGTATTTGCGCAAGAACAAGTTTTTGTCGCACATATTTCATTTTGTGTTGCACTTATATCGTTGTCGTCAGTTTGAAACCATTCGTCAATA
>455_136717_1083_2042 length=124 CTGTAATGTTTCCATTTATTTTGTATAATAAACACTTTTTAAAAATAAAAAACAAAAGTCTTTATGAAAATTGTAGTTGTACTCTGCCATGAAATCCGGCCAGTTGTATTGCTTAGTGAAATTA
>455_136718_0720_2398 length=105 GTTGAAATCGTTGAATATAAACAGCAACAATATTTACTATATTATCAAATGTGTGTTCGCACGCAAATGTTAAAAAATTTGATATCCATTGCATATCGTTATTAA
>455_136793_0300_2619 length=119 TAACAACGACGGACATTGCTGGAATTTTTTTTACAAGACATATATAACTTGTAAAAAAAATACCCAACTATTCGAATTGTATTCAACATTATATATAACAACGACGGACATAACTCACA
>455_136847_0239_1484 length=138 TGTCCCACCCATTTAAACGTCGAATAAATAAAATTTACCTAAGTTACTATCTAATATAGGTCCCAAACCTTAGAAATAACTAACAAAGTTAGATAACCCTTTGTACTGTACATAATAATAATTTCTTAGTAACTTCTA
>455_136959_0253_3820 length=112 ACAAATGTCGATAGCTGGGAATTTTTTTTACTAAGTTATATATGTCAGTTATGTCCGTCGTTGATATGTATATATTTTTTACAAATGTTGAATACAAGTCGAATAAGCTGGG
>455_136976_1056_2985 length=110 GGTTGGGCTATATAGATAGAACTTGACAATTTTATTATTCACGAAATATTTGTTATTGACAATGCACTTGTACACGGGTCTGTCATTAATAATTCAAGGTTGGGCCATAA
>455_137028_0227_1829 length=109 GTAATAAAATACTAGGCCAATTTGTCATGTTGTTATAAGCATAAAAATGACAACTACACTAAATGCAAAAACTTGGCTGCTTATGTTTTATTGGAACTGATCATTATAA
>455_137075_0774_2730 length=123 GAATAAAAAATAAACTTAATTAAATAACAAGTGTTGAGAAATTCTATTATTATAATACCTCTCTTTATAAATATTAAAATAATATTTGTGATTTCTAAGTTTATATCTATAATCTATATACAA
>455_137219_0292_2129 length=106 CATCCAACGAAAAAAACTCCATATATATATATACGAATGAAACACTGAATACGTTAAGGCAATTGATTTATGAAAAATGACACTAGTTCATATCAATAGTAAATTG
>455_137324_1010_1115 length=118 TATAATTTAAAAGTAACATTCCAATAAATGTAAATACAATTCCAAAAAAACATTTACTATTGATATGAACTAGTGTCATTTTTCATAAATCAATTGCCTTAACGTATTCAGTGTTTCA
>455_137363_1183_2025 length=109 TTGCACAGTACAAGAATTTGCATTGATATAATCAAAGGTTTTTAAATTTACATAATTTACATATTTAGAAATTTCAACAAGTAAATTAATTGCATCTTCGATAAAGTAC
>455_137407_0651_2095 length=127 CTTGGGGAATTTTATTAATTCACGAAATATTTGTTATTGACAGTGCACTTGTACACGAGTTTTCCATTAATTATTATATGATAATACAAAGGGTTATCTAACTTGTTTTTAAAAAGTTATTTCAAGG
>455_137450_0552_3128 length=105 ACAAACTCGTTTACCTTGAAATAACTTTTGCGCATTTATTCTATCTATATGGCCCATGACAAACTCGTGTACAAATGCATTAGAGAGATAGCCCTGTGTACTTGG
>455_137710_1162_3841 length=93 AAATTGTCAAGTTCTATCTATATAGCCCAACCTTGAAATAACTTTTTAAAAAACAAGTTAGATAACCCTTTGTACTGTCATATAATAATTAAC
>455_137722_1649_2430 length=141 TTAATTATCGGTTATATAGATAAAGTTATTTAATTACACATGGGTTTTTACCGCTAAAAATATTATTTTTAAAACGTAAATAACTTATACAATGAGTTTTACATGTTATCTTTATCACGTTATTTTTATACTTTTTTATTG
>455_137740_0421_2223 length=95 CTATAATATATGAGTAATAGAAATAGTTATACATGTGCCGATAATATGCACTACATGTGTGGGTGCGATAATGTACTTGAATTTCAAATTTAGTG
>455_137794_1044_1699 length=118 AAAAACAAGTTAGATAACCCTTTGTATTATCATATAATAATTAATGGAAAACTCGTGTACAAGTGCACTGTCAATAACAAATATTTCGTGAATAATAAAATTCCCCAAGTTCTATCTA
>455_137814_0636_1647 length=95 TTTTCTTCTTCATCAGATGCTTCATCACTCAATGTAGTCTTTTTATCACTTATAATGGAATCTTCATCAGTGCTTTGTACAACATTTTCATTCAA
>455_137924_1421_0166 length=129 TTAAAGTTATTCAGGGTTGGGCAAATAAGATAGAACCTAAGTATTTATTATTCACAAATTACTTAGCAGTTGGGCATATAATGGAAACTTGTTTTTTTGCGACTTGTTGTTTCCAAGTACAAAGGGGTA
>455_137987_1956_0691 length=153 TAATTAATATATTTAATTCTATTGAAAAAAATAAACGACATGTTAAAAAAAATTTGATTTTAAAAAAATAAATAAAAAAACACATTTATTGTAAATAAAAAAAAAATATACAAAGTAATTATTTATTTGAAATATTTTTTCCGCAATCACGAC
>455_138116_1290_3764 length=124 TTTTACTTTACTTTGAAATGAACTGTAGTGTTGAAACTTTTTAACTGTGAAAATTATTTTCAAGTAAAACCTTTATACCTATTACATTCTATTGAACAATCGATAGTGAAAACTACTTGTGCAA
>455_138151_1049_2818 length=107 AAATAAAATAAAGTAAAAAATAGACCTGGTATATTTTGTACAATTTGCAATCGTGCGGGGACTGGCAAGAATGTCAGTATAGCCACTTTGAATGTAGGTCATGTATC
>455_138166_0997_1159 length=108 ACTTCTATCTATATGGCCCAACCTTGAATTAATAATGACAAACTCGTGTACAAGTGCATTGTCAATAACAAATATTTCGTGAATAATAAAATTTCCCAAGTTCTATCA
>455_138324_1613_0132 length=108 CTACTTTATTTAATTGACTGGTATTNTCACGAGAAACTTCAGAATCGGTATCACTCTCACGGTCAGTGCTAAATCTCTCCCGTTTTATATTGAATTTACTTGAATTCA
>455_138378_0174_2867 length=116 TTTCGAATGTCACGTTTATCATGTGTCGAAACTATACAGCCCTTTGTTCTTAAGAATTTCAATTAGTGATAAATTTGTTTACTCCACTTGAAGCTATTATATTTCACGTTCCAAAA
>455_138388_1872_1194 length=132 TTTTTATTTTTTTTTCTTCAACGTTAAACAATGTGTTATAATTTAAAAGTAACATTCCAATAAATGTAAATACAATTCCAAAAAAACATTTACTATTGATATGAACTAGTGTCATTTTTCATAAATCAATTG
>455_138401_0230_0940 length=121 AAATAGAAATACTTGATATTATTGTTGTTGAATTGAAATTGACAAGTGTCAAATGTACAATTTATAAATGATACTTTTTTTAACTTCAAAAATTTACTTAGATCAACATTTATGTTTTTAA
>455_138439_0612_2011 length=117 AAAAAAAAATTACCCAGCTATTCGACTTGTATTCAACATTTGTAAAAAATATATACATATCAACGACGGACATAACTGACATATATAACTTGTAAAAAAAATTCCCAGCTATCGACA
>455_138547_1762_3826 length=98 GACCCCAGCTATCTCTTTTACACATAGGCTATCTCTTTCGCACCTCTTATCTTATCTCTCTCTTATCTTATCTCTCTTATCTTATCTCNCTTANCTTA
>455_138620_1908_2141 length=124 CTTTTCTTTAATATCTCGTTCAATGTCCGGATAATCGTTTGAATTGAATATAATTATTAAAACATTTATTATAAAAATGCAAATCAAAAAAATCATATATAAAAATATTAAATAATTTAAATTC
>455_138624_1629_3865 length=107 TTGTTTTCTTACTAATATCATTGAACGTTTCGTTTATTGAAGAAGAGAACTTGACAATCTGATCCTTCAGAGTGGAAACCAATTCATCATCCTCATCCTTGGTCAAA
>455_138682_1940_1760 length=100 TACGAGCTCTCCCACTTCTATCGCGCAATTTCTCATCCGAAGTAGCATTTTTATAAAAATCGCCGATGAATGCCGTTGTTTTCTTACTAATATCATTGAC
>455_138717_0387_2998 length=90 TTTTGCGACTTATTTCCAAGTACAAAGGGTTATCTAACTTGTTTTTCAAAAAGTTATTTTTTATTATTCACGAAAATATTTGTTATTGAC
>455_138748_0635_0809 length=126 TATTATTAAAAAATTTTTAACAAATTTAAAAATTTAATTTTTTCCGGTACTTTTATACTTCGCAAATTAGGTGCCAAAAATAATGAATACCGTTCTATGACAACATTTCCCAAACATTATTCGTTC
>455_138840_0232_2207 length=121 AAGTAATTTAATGATAAAAATAACGTAGATAAAGATAAACAATTGTAAAACTCTAATTGTAATAAGTTATTTACGCTTTAACAATAATAACAAATGCGGTAAAAACCCGTGTGTAATTGAC
>455_138926_0351_2843 length=137 AATAATTTGGATTTTTATCTAAAAGTATTTTACGAATAAAAGTATACGATTTGGTGCCATTCTTTAAACCATTAAGTTCATAAAATATATTTAAACCTAATCGTTGTAAATAATTTTTAAGTGTAATAATATTTGGA
>455_138945_0462_1023 length=88 GTTAAAAAAAGTAATCATTTATAAATTGTACATTTGACACTTGTCAATTTCAATTCAACAACAATAATATCAAGTATTTCTATTTCAC
>455_138992_0573_0222 length=100 ATAACACTTGGAGATATTATATGNAATTTTAAAACTGACGGATATCAATTAATAACGATATGCAATGGATATCAAATTTTTTAACATTTGCGTGCGAACC
>455_139026_1846_1721 length=101 TATAAGTAAACAGCTTTATCACTAAATTTGAAATTCAAGTACATTATCGCACCCACACATGTAGTGCATATTATCGGCACATGTATAACTATTTCTATTAC
>455_139067_0202_3834 length=90 AAGATATGCCAAGAGTAATGGAATTACGTTCTATTGAGGATGTTAAAAATTTAAGTTCATATCACGTTGGTAAATCCGAATTGGGCGGAC
>455_139204_0100_3090 length=111 CTTCTATCGCGCAATTTCTCATCCGAAGTAGCATTTTTATAAAAATCGCCGATGAATGCCGTTGTTTTCTTACTAATATCATTGAACGTTTCGTTTATTGAAGAAGAGAAC
>455_139334_1698_2013 length=136 TTTATTTTAAAAAGTGTTTATTATACAAAATAAATGGAAACATTACAGCCGTTTATAAAGAGTATAAAGAGTGAATAAAAAATAAACTTAAATTAAATAACAAGTGTTGAGAAATTCTATTATTATAATACCTCTC
>455_139359_0885_2313 length=110 GAAGAGTTGTTTAAAAATTTAAAAAACATTACTACAAACTGTGTCGTGTATCCGCCAGGTGACGAGGATGTATATGCGAATACTTGCAAACAATTGGCTGATACTTTAAA
>455_139396_1796_1707 length=119 CGATAGCTGGGAATTTTTTTTACAAGTTATATATGTCAGTTATGTCCGTCGTTGATATGTATATATTTTTTACAAATGTTGAATACAAGTCGAATAGCTGGGAATTTTTTTTTACTAAG
>455_139460_0447_1945 length=84 CAATAACGGAACCATTCTCATCATACTCTTTACCGTGACGGTCAATCAAATAAACGTTCTTATGGTCACTAATCTTCTCGTTGC
>455_139526_1375_1724 length=113 TTTTTTCTGATAATTTAATTATATAACAGTACAAAGGGTTATCTATCTATTGACAATGCACTTGTACACGAGTTTGCCATTATCTGAATTCATTGTTTTTTAATTATCGGTTA
>455_139546_1099_1040 length=112 GCCCATGACAAACAATCGTGTACAAGTGCCGATAATAAATAATTCGAAGTAACTTTTTGAAAGATACCCCTTTGTACTGAGACACGCAAGGATAGGCAAGGCACACAGGGGA
>455_139654_0397_1802 length=123 GTTATTTTTATCATTAAATACTTTTATTGAGTACCAATCAATTGCACAAGTAGTTTTCACTATCAGTTGTTCAATAGAATGTAATAGGTATAAAAGGTTTTTACTTGAAAATAATTTTCACAG
>455_139677_1698_3178 length=88 GAAATAACTAACAAGTTAGATAACCCTTTGTACTGTCATATAATAATTCTTAGAACTTCTATCTATATGGCCCAACCTTGAATTAATC
>455_139820_0423_0987 length=125 GAAAATAATAAGTCGTCATATATTACTCAGAAAAAAAAAGTTTTAATCTATACAAGTTCCCAATACATGTCCCACCCATTTCGTGAATAATAAAATTTCCCAAGTTCTATCTATATGGCCCAACC
>455_139888_0064_2341 length=89 ATTGCGCGATAGAAGTGGGAGAGCTCGTAACCAATACAGTAGACGACCCAGACGATGTGAGTACAATCAGCAATCATAGTCGCAGTCGC
>455_139979_0876_1420 length=115 AATAAAATTCCCAAGTTCTATCTATATTACTCAGCCTTAGAGTAAGTTCTATTTATACAAGTTCCCAATATATTGCCAACCTTGAATTAAATAATGGCAAACTCGTGTACAAGTG
>455_140158_1367_2599 length=74 AATCCAGCTCTTGTATACTTGCCTATTTAATATTTATTTAGTGATGATAATCATATATAGATAATATATAATTC
>455_140162_1879_1900 length=91 TTAGCTGGTGGTTCATTTTCTATTTTCAAGCAATTTATAATTGTATTGTTTATAAATTACAAATGATATGGGCAATGGTTGCAAGAGTTCC
>455_140232_0453_3318 length=69 ATCCTACAAGTCCTGCACATTTCTTCTCAACAAATATGTTCAATTTTGTTTACATTTTAAATAAACATC
>455_140281_0278_0492 length=94 AACGACGGACATAACTCACATAACAACGACGGAACAATTAAGACTTGGAATTTTTTTTACTAAGACATGTATAACTTAGTAAAAAAATTAACCC
>455_140343_1736_2599 length=108 TACTGACATATAATAATTATGGCCCAACCTTGAATCATTAATGGCAAACTCGTGTACAAGTGCACTGTCAATAACAAATATTTAGTGAATAATAAAATTCCCAAGTTC
>455_140354_1243_2589 length=92 AAGTGCACTGTCAATAACAAATATTTAGTGAATAATAAAATTCCCAAGTTCTATCTATAATTACTCAGCCTTAGAGTAAGTTCTATTTATAC
>455_140366_1769_2183 length=112 CAAATGATTTTTTACATGACAAGCCGCCGTTATCTACTTGCCTTTTAAATGTTATATAATCAGGTTCTGATAGTATGTAGTTTCGTTGTATCTTGACAAACGGATTTGTTTC
>455_140452_0566_0375 length=99 TCTTCACGGAGGAATAGTTGCTAATAATTTGCAAGATAAAAAAAGGAACAGCAAATACGATAGGAGCATCAGGATTAATAGGAAGCCATTCATTTCAAA
>455_140487_1176_2442 length=136 TGCGTAAATAATTTGGATTTTATCTAAAAGTATTTTACGAATAAAAGTATACGATTTGGTGCCATTCTTTAAACCATTAAGTTCATAAAATATATTTAAACCTAATCGTTGTAAATAATTTTTAAGTGTAATAATA
>455_140569_0814_0355 length=103 TTACTAATATCATTGACGTTTCGTTTATTGAAGGAAGAGAACTTGACAATCTGATCCTTCAGAGTGGAAACCAATTCATCATCCTCATCCTTGGTCAAATCGA
>455_140618_1931_2688 length=121 TTATTATATGACAGTACAAAGGGTTATCTAACTTGTTTTTTAAAAAGTTATTTCAAGGTTGGGCTATATAGATAGAACTTGACAATTTTATTATTCACGAAATATTTGTTATTGACAATGC
>455_140656_0183_3286 length=120 GGTATTAAAAGAAGAAAACAAATCCGTTTGTCAAGATACAACGAAACTACATACTATCAGAACCTGATATATAACATTTAAAAGGCAAGTAGATAACGGCGGCTTGTCATGTAAAAAATC
>455_140681_0044_2025 length=98 TCAAGTTGACAATTTGACAACTTGCTAATTTTTTATTTTTTTACTATGTGANGTGANCATATTGACGAATGGTTTCAAACNGCGACAACGANATAAGC
>455_140709_1955_0575 length=112 ATATAATAATTAATGGAAAACTCGTGTACAAGTGCACTGTCAATAACAAATATTTCGTGAATAATAAAATTCCCCAAGTTCTATCTATATGGCCCAGCCCTAAATATCTTAA
>455_140741_1949_1819 length=122 CTATATGGCCCATGACAAACAATCGTGTAACAAGTGCCGATAATAAATAATTCGAAGTAACTTTTTGAAAGATACCCCTTTGTACTTGGAAACAACAAGTCGCAAAAAACAAGTTTCCATTA
>455_140753_0430_2383 length=114 TTCATTGCCCGGTAATAAATTTAATAAAAAAATCTCCAATTGCTGGTTACTTATTGTATTGAAATAGAAATACTTGATATTATTGTTGTTGAATTGAAATTGACAAGTGTCAAA
>455_140795_0270_0362 length=112 ACTGGGACCCCAAAGAGGTAGCCATGGCTGTGTATTCTTGGTTTATATGTGTATAACCCCCAAGAAATACACCAGTCTCATATGGGGAATGGTAGGGGACCCCAGCTATCTC
>455_140796_0729_2020 length=125 ATACTTTTTTATTGAGTACCAATCAATTGCACAAGTAGTTTTCACTATCGATTGTTCAATAGAATGTAATAGGTATAAAAGGTTTTTACTTGAAAATAATTTTCACAGTTAAAAAGTTTCAACAC
>455_140828_0118_1088 length=97 TTTTGTATTATGCCGGACGAATTCACTAGCGACTGCGTTAAATTAACTTATTATTCCAACGTAGTAAAGAGTGGAGAACATTATGGTTATAAGATTC
>455_140841_0913_2847 length=131 TATTAACTAACCATATAAATTGCGACTTGTAATTTTCAAATACAAAGGGTTATCTAACTTGTTTTTTTAAAAGTTATTTCAAGGTTAGCCCATACAGATAGAACTTGTTTGAGAATTTTATTATTCACGAA
>455_140880_1784_1501 length=114 GCCATACTTATTATATGACAGTACAAAGGGGTATCTATCTTATTAACAACGCACTTGTATACGCTATTAAAATATTTAGGGCTGGGCCATATAGATAGAACTTGGGGAATTTTA
>455_141080_0695_3655 length=93 GTGCATCATTAAGTCGTTTGAGGCGCACAAGAAGTGTCCATATTGTGAAAAGTTCGCTGATTCTATGATCCGGCTGGAGACGCCACTTGTTAC
>455_141108_1645_2294 length=148 GTTTTTTAAAAAGTTATTTTTTATTATTCACGAATCTATTGTCAATAAATAAATAATTTAAACTTATTGCGACTTATTTCCAAGTACAAAGGGTTATCTAACTTGTTTTTTAAAAAGTTATTTTTTTATTATTCACGAATCTATTGTC
>455_141244_1248_1797 length=121 AATTATCATGGACCTGGGAACTTTTTTTTACAAATGTCGATAGCTGGGAATTTTTTTTTACAAGTTATATATGTCAGTTATGTCCGTCGTTGATATGTATAATATTTTTTACTAAATGTTG
>455_141257_0799_3733 length=106 GTTAATATTAGATAGATACCCCTTTGTACTGACATATAATAATTATGGCCCAACCTTGAATCATTAATGGCAAACTCGTGTACAAGTGCACTGTCAATAACAAATA
>455_141268_1613_1105 length=103 TAACTCAATAACAGCAGAGAGTTGAGTTTTTCTGAATTGTTGTTGAAACCCTTTTGACTATAATATATGAGTAATAGAAATAGTTATACATGTGCCGATAATA
>455_141360_0919_3038 length=85 GACAATTTTATTATTCACGAAATATTTGTTATTGACAATGCACTTGTACACGGGTCTGTCATTAATAATTCAAGGTTGGGCCATC
>455_141429_1815_1369 length=148 GGACTTTATACTAAAGTATTTACGAATAAAAGTAATACGATTTGGTGGACCTATTCTTTAAACCAATTAAAGTTACTAATAAAATAATATTTAAACCTAATCGTTTGTAAATAATTTTTAAGTGTAATAATATTTGGATTTGACTAAG
>455_141470_1267_2013 length=93 GTTAATTTTTCCCATTAAATCAGTTATATAATATGAAAATGATGAAATTATATCATCATGATTTGTTATTATTAAATTTTTAACATATTTCAC
>455_141520_0479_0100 length=119 TACAAAATAGTTGCAAATTTAAAACAAAAAAGTTAATAATATCCACAAGTCCTGCACATTTCTTCTCAACAAATATGTTCAATTTGTTTACATTTTTAAATAAAACATATGAAACTTAC
>455_141572_0144_2530 length=108 TATACGCAATTATGGTTCGACACAATTATAAAACACATTTCATAACCGAACTCTTGCAACCATTGCCCATATCATTTGTAATTTATAAACAATACAATTATAAATTGC
>455_141766_1561_3088 length=93 AAATGCCTGGTATATATTGTACAATTTGCAGCCGTGTGGTCGATGCCAGTAATAGCCACTCTGAAATGTGGTCATGTGTTCCACGAGAAGTGC
>455_141847_0673_2060 length=79 TATACAAGTTCTATCTATATGGCCTAACCTTAAATATTGTAATGGCAAACTCGTGTACAAGTGCATTGTCAATAACAAC
>455_141892_0808_0537 length=104 CTGTCATATAATAATTAATGGAAAACTCGTGTACAAGTGCATTNTCAATAACAAATATTTCGTGAATAATAAAATTGCCAAGTTCTATCGAGATAATGACAAAC
>455_142166_1348_3427 length=88 ACTGCGACTATGATTGCTGATTGTACTCACATCGTCTGGGTCGTCTACTGTATTGGTACGAGCTCTCCCACTTCTATCGCGCAATTTC
>455_142181_1215_1082 length=99 TATTCGAATTAGTATTCAACATTATATATAACAACGACGGACATAACTCACATAACAAACGACGGACATAGCTGGAATTTTTTTTACAAGACATGTATC
>455_142221_0046_2322 length=122 ATTCGACTTGTATTCAACATTTAGTAAAAAAATATATACATATCAACGACGGACATAACTGACATATATAACTTGTAAAAAAAAATTCCCAGCTATCGACATTTGTAAAAAAAGTTCCCAGG
>455_142228_0879_0923 length=116 TTCGACGAAGGCTTCAACCACTTGTTGCAACCGCCCGCTATATTTATTTCCACAAAATTATTTTTTATTTTTTCACTTTTTTCATTTAAAATGAAAAGAACAAATTCGTTTTTTTC
>455_142248_1568_2608 length=123 TAATTCTCTTTGTCGATTTTGTTTTTTTCTTGTAAAAATTATTCAAAAATGTCTTAACATTGTTTGTGCGCATCAAATGTATTAATTTGCCAAAATCATTAACAGAAACTGAAAAAAATGTTC
>455_142249_0222_3496 length=110 GTCCATAAGTTGCTCAAATGCTTGATTATAATTTTTAATGCAATCGGCGTCTAACTTTAAAGTCACTTCAAAATACTGTTGAAATACATTGGTACCGCACGAGTCAGGAC
>455_142339_0330_3694 length=122 ANACAAGTTCCAATACATGTCCCACCCATTTCGTGAATAATTAAAATTTCCCAAGTTCCTATCTATATGGCCCAACCTTGAAAATAACTAACAAGTTAGTATAACCCTTTGTTACTGTCATA
>455_142374_1193_2350 length=102 CTGTATAGTTTCGACACATGATAAACGTGTACATTCGAAATTATAAGTAAACAGGACTTTATCTACTAAATTTGAATTCAAGTACATTATCGCACCCANACA
>455_142404_0486_1963 length=117 ATTTGACACTTGTCAATTTCAATTCAACAACAATAATATCAAGTATTTCTATTTCAATACAATAAGTAACCAGCAATTGGAGATTTTTTTATTAAATTTATTACCGGGCAATGAACG
>455_142425_0565_3972 length=117 TGTCACGTTTATCATGTGTCGAAACTATACAGCCCTTTGTTCTTAAGAATTTCAATTAGTGATAAATTTGTTTACTCCACTTGAAGCTATTATATTTCACGTTCCAAAATCGTTAAA
>455_142468_0447_3965 length=117 GTATAAGATTCAATTTTTCTTTAGGTATCCAAAATATAGTGTATTGTATATAGATTATAGATATAAACTTAGAAATCACAAATATTATTTTAATATTTATAAAGAGAGGTATTATAA
>455_142475_0747_2958 length=87 CTCCAATTGTTTCATAAATAAATTTTTAAGTTGTTCATATCTATCATACATATTACTTTTTACGGGGCTTTTTTTTATATTTTCTTA
>455_142478_1756_2535 length=108 TTTACGAAATTAAAAGTTAATACGATTTAGGTGCCATTCTTTAAACCATTAAGTTCTATAAAATATATTTAAACCTAAATCGTTTGTTAAATAAATTTTTAAGTGTAA
>455_142572_1113_3430 length=133 AAACAATACAATTAATAAATTGACTTGAAAATGAAAATGAACCACCAGCTAATGTGACAGAAATACAATTTTTTTATAAAAACATAAATAAGTTGATACTAAAGTAAATTTTTAGAAGTTAAAAAAAGTATAC
>455_142595_0639_1579 length=105 ATAGAACTTACTCTAAGGCTGAGTAATATAGATAGAACTTGGGAATTTTATTATTCACTAAATATTTGTTATTGACAGTGCACTTGTACACGAGTTTGCCATTAA
>455_142658_1142_2130 length=107 TATCTCTCTCTTATCTTATCTCTCTTATCTTATCTCTCTTATCTTATCTTATCTAAAGACCCGCCTCAATTATCATGGACCTGGGAACTTTTTTTACAAATAGTCGA
>455_142836_1895_1082 length=124 AATAAAATTCCCCAAGTTCTATCTATATAGCCTAACCTTGAAATAACTTTTTAAAAAACAAGTTAGATAACCATTTGTACTGTCATATAATAATTATGGCCCAACCTTGAATTATTAATGACAG
>455_142837_0558_2673 length=119 CTTTGAGTTTTTCTATTTGTTGTCGCAAGTGAGCAATTTGAAAATCCTTATCCGTCAATTTATGTTTATAAAGTCTCGTTGCTTTATTTATTTCGTGAAGAAGAATAGTGTTTATTTTA
>455_142849_1045_2001 length=104 AATTTAACATTATACACAGATGATATCATTGTTATACGCAATTATGGTTCGACACAATTATAAAACACATTTCATTAACCGAACTCTTGCAACCATTGCCCGTA
>455_142868_1940_2234 length=110 GGTTACTAGGTCTGTCAAAATTATATTAAATATTCTAGTATTATAATGTCTATTACTAATCTATACAATAGTTAGAAATTTGTTTAATTAACAGACAAGAAGTGCTTCAA
>455_142899_1228_3201 length=89 ATAATGGACCCATGACAAACTCGTGTACAAATGCATTAGAGAGATAGCCCTGTGTACTTGGAAACAATAATTTAAAACAAGTTATCTAC
>455_143119_1299_1134 length=115 AACTCGTTTACCTTGAAATAACTTTTGCGCATTTATTCTATCTATATGGCCCATGACAAAACTACGTGTACAAATAGCACTTAGAAGAAGATAGCCCTGTTGTAACTTGGAAACC
>455_143154_0522_2819 length=118 TTGTAAAAAAAATTACCAGCAATGTCCGTCGTTGTTATGTGAAAAAAAAATATATAATAGAAGGTACAGTTTCTTTTGTATATAATGAAACTGATTGTATAACATATGAAACTGTGCC
>455_143222_1428_0210 length=154 TGGAAACATTGTATANATTTTGTGTGATTGCGGAAAAAAATATTTCAAATAAATAATTACTTTGTATATTTTTTTTTTTATTTACAATAAATGTGTTTTTTTTATTATTTTTTTTAAAAATCAAATTTTTTTTAACATGTCGTTATTTTTTTTC
>455_143302_0534_3590 length=140 CCATCACTTGAAACTAATAAAATAAAACCTTTATTTCATTTTTAAATGAATTTTTCAATATAAACAAAAATTCATTTATTGTTGTTATCTTTACAAGTAAAAATAATAACCAAGAAACTGTGGTAAATAGTTTTTTCAAG
>455_143343_0980_1599 length=139 AAAGTCGGTAAAAAATTAAAACTTAATACGAAGTGAGTTTTAACTATGTAATCTTATTCACGTTATTTTTTATCATTAAATACTTTATTGAGTTTACCGAACTCAATTGGTCAACAAGTAAGTTTTTTCACTAATCTAG
>455_143347_0239_0235 length=109 GCATTGATATAATCAAAGGTTTTAAATTTACATAATTACATATTAGAATTTCAACAAGTAAATTAATTGCATCTTCGATAAAGTACTGTGTTGTTATTATTTGTAAATC
>455_143360_0837_1006 length=108 ATACCCATAATGTTCTCCACTCTTTACTACGTTGGAATAATAAGTTAATTTAACGCAGTCGCTAGTGAATTCGTCCGGCATAATCAAAATGAGCATGTCCATAAGTTG
>455_143444_1925_2720 length=104 TGTCCATATTGTGAAAGTTCGCTGATTCTATGATCCGGCTGGAGACGCCACTTGTTAGTGTTCCAACACCTTTTATTAACGTTGATGACATTATCGATTTGACC
>455_143450_0121_2186 length=97 AATAATTTTGTGGAAATAAATATAGCGGGCGGTTGCAACAAGTGGTTGAAGCCTTCGTCGAAAAAAGAATTGTTCTCAAATGTGACACATGTTAACC
>455_143451_1370_3155 length=116 GACGGACATAACGACATATATAAATAACAACAACGACGGACATAACTGACAACAACTGACATATATAACTTGTAAAAAAAATTCCCAGCTATTCAACTTTTCGACATTTGTGTTGG
>455_143456_1107_1790 length=77 TAAGAGAGAGATAAGATAAGAGGTGCGAAAGAGATAGCCTATGTGTAAAAGAGATAGCTGGGGTCCCCTACCATTCC
>455_143603_1685_3339 length=118 ACAGGCACGTTAATTAAAAAAAAATAAAATAACACTTGGAGATATTATATTGCAATTTTTAAAACTGGACAGGATATCAATTAATAACGATATGCAATGGATATCAAATTTTTTAACA
>455_143633_0394_2299 length=126 AATTACACACGGGTTTTTACCGCATTTGTTATATTGTTAAAGCGTAAATAACTTATACAATGAGTTTTACATGTTATCTTTATCACGTTATTTTTATCATTAAATACTTTTTATTGAGTACCAATC
>455_143642_1737_2717 length=98 TTTCAAGGTTGGGCTATATAGATAGAACTTGACAATTTTATTATTCACGAAATATTTGTTATTGACAATGCACTTGTACACGGGTCTGTCATTAATAC
>455_143731_1942_1069 length=108 TGTACAATCTAGATCCTTCAGAGTAGGAAACCAATTACATCATCCTCAATCCTTGGTCAAATCGATAATGTCATCAACGTTAATAAAAAGGTGTTGGACACTAACAAG
>455_143749_1211_2198 length=104 AAGAATACACCAGTCTCATATGGGGAATGGTAGGGGACCCCAGCTATCGTCTTTTACACATAGGCTATCTCTTTACGCACCTCTTATCTTATCTCTCTCTTATC
>455_143751_1831_2491 length=143 CAATTGTTTTTTACTTTGCTCCAATTGTTTCATAAATAAATTTTTAAGTTGTTCATATCTATCATACATAATTACTTTTTACGGGTCTTTTTTTTTATATTTTTACTTAGTAGTTGTTCTTTCTTAATTAGTTTTTCCTTAAC
>455_143885_0683_1004 length=145 TTTTAAAGTAATAAATTAATTACAAATCGAAAAAATAGTATATCTCTAGATTTAAATAAAATAATTAAGAATGGTTATTTTAAAAAAATGTTAAAAATTTCAAAATCAATGACAATGACAACAATATTTTAAAAAATAATTAAAA
>455_144046_0785_3944 length=126 TGCACAAGTAGTTTTCACTATCGATTGTTCAATAGAATGTAATAGGTATAAAAGGTTTTTACTTGAAAATAATTTTCACAGTTAAAAAGTTTCAACACTACAGTTCATTTCAAAGTAAAGTAAAAA
>455_144047_1159_2830 length=115 TTGCTGGTTACTTATTGTATTGAAATAGAAATACTTGATATTATTGTTGTTGAATTGAAATTGACAAGTGTCAAATGTACAATTTATAAATGATACTTTTTTATTACAAATTAAC
>455_144066_1646_0891 length=100 TTGATGTTCTCCATTTCATCGGTAATGATAACCAAATGATTACAATGGTTATACTCTCGTAGAATTGTAGAATGATCAAGTTGACAATTTGACAACTTGC
>455_144121_0225_0430 length=122 TAAGTTTATATCTATAATCTATATACAATACACTATATTTGGATACCTAAAGAAAAATTGAATCTTATACCCATAATGTTCTCCACTCTTTACTACGTTGGAATTAATAAGTTAATTTAACG
>455_144175_0845_3182 length=99 TTTTGACTATAATATATGAGTAATAGAAATAGTTATACATGTGCCGATAATATGCACTACATGTGTGGGTGCGATAATGTACTTGAATTTCAAATTTAG
>455_144200_0951_2254 length=122 ATTATTAAAACATTTATTATAAAAATGCAAATCAAAAAAATCATATATAAAAATATTAAATAAATTTAAATTCATCTTATCAATTCTTTCAGATAACTATGAAACCATCATTAAAGAAAAAA
>455_144297_0912_2131 length=129 AAAAAACACATAAAAACTGATAGTGAATCTACATTTGAAAGAAAAAGTAAAAAACGCCAAATTGAGGAAGATACTAGTCCAAGAAAAACACTTAAAATTAAAGAATTGAATGAAAATGTTGTACAAAGC
>455_144308_0896_3276 length=96 TTGTTGTTGAAACCCTTTTGACTATAATATATGAGTAATAGAAATAGTTATACATGTGCCGATAATATGCACTACATGTGTGGGTGCGNTAATGAC
>455_144430_0900_0416 length=141 CAAGAATATTAAATGTATATATTTGTGAGAATCATAATTATAATTTCCTAAAGTCTTTTAATTATTTAACTAAAAAACCTCTTTCTCTTTATTTATATAATGTTAAAAATTTAAGTAAAAAATTATTAAAAAGAAATTTAC
>455_144483_1293_3073 length=112 ATAATTAATGGAAAACTCGTGTACAAGTGCACTGTCAATAACAAATATTTCGTGAATAATAAAATTCCCCAAGTTCTATCTATATGGCCCAGCCCTAAATATCTTAATAGCG
>455_144489_1856_3307 length=128 GTTATATATAATGTTGAATACAATTCGAATAGTTGGGATTTTTTTTACAAGTTATATATGTCTTGTAAAAAAAAATTACCAGCAATGTCCGTCGTTGTTATGTGAAAAAAAAAATATATAATAGAAGG
>455_144548_1084_0800 length=126 CTTGGAAACAAATAAGTTAAAAACAAGTTATNTATACAAGTTCCAAATATATGGCCCAACCTGTAATGACAAACTCGTTTATAAACAGTCAAACTGTAATACCTACTGGGAGTTATTTGTTTTTAC
>455_144601_0234_2850 length=76 TTATACATGTGCCGATAATATGCACTACATGTGTGGGTGCGATAATGTACTTGAATTTCAAATTTAGTGATAAAGC
>455_144602_0237_3059 length=120 GAACTAGTATTGTTTGAAACTTTTAACTGTGAAATTATTTCAAGTAAAACCTTTATACCTATTACATTCTATTGAACAACTGATAGTGAAAACTACTTGTGCAATTGATTGGTACTCAAA
>455_144624_0940_3633 length=77 TAATTGTGTCGAACCATAATTGCGTATAACATGATATCATCTGTGTATAGTGTTAAATTTTTAAAGTTGTACAAACC
>455_144746_0917_1450 length=127 GAATGTAATAGGTATAAAAGGTTTTACTTGAAAATAATTTTCACAGTTAAAAAGTTTCAACACTACAGTTCATTTCAAAGTAAAGTAAAAATGCCTGGTATATATTGTACAATTTGCAGCCGTGTGG
>455_144780_1785_3490 length=96 TGTGAATAAATAAATACTTAGGTTCTATCTATTGGCCCAACCCTGAAATAACTTTAAAAAATACCTGGAAATAATAAATTGCAAGTGTTATCAATC
>455_144802_0288_1375 length=110 TATGAATTCAAGTAAATTCAATATAAAACGGGAGAGATTTAGCACTGACCGTGAGAGTGATACCGATTCTGAAGTTTCTCGTGAGAATACCAGTCAATTAAATAAAGTAG
>455_144815_0298_1043 length=89 TCGTGTACAAGTGCACTGTCAATAACAAATATTTAGTGAATAATAAAATTCCCAAGTTCTATCTATATTACTCAGCCTTAGAGTAAGTC
>455_144845_1719_3913 length=87 CAATACAGTAGACGACCCAGACGATGTGAGTACAATCAGCAATCATAGTCGCAGTCGCAGTCGCAGTCCTNTTGGCTCTCAACACTC
>455_144957_1787_1791 length=121 TTTTTACCGCATTTGTTATATTGTTAAAGCGTAAATAACTTATACAATGAGTTTTACATGTTATCTTTATCACGTTATTTTTATCATTAAATACTTTTTATTGAGTACCAATCAATTGCAC
>455_145060_0212_1906 length=61 AAAGGGCTGTATAGTTTCGACACATGATAAACGTGACATTCGAAATTATAAGTAAACAGTC
>455_145085_1765_3094 length=128 AATAAATAAAATTGTCAAGTTACTATCTAATATAGCCCAACCTTGTAAATAACTTTTTAAAAACAAAGTTAGATAACCCTTTGTACTAGTCATAATAATAATTAATGGAAAACTCGTGTACAAGTGCA
>455_145109_0531_0350 length=140 ATAAATAATTTAAAACTTATTGCGACTTATTTCCAAGTACAAAGGGTTATCTAACTTGTTTTTAAAATTATTTTTATTATTCACGAATCTATTGTCAATAATAAATAATTTAAAACTTTTTGCGACTTATTTCCAAGTAC
>455_145179_1212_1852 length=106 CAATAGTCCATGCGATAAAAATTAAAGTGTCGAATAAAATTTTTAATAATGAAATGAATACCACATGCCTCACGAACAAGCGATAATAATTGCGCTGTGGTTTGCG
>455_145203_1939_3401 length=126 TATTTTATTTCACTTTGAAATGAACTGTATTGTTGAAACTTTTTAACTGTGAAAATTATTTTCAAGTAAAAACCTTTTATACCTATTACATTCTATTGAACAACTGATAGTGAAAACTACTTGTGC
>455_145285_0418_0987 length=112 GTGCACTGTACAATAACAAATATTTCGTGAATAATAAAATTCCCCAAGTTCTATCTATATGGCCCAGCCCTAAATATCTTAATAGCGTATACAAGTGCGTTGTTAATATTAG
>455_145316_1884_0455 length=119 CCTTTATACCTATTACATTACTATTTGAACAACTGATAGTGAAAACTAACTTGTGCTAATTGTATTGGTAACTCAAATAAAAAAAGTTATTTAATGATAAAAATAACGTGATAAAGATC
>455_145339_0490_0945 length=108 GTTAGATAACCATTTGTACTGTCATATAATAATTATGGCCCAACCTTGAATTATTAATGACAGACCCGTGTACAAGTGCATTGTCAATAACAAATATTTCGTGAATAA
>455_145368_1223_1353 length=114 ATGTTGAATACAAGTCGAATAGCTGGGAATTTTTTTACAAGTTATACATGTCTTGTAAAAAAAATTCCAGCTATGTCCGTCGTTGTTATGTGAGTTATGTCCGTCGTTGTTATA
>455_145374_0817_3193 length=117 CTATATTTGGATACCTAAAGAAAAATTGAATCTTATACCCATAATGTTCTCCACTCTTTACTACGTTGGAATAATAAGTTAATTTAACGCAGTCGCTAGTGAATTCGTCCGGCATAA
>455_145456_0701_2013 length=114 TTAGGTATCCAAAATATAGTGTATTGTATATAGATTATAGATATAAACTTAGAAATCACAAATATTATTTTAATATTTATAAAGAGAGGTATTATAATAATAGAATTTCTCAAC
>455_145474_0951_3436 length=108 TTTCAAACTGACGACAACGATATAAGTGCAACACAAAATGAAATATGTGCGACAAAAAACTTGTTCTTGCGCAAATACACACTGGGACCCCAAAGAGGTAGCCATGGC
>455_145592_0800_0290 length=130 ATTTTTTTCTAGTTTCTGTTAATGATTTTGGCAAATTAAATAACATTTGATGCNCACAAACAATGTTAAGACATTTTTGAATAATTTTTACAAGAAAAAAANAAAATCGACAAAGAGAATTAAAGAAAAG
>455_145606_1569_3550 length=87 AGGTTGGGCCATAATTATTATATGACAGTACAAATGGTTATCTAACTTGTTTTTTAAAAAGTTATTTCAAGGTTAGGCTATATAGAC
>455_145652_1653_3124 length=110 TGTGCGACAAAAACTTAGTTCTTGCGCAAATACACACTGGACCCAAAGAGGTAGCCATGGCTGTGTATTCTTGGTTTATATGTGTATAACCCCCCAAGAATACACCAGTC
>455_145664_1321_2081 length=117 CATATGTAATATAGAGAAATTGTCTTTTCTTTAATTCTCTTTGTCGATTTTTGTTTTTTTCTTGTAAAAATTATTCAAAAATGTCTTAACATTGTTTGTGCGCATCAAATGTATTAA
>455_145755_0765_1117 length=84 TTTTACATGTTATCTTTATCACGTTATTTTTATACTTTTTTATTGAGTACCAATCAATTGCACAAGTAGTTTTCACTATCAGTC
>455_145809_0528_3651 length=96 TACTAATGATTTGTTATTATTAAATTTTTAACATATTTCAATATAATTTGATAATACTATTGTTATTTTTTAACCGAAAATTAATCCGTTACATTC
>455_145821_0887_1712 length=100 TATCACTCTCACGGTCAGTGCTAAATCTCTCCCGTTTTATATTGAATTTACTTGAATTCATATATTTATCTCTTTGTGTTGCAAATATCTTCAAATTTTC
>455_145840_1486_3178 length=105 TCGCTAGTGAATTCGTCCGGCATAATCAAAATGAGCATGTCCATAAGTTGCTCAAATGCTTGATTTAATTAATTTTTAATGCAATCGGCGTCTTAACTTTAATAC
>455_145958_1379_3905 length=126 TGCAATTTATTATTTCCAGGTATTTTTTAAAGTTATTTCAGGGTTGGGCCAATAGATAGAACCTAAGTATTTATTATTCACAAATTACTTAGCAGTTGGGCATATAATGGAAACTTGTTTTTTGCG
>455_145968_0206_1591 length=125 TTGGGCCATATAGATTAAGTTATTTCAAAGTTATTAACAGTTATTACCTGTTCAATTACACACGGGTTTTTACCGCATTTGTTATATTGTTAAAGCGTAAATAACTTAATACAATGAGTTTTACA
>455_146008_1080_3520 length=104 ATACAAGTGCGTTGTTAATATTAGATAGATACCCCTTTGTACTGACATATAATAATTATGGCCCAACCTTGAATCATTAATGGCAAACTCGTGTACAAGTGCAC
>455_146062_0141_3373 length=109 TTTTTCGTCCTATAATGCTACACATCGCTTGTATATATTGAATTTACTATTTAGGTAAATATACTTCTAATAATATATTACGAAACGGCATTACATGATCTTTATGGGA
>455_146086_1905_0998 length=108 AGTGCATTGTCAATAACAAATATTTCGTGAATAATAAAATTGCCAAGTTCTATCGAGATAATGACAAACTCGTTTACCTTGAAATAACTTTTGCGCATTTATTCTATC
>455_146123_0306_2803 length=103 GTTCTATCTATATAGCCCAACCTTGAAATAACTTTTTAAAAAACAAAGTTAGATAACCCTTTGTACTGTCATATAATAATTAATGGAAAACTCGTGTACAAGC
>455_146161_0527_0351 length=92 CAATGCTTTCATGCAATAGCGATAAGGTAGTAATAATCAAATTATAATAATATTAAAAATACAAATTATTAAATTATAGTGATATAAAAAGC
>455_146213_0694_1058 length=126 ATATCATCTGTGTATAGTGTTAAATTTTTAAAAGTTGTACAAACTAAGCGAATCATTGAAAAATACCCAGAAATGTTCATTTTCATAATTTGTTAATGTTTTACTACTGCACTTTTTAAAAAAAAA
>455_146235_1016_3652 length=109 TATATAATAGAAGGTACAGTTTCTTTTTGTATATAATGAAACTGATTGTATAACATATGAAACTGTGCCTTTGTTCAATAGTCTATGCGATAAAAAATTAAGTGTCGAA
>455_146305_1162_3859 length=134 GTTCTATCTATTGGTCCCAACCCTAGAAAGTAACTTTAAAAAATAACCTTGGAAATAATTAAATTGCAAGTGTTTTATACTAATGTATGGACTTGGAATAGCCCGTTGTACTTAGAAAATAAAGTCATAAATTC
>455_146309_0236_0500 length=115 TAACTTTATCTATATAACCGATAATTAAAAAAAACAAATGAATTACAGAATAATGGCAAACTCGTGTACAAGTGCATTGTCAATAGATAGATAACCCTTTGTACTGTTATAATAA
>455_146416_0586_3005 length=137 TACCGTCGTTGAAAAAGTTTAGGAAGAAAAGTTAAAGTGGTATTCCGGAAATTAAATATTAATACATGATAAATTTGCTAAAATTTTTTAACAATAATTGGAAATTGTTTGCAATTATATGGTCTCAAATTTGGTAC
>455_146471_0474_1227 length=117 TTTGCGACTTGTTGTTTCCAAGTACAAAGGGGGTATCTTTCAAAAAAGTTACTTCGAATTATTTATTATCGGCACTTGTACACGATTGTTTGTCATGGGCCATATAGATAGAATAAA
>455_146478_0396_3009 length=117 TTATAATAGCTGTCTTTCGTTTTCTTAAATTATACAACTTTGTACGGTATAAACCTAACACTGGCAGCAACCGTTGTCATACAATTTTACGCTATTGGTAAAGAGATGCAAAACAGC
>455_146500_1652_0184 length=151 CTAAAAATATTTTAACTATAATATTGTTTAAAAAATTATTTGGGGGCAACAATTTAGTATCGATTTTAAATTGTTTAAAGTGTTAATAATACTAGAATTTTTAAGTTTGTATACTTGCCGTATGAATCTTTTTTTTTTCCCGTAAAACGTA
>455_146573_0348_3090 length=87 ATGCCGTTGTTTTCTTACTAATATCATTGAACGTTTCGTTTATTGTAAGAAGAGAACTTGTACAATCTGATCCTTCAGAGTGGAAAC
>455_146827_0634_3464 length=110 ATAATTTTGTGGAAATAAATATAGCGGGCGGTTGCAACAAGTGGTTGAAGCCTTCGTCGAAAAAAGAATTGTTCTCAAATGTGACACATGTTAACATAGTTGACGATGAC
>455_146842_0284_1584 length=94 GCACGAGTCAGGAGCTCATAATAACGTTCATTTGAATAGTATCCATCGATCTTCTCGCGATTCTCCATCATGGTTTCCACTTTATTTAATTGTC
>455_146913_0072_2288 length=123 TTTCTTGCACAAATATTGCTTACTTCTTAGTTAAAAAATTTTTTTCAATAATAAACAAATGTATTTTTTACATGACAAGCCGCCGTTATCTACTTGCCTTTTAAATGTTATATAATCAGGTTC
>455_147013_0127_0421 length=117 CTGGAATTTTTTTTACAAGACATATATAACTTGTAAAAAAAAATCCAACTATTCGAATTGTATTCAACATATATATAACAACGACGGACATAACTCACATAACAACGACGGACATAG
>455_147053_0234_0092 length=80 GTACGAAAAAGAATTGTTCTCAAATGTGACACATGTTAACATAGTGACGTATGACAGCAATTAATAACAACAATGAATGC
>455_147070_0932_3801 length=143 TTTTAATTTAATTCTCGTCAATTCACTTTTCGTTTCAGTCTTTTGTTTAATTAATATTATCTAAGAAAATTTTTTTTAGTATTAGACAATTGTTTTTTACTTTGCTCCAATTGTTTCATAAAATAAATTTTTAAGTTTGTTCA
>455_147172_1968_0235 length=100 AACACTAATACACAGATGATATCATGTTATACGCAATTATGGTTCGACACAATTATAAAACACATTTCATAACCGAACTCTTGCAACCAATTGCCCATAC
>455_147200_0393_1199 length=114 TTTTTTCCCGTAAAACGATTTGTCCATTGAATACAAAATGTTGCAAATTTAAACAAAAAAGTTAATATATCCACAAGTCCTGCACATTTCTTCTCAACAAATATGTTCAATTTC
>455_147271_0042_0529 length=114 ATAACAAATATTTCGTGAATAATAAAATTACCCCAAGTTCTATCTATATGGCCCAGCCCTAAATATCTTAATAGCGTATACAAGTGCGTTGTTAATATTAGATAGATACCCTTG
>455_147374_1139_3147 length=124 TTAAGTTTGTATACTTGCCGTATGAATCTTTTTTTTCCCGTAAACGATTTGTCCATTGAATACAAAATGTTGTCAAATTTAAACAAAAAGTTAATATATCCACAAGTCCTGCACATTTCTTCTC
>455_147417_1374_2868 length=107 CCGTTGTTTTCTTACTAATATCATTGAACGTTTCGTTTATTGAAGAAGAGAACTTGACAATCTGATCCTTCAGAGTGGAAACCAATTCATCATCCTCATCCTTGGTC
>455_147482_1388_3445 length=96 TTTAAGTGATTTAGTAATGCACTTCTCGTGGAACACATGACCACATTTCAGAGTGGCTATACTGGCATCGACCACACGGCTGCAAATTGTACAATA
>455_147535_1001_1141 length=108 CCGCTATATTTATTTCCACAAAATTATTTTTTATTTTTTCACTTTTTTTCATTTAAAATGAAAAGAACAAATTCGTTTTTTTGAAAATACATTATCGACTCTACTACC
>455_147538_0774_2043 length=103 TTATTATATGATAATACAAAGGGTTATCTAACTTGTTTTTTAAAAAGTTATTTCAAGGTTGGGGCTATATAGATAGAACTTGGGGAATTTTATTATTCACTAC
>455_147539_0918_3432 length=119 ATCACGTTATTTTTATCATTAAATACTTTTTATTGAGTACCAATCAATTGCACAAGTAGTTTTCACTATCAGTTGTTCAATAGAATGTAATAGGTATAAAAGGTTTTTACTTGAAATAA
>455_147567_1327_2497 length=128 TATTATTTTTACTTGTAAAGATAACAACAATAAATGAATTTTGTTTATATTGAAAAATTCATTTAAAAATGAAATAAAAGGTTTTATTTTATTAGTTTCAAGTGATGGCATAATTATAAATGTTGATA
>455_147641_0484_1561 length=112 AAGTACTGTGTTGTTATTATTTGTAAATCTGTAGTTACAAAGCTGTTTGCATCTCTTTACCAATAGCGTAAAATTGTATGACAACGGTTGCTGCCAGTGTAGGTTTATACCG
>455_147650_1753_2028 length=84 CATAACACTCTCACAATCAGTGCTAAAATCTCTCCCGTTTTATATTGAATTTACTTGAATAACAATTACGCTCTGAAACAATAC
>455_147676_0158_1039 length=104 AAATTATAATCAAGCATTTGAGCAACTTATGGACATGCTCATTTTGATTATGCCGGACGAATTCACTAGCGACTGCGTTAAATTAACTTATTATTCCAACGTAG
>455_147704_0594_1481 length=96 TTACAAATGTCGATAGCTGGGAATTTTTTTTACTAAGTTATATATGTCAGTTATGTCCGTCGTTGATATGTATATATTTTTTACAAATGTTGAATC
>455_147733_0829_0816 length=98 GTTTTATAATTGTGTCGAACCATAATTGCGTATAACATGATATCATCTGTGTATAGTGTTAAATTTTTTAAAGTTGTACAAACTAAGCGAATCATTGC
>455_147814_0983_1604 length=127 TTGATAGAAAAGTTTTCGCATACAATAAACAATTAAATAAATTTGCCCATTCTCCTACAAGATATAATGATTCTTTGTTTTTGTTAAAAATTTAAATAAATTTGTAATGTTCACATTTGTATTTCGG
>455_147901_0892_3097 length=125 CTTTGTACTTGGAAACAACAAGTCGCAAAAAACAATTTCCATTATATGCCCAACTGCTAAGTAATTTGTGAATAATAAATACTTAGGTTCTATCTATTGGCCCAACCCTGAAATAACTTTAAAAA
>455_147905_1781_2587 length=84 ATAACCCTTTGTACTGTCATATAATAATTAATGGAAAACTCGTGTACAAGTGCATTGTCAATAACAAATATTTCGTGAATAATC
>455_147984_0960_3870 length=98 GTTCCACGAGAAGTGCATCATTAAGTCGTTTGAGGCGCACAAGAAGTGTCCATATTGTGAAAAGTTCGCTGATTCTATGATCCGGCTGGAGACGCCAC
>455_148013_0489_0375 length=107 AAACCGCAATTCAGTCGCAACGGGTGGAAACTCAAACTGATTGATGTTCTCCATTTCATCGGTAATGATAACCAAATGATTACAATGGTTATACTCTCGTAGAATTG
>455_148058_0096_0506 length=115 ATTTACTTAGATCAACATTTATGTTTTATAAAAAATTGTATTTCTGTCACATTAGCTGGTGGTTCATTTTACATTTTCAAGCAATTTATAATTGTATTGTTTATAAATTTACAAA
>455_148080_1901_3683 length=101 AATTATGAAAATGAACATTTCTGGGTATTTTTCAATGATTCGCTTAGTTTGTACAACTTTAAAAATTTAACACTATACACAGATGATATCATGTTATACGC
>455_148097_0652_3625 length=122 ATTCCCCAAGTTCTATCTATATAGCCTAACCTTGAAATAACTTTTAAAAAACAAGTTAGATAACCATTTGTACTGTCATATAATAATTATGGCCCAACCTTGAATTATTAATGACAGACCCG
>455_148176_0948_3499 length=48 CTTATCTTATCTCTCTTATCTTATCTCTCTTATCTTATCTTATCTAAC
>455_148195_0870_3937 length=101 ACACTGTGTTATTTACAAACACATATGAATCCGTCTTCACACACTCATTAGTATATACACATTTTAGTGGCATTACATGATTGTTAAGATGGGGAAATAAA
>455_148212_0889_3731 length=116 TGTAAATAATTTTTAAGTGTAATAATATTTGGATTGACAAGTATTTTATTCATAACATGACTTTTAAATTTCTTACTATCAACCTGTTCCTTCTGTGTTATATCATTAGGATTATA
>455_148301_1895_2206 length=105 GATAAATATATGAATTCAAGTAAATTCAATATAAAACGGGAGAGATTTAGCACTGACCGTGAGAGTGATACCGATTCTGAAGTTTCTCGTGAGAATACCAGTCAA
>455_148338_0756_2757 length=134 TTCAACGGCTAATAATGTTGGGTATTAGTGATAAGGAAGTTTGTAATGCAGTAATTAATATATTTAATTCTATTGAAAAAATAACGACATGTTAAAAAATTTGATTTTAAAAAAATAATAAAAAAACACATTTA
>455_148344_0301_2455 length=111 TACAGGTTGGGCCATATATTTGGAACTTGTATAGATAACTTGTTTTAACTTATTGTTTCCAAGTACACAGGGCTATCTCTCTAATGCATTTGTACACGAGTTTGTCATGGG
>455_148369_1820_2572 length=95 GAATAATAAAATTTTCAAGTTCTATCTATACAAGTTCTATCTATATGGCCTAACCTTAAATATTGTAATGGCAAACTCGTGTACAAGTGCATTGC
>455_148387_1388_3799 length=102 GAACATGTAAAGAATAAAAAATACGATCCAATTAGAAGACATTTATTTCCCCATCTTAACAATCATGTAATGCCACTAAAATGTGTATATACTAATGAGTGT
>455_148394_0603_3410 length=102 AAAAATCATCGTCTTCTTCTTCCTCCTCGTCTGGAAGAGCTTCAAAACAATATAATTTAATAAAAAAAATTATATTCGCTTTCCGGTAATAAAATACTAGGC
>455_148483_1874_0141 length=154 GTAATTAATATATTTAATTCTATTGAAAAAAATAAACGACATGTTAAAAAAATTTGATTTTAAAAAAATAATAAAAAAACACATTTATTGTAAATAAAAAAAAAAATAATACAAAGTAATTATTTATTTGAAATATTTTTTCCGCAATCACGAC
>455_148643_1408_3345 length=105 CTGTCATATAATAATTAATAGGAAACTCGTGTACAAGTGCATTGTCAATAACAAATATTTCGTGAATAATAAAATTGCCAAGTTCTATCGAGATAATGACTAAAC
>455_148659_0703_0935 length=92 CTATCCAAGTCCATACATTGATAACAACTTGCAATTTATTATTTCCAGGTATTTTTTAAAGTTATTTCAGGGTTGGGCCAATAGATAGAACC
>455_148683_1932_1407 length=118 TAAATTTTGGCATATGTAATATAGAGAAATTGTCTTTTCTTTAATTCTCTTTGTCGATTTTGTTTTTTTCTTGTAAAAATTATTCAAAAATGTCTTAACATTGTTTGTGCGCATCAAA
>455_148745_1364_3098 length=127 ATTTCGCGAATAATAAAATTACCCCAAGTTCTATCTATATAGCCTAACCTTGAAATAACTTTTTAAAAAACAAGTTAGATAACCATTTGTAACTGTCATATAATAATTATGGCCCAACCTTGAATTA
>455_148786_1025_3288 length=96 GTCTCCAGCCGGATCATAGAATCAGCGAACTTTTCACAATATGGACACTTCTTGTGCGCCTCAAACGACTTAATGATGCACTTCTCGTGGAACACA
>455_148792_1076_1018 length=105 GATAAATATATGAATTCAAGTAAATTCAATATAAAACGGGAGAGATTTAGCACTGACCGTGAGAGTGATACCGATTCTGAAGTTTCTCGTGAGAATACCAGTCAA
>455_148866_1869_1689 length=113 TTTCTGGGTATTTTTCAATGATTCGCTTAGTTTGTACAACTTTAAAAATTTAACACTATACACAGATGATATCATGTTATACGCAATTATGGTTCGACACAATTATAAAACAC
>455_148892_0160_0682 length=124 ATACTTAGGTTCTATCTATTGGCCCAACCCTGAAATAAACTTTAAAAAATAACCTGGAAATAATAAATTGCAAGTGTTATCAATGTATGGACTTGGATAGCCCGTTGTACTTGAAAATAAAGTC
>455_148945_1978_2795 length=117 CTTATTATTCCAACGTAGTAAAGAGTGGAGAACATTATGGGTATAAGATTACAATTTTTCTTTAGGTATCCAAAATATAGTGTATTGTATATAGATTATAGATATAAACGTTAGAAA
>455_149023_0710_0743 length=126 TTTTTTTATAAAAACATAAATGTTGATCTAAGTAAATTTTTGAAGTTAAAAAAAAGTATCATTTATAAATTGTACATTTGACACTTGTCAATTTCAATTCAACAACAATAATATCAAGTATTTCTA
>455_149172_1327_2470 length=104 TTTCATTATATACAAAAAAGAAACTGTACCTTCTATTATATATTTTTTTTTCACATAACAACGACGGACATTGCTGGAATTTTTTTTACTTAAGACATATATAA
>455_149199_1895_2029 length=140 TTGGTGCCATTCTTTAAACCATTAAGTTCATAAAATATATTTAAACCTAATCGTTGTAAATAATTTTTAAGTGTAATAATATTCGTGGTATTGAACAAGTTTATTTTATTCAATAACATGTTAACTTTTTTAAATTTTCC
>455_149372_0659_2003 length=115 TTATCCGTCAATTTATGTTTATAAAGTCTCGTTGCTTTATTTATTTCGTAGAAGAAGAATAGTGTTTATTTTATTTAATCTGTATTGGATTCATTCTGAATAGTTGCAAGCTTTG
>455_149508_1952_3358 length=118 AACATAAGCAGCCAAGTTTTTGCATTTAGTGTAGTTGTCATTTTTATGCTTATAACAACATGACAAATTGGCCTAGTATTTTATTACCGGAAAGCGAATATAATTTTTTTATAAATTA
>455_149656_1574_3019 length=94 AAAAATGCCTGGTATATATTGTACAATTTGCAGCCGTGTGGTCGATGCCAGTATAGCCACTCTGAAATGTGGTCATGTGTTCCACGAGAAGTGC
>455_149688_0694_2460 length=100 AATAATACACTGTGTTATTTACAAACACATATGAATCCGTCTTCACACACTCATTAGTATATACACATTTTAGTGGCATTACATGATTGTTAAGATGGGG
>455_149705_0087_3461 length=111 TACTATAACGATGTGGACAACGAGAAGATTAGTGACCATAAGAACGTTTATTTGATTGACCGTCACGGTAAAAGAGTATGATGAGAATGGTTCCGTTATTGTTTCAGAGCG
>455_149826_0561_0162 length=102 CTTCACACACTCATTAGTATATACACAATTTTAGTGGCATTACATGATTGTTAAGATGGGGAAATAAATGCTTCAATTGGATCGATTTTTTTATTCTTTACA
>455_149861_1382_2177 length=122 GTTTGTATACTTGCCGTATGAATCTTTTTTTTCCCGTAAACGATTTGTCCATTGAATACAAAATGTTGCAAATTTAAACAAAAAGTTAATATATCCACAAGTCCTGCACATTTCTTCTCAAC
>455_149866_1183_3846 length=111 TGTCAATAACAAATATTTCGTGAATAATAAAATTGCCAAGTTCTATCGAGATAATGACAAACTCGTTTACCTTGAAATAACTTTTGCGCATTTATTCTATCTATATGGCCC
>455_149921_1659_1943 length=125 TCAAATTTTTTTAACATGTCGTTATTTTTTTCAATAGAATTAAATATATTAATTACTGCATTACAAACTTCCTTATCACTAATACCCAACATTATTAGCCGTTGAAGGGAGAAGGTACCATTATC
>455_149970_1387_2080 length=109 TAATGACAAACTCGTGTACAAGTGCATTGTCAATAACAAATATTTCGTGAATAATAAAAATTTCCCAAGTTCTATCATACTAAGTCGCAAATCTCCCAATACATGTCCC
>455_149975_1402_2396 length=130 TTATTGGTAGCGAATTGGAAAAACATTAGAAAGACACACTTGGAAAAATCTAAAAAAAAAGCCCGTAAAAAGTAATATGTATGATAGATATGAACAACTTAAAAATTTATTTATGAAACAATTTGGAGAC
>455_149995_0580_1290 length=124 CTCTTTATAAAACGGCTGTAATGTTTCCATTTATTTTGTATAATAAACACTTTTTAAAATAAAAACAAAAGTCTTTATGAAATTGTAGTTGTACTCTGCCATGAAATCCGGCCAGTTGTATTGC
>455_150000_0686_0897 length=129 TACTAGATTTAGAAAATGCAATAAAAGAATTGAAGCGAAAATCATGTTCTTGTAGTAATATTCCTAAGAAAAAAGAGTTTTTATTTGAAATTTCATTATTAAAACAAGAAAATGTACAGTTAAAACAAG
>455_150054_1199_0689 length=129 AAAAAACACATAAAACTGATAGTGAATCTACATTTGAAAGAAAAAAGTAAAAAACGCCAAATTGAGGAAGATACTAGTCCAAGAAAAACACTTAAAATTAAAGAATTGAATGAAAATGTTGTACAAAGC
>455_150127_1798_2778 length=121 TATTTTGGATACCTAAAGAAAAATTGAATCTTATACCCATAATGTTCTCCACTCTTTACTACGTTGGAATAATAAGTTAATTTAACGCAGTCGCTAGTGAATTCGTCCGGCATAATCAAAA
>455_150250_0883_4039 length=117 CCATTTCGTGAATAATAAAATTTCCCAAGTTCTATCTATATGGCCCAACCTTGAAATAACTAACAAGTTAGATAACCCTTTGTACTGTCATATAATAATTCTTAGAACTTCTATCTA
>455_150315_1208_2175 length=104 TTATTTACGCTTTAACAATATAACAAATGCGGTAAAACCCGTGTGTAATTGAACAGGTAATAACTGTTAATAACTTTGAAATAACTTAATCTATATGGCCCAAC
>455_150323_0280_2227 length=126 ATAATAATTGCGCTGTGGTTTGCGAAAATAATTAAAAAAATTTAACGATTTTGGAACGTGAAATATAATAGCTTCAAGTGGAGTAAACAAATTTATCACTAATTGAAATTCTTAAGAACAAAGGGC
>455_150366_1029_2675 length=116 CTCCCGTTTTATATTGAATTTACTTGAATAACAATTACGCTCTGAAACAATAACGGAACCATTCTCATCATACTCTTTACCGTGACGGTCAATCAAATAAACGTTCTTATGGTCAC
>455_150470_0115_2046 length=98 ATTCAAGTACATTATCGCACCCACACATGTAGTGCATATTATCGGCACATGTATAACTATTTCTATTACTCATATATTATAGTCAAAAGGGTTTCAAC
>455_150540_0468_3140 length=108 ATTAAAATATTTTAAAACTTACGTTACCGTTAGGAAATTAGTAATTTTAAACTTTAGGGGAACCGACCTAACGAACTTAAAATAGTACTCGAAAAAATTTTGGTACGT
>455_150593_1110_0457 length=68 TAGTGATAAAGTACTGTTACTTATAATTCGAATGTCTACGTTTATCATGTGTACGAAACTAATACAGC
>455_150633_0772_3282 length=106 GGCCATGATCTTTTGTAAAAAATTATTCCCATTGGCATCTTTAATTATATAACGCATAGATATTCCGTCCAATTGTTCAAAGCAAATTGACTCGGGCATCATTTCA
>455_150634_0717_2818 length=102 CAACACTACAGTTCATTTCAAAGTAAAAGTAAAAATGCCTGGTATATATTGTACAATTTGCAGCCGTGTGGTCGATGCCAGTATAGCCACTCTGAAATGTGG
>455_150650_0290_3485 length=103 TCTCTACTAATGCATTTGTACACGAGTTTGTCATGGGCCATATAGATAGAATAAATGCGCAAAAGTTATTTCAAGGTAAACGAGTTTGTCATTATCTCGATAG
>455_150687_0848_2623 length=112 TAATGATCAGTTCCAATAAAAACATAAGCAGCCAAGTTTTTGCATTTAGTGTAGTTGTCATTTTTATGCTTATAACAACATGACAAATTGGCCTAGTATTTTATACCGGAAG
>455_150694_0550_3264 length=123 CTTAATCTATAATGGCCCAACCCTTTGTACTTGAAAATAATAAGTCGTCATATATTACTCAAGAAAAAAAAAGTTTTATCTATAACAAGTTACCCAATACATGTCCACCCATTTCGTGAATAA
>455_150725_0985_2402 length=113 TTATATTGAAAAATTCATTTAAAAATGAAATAAAAGGTTTTATTTTATTAGTTTCAAGTGATGGCATAATTATAAATGTTGATATATAGGACACTGATGCTGCGGTAAGACCA
>455_150750_0590_0357 length=109 CTACTACTTTACTTTAGNACTAACTNATTNATTTAACTCAATAACAGCAGAGAGTTGAGTTTTTCTGAATTGTTGTTGAAACCCTTTTGATATAATATATGAGTAATAG
>455_150878_1347_3200 length=80 GTAGACGACCCAGACGATGTGAGTACAATCAGCAATCATAGTCGCAGTCGCAGTCGCAGTCCTCTTGGCTCTCAACACTC
>455_150930_1764_0849 length=104 ATCAAGTTGACAATTTGACAACTTGCTAATTTTTATTTTTTTACTATGTGATGTGATCATATTGACGAATGGTTTCAAACTGACGACAACGATATAAGTGCAAC
>455_151046_0837_1204 length=108 ACTCGTGTACAAGTGCATTGTCAATAACAAATATTTCGTGAATAATAAAATTGCCAAGTTCTATCGAGATAATGACAAACTCGTTTACCTTGAAATAACTTTTGCGCA
>455_151078_0285_2502 length=107 GTTTCTTTTTGTATATAATGAAACTGATTGTATAACATATGAAACTGTGCCTTTGTTCAATAGTCCATGCGATAAAAATTAAGTGTCGAATAAAATTTTTAATAATC
>455_151079_0387_1917 length=97 AAGTGCATCATTAAGTCGTTTGAGGCGCACAAGAAGTGTCCATATTGTGAAAAGTTCGCTGATTCTATGATCCGGCTGGAGACGCCACTTGTTAGTG
>455_151207_0508_1307 length=108 TATCATCTTCGAATAGATAACAATTATCCAAATTATTAGTTGCTAAACTGGCCATGATCTTTTGTAAAAAATTATTCCCATTGGCATCTTTAATTATATAACGCATAG
>455_151239_0815_3869 length=78 CTATAACGATGTGGACAACGAGAAGATTAGTGACCATAAGAACGTTTATTTGATTGACCGTCACGGTAAGAGTATGAT
>455_151286_0544_1479 length=116 GAGACTTTATAAACATAAATTGACGGATAAGGATTTTCAAATTAGCTCACTTGCGACAACAAATAGAAAAACTCAAAGAAGATTATGTTGTTCCAGAAAAAATTCAAAGAAGATTA
>455_151368_0849_2418 length=108 GACCACATTCAAAGTGGCTATACTGACATTCTTGCTAGTCTCCGTACGATTGCAAATTGTACAAAATATACCAGACATTTTTACTTATTTATTTTATTTCACTTTGAA
>455_151426_0706_0965 length=129 TTTGAAAGAAAAAGTAAAAAACGCCAAATTGAGGAAGATACTAGTCCAAGAAAAACACTTAAAATTAAAGAATTGAATGAAAATGTTGTACAAAGCACTGATGAAGATTCCGTTATAAGTGATAAAAAG
>455_151467_1070_2215 length=106 CTCTCCCACTTCTATCGCGCAATTTCTCATCCGAAGTAGCATTTTTATAAAAATCGCCGATGAATGCCGTTGTTTTCTTACTAAATATCATTGAACGTTTCGTTTA
>455_151500_0204_2676 length=86 ATTTGTTAATGTTTTACTACTGCACTTTTTAAAAAAAAATTCTTCAAGTGAATAGGAATTTTCTAAAAATATTTTTAACATAATAC
>455_151524_1702_2320 length=125 TGAAACTTTTTAACTGTGAAAATTATTTTCAAGTAAAAACCTTTTATACCTATTACATTCTATTGAACAACTGATAGTGAAAACTACTTGTGCAATTGATTGGTACTCAATAAAAAAGTATTTAA
>455_151591_1063_2757 length=82 CTTTCATTTTAAATGAAAAAGTGAAAAAATAAAAAATAATTTGTGGAATAATATAGCGGGCGGTTTGCAACAAGTGGTTGAA
>455_151593_1145_2269 length=66 GTAAAAACCTTTTATACCTATTACATTCTATTGAACAACTGATAGTGAAAACTACTTGTGCAATTC
>455_151811_0569_3782 length=121 TACTTTACTTTGAAATGTAACTGTAGTGTTGAACTTTTTAACTGTGAAATTATTTTACAAGTAAAAACCTTTATACTATTACATTCTATTGAACAATCGATAGTGAAAACTACTTGTGCAA
>455_151843_1673_0357 length=123 ACAAGTGTCAAATGTACAATTTATAAATGATACTTTTTTTAACTTCAAAAATTTACTTAGATCAACATTTATGTTTTTATAAAAAAATTGTATTTCTGTCACATTAGCTGGTGGTTCATTTTC
>455_151845_1594_3781 length=133 AATGGTACCTTCTCCCTTCAACGGCTAATAATGTTGGGTATTAGTGATAAGGAAGTTTGTAATGCAGTAATTAATATATTTAATTCTATTGAAAAAAATAACGACATGTTAAAAAAATTTGATTTTAAAAAAA
>455_151859_1455_0265 length=112 GGTTACGTTTTTTGTAGATATCAAGAAAATTTGAAGATATTTGCAACACAAAGANATAAATATATGAATTCAAGTAAATTCAATATAAAACGGGAGAGATTTAGCACTGACC
>455_151870_0905_3890 length=129 CTTTCTCTTTATTTATATAATGTTAAAAATTTAAGTAAAAAATTAATTAAAAGAAATTTACTTGACATTTTTTTAAAAATGACGGTTTTACATTTATAATTGACGATATGAAATATATTGATGGAATAC
>455_151890_0168_2879 length=109 TCATATATTATAGTCAAAAGGGTTTCAACAACAATTCAGAAAAACTCAACTCTCTGCTGTTATTGAGTTAAATGAATGAGTTAGTGCTAAAGTAAAGTAGTAGAGTCGA
>455_151995_0903_1670 length=126 TTTGTATAATAAACACTTTTTAAAATAAAAACAAAAAGTCTTTATGAAAATTGTAGTTGTACTCTGCCATGAAATCCGGCCAGTTGTATTGCTTAGTGAAATTATAATTTTTATATTGAAATATAG
>455_152037_1237_3281 length=122 TTCCGACGAATGTATATCAGGTTTAACCAAGTTTCAGTGAAAGCAAAACAGAAAAACTCAGTGCTTACTGAATTTAGAAAAGTAGAACGAATTTTGGATGGGGCCCCTAACATTTTGATAAA
>455_152039_1902_2375 length=81 CTGGAGACGCCACTTGTTAGTGTTCCAACACCTTTTATTAACGTTGATGACATTATCGATTTGACCAAGGATGAGGATGAC
>455_152078_0253_3788 length=111 ACATCAGTATTCCCTCATTGGATTATAGTAGTAATTAATTTGGAATTGAAAACATTAGTTGATAATTTCATAAATAATTTTTTACAAAGAATGAATATTCTATATATTATA
>455_152139_1924_1986 length=124 TTATTATTCACGAAATATTTGTTATTGACAGTGCACTTGTACACGAGTTTTCCATTAATTATTATATGATAATACAAAGGGTTATCTAACTTGTTTTTTAAAAAGTTATTTCAAGGTTGGGCTA
>455_152236_0590_2342 length=116 CTTTGTTTATTAATATTATACTTAAGAAAATTTTTTTAACGTAATTAGACAATTGTTTTTTACTTTGCTCCAAATTGTTTACATAAATTAAAATTTTTAAGTTGTTCATATCTATC
>455_152368_1672_1476 length=98 TTGCGCAAGAACAAGTTTTTGTCGCACATATTTCATTTTGTGTTGCACTTATATCGTTGTCGTCAGTTTGAAACCATTCGTCAATATGATCACATCAC
>455_152371_0411_3211 length=111 GTTACGTTTTTTGTAGATATCAAGAAAATTTGAAGATATTTGCAACACAAAGAGATAAATATATGAATTCAAGTAAATTCAATATAAAACGGGAGAGATTTAGCACTGACC
>455_152387_0159_1278 length=120 AATGGAAAATCGTGTACAAGTGCATTGTCAATAATAAATAATTCGTGAATAATAAAATTCTCAAACAAGTTCTATCTGTATGGGCTAACCTTGAAATAACTTTTAAAAAAACAAGTTAGA
>455_152467_1328_3637 length=116 AAAATTTTTTTCAATATAAACAAATGATTTTTTACATGACAAGCCGCCGTTATCTACTTGCCTTTTAAATGTTATATAATCAGGTTCTGATAGTATCTGAGACACGCAACGGGGGA
>455_152532_0548_0318 length=121 TTATATACAAAAAAGAAACTGTACCTTCTATTATATATTTTTTTTTTCTACATAACAACGACGACATTGCTGGAATTTTTTTTTACAAGACATATATAACTTGTAAAAAAAAATACCCAAC
>455_152535_0870_2399 length=97 ATTTAACAATTGTTTATTGTTGCAATTAGCATTTGAGCTAGGTAATATATTGGATTATTCATTGGCGGTGTATATGAGCACATTTGAAATGAATGGC
>455_152597_0712_3349 length=125 GTTGGGCCAATAGATAGAACCTAAGTATTTATTATTCACAAATTACTTAGCAGTTGGGCATATAATGGAAACTTGTTTTTTGCGACTTGTTGTTTCCAAGTACAAAGGGGTATCTTTCAAAAAGC
>455_152615_1132_2434 length=101 TTGAATTAATAATGACAAACTACGTTGTACAAGTGCATTGTCAATAACAAATATTTCGTGACTGAGACACGCAACATGGGATAGGCAAGGCACACAGGGGA
>455_152621_1636_2272 length=105 TGATTGTATAACTATTATGAAACTGTGCCTTTAGTTCAATTAGTCCATGCGATAAAAATTAAGTGTCGAATAAAATTTTTAATAATGAAATGAATACCACATGCC
>455_152713_1371_1846 length=107 GCATAATACAAAATGAGCATGTCCATAAGTTGCTCAAATGCTTGATTATAATTTTTAATGCTAATCGGCGTCTAACTTTAAAGTCACTTCAAAATACTTGTTGAAAA
>455_152725_1718_1292 length=119 ACGAGGATACGGTGAAGGTATTAAAAGAAGAAACAAATCCGTTTGTCAAGATACAACGAAACTACATACTATCAGAACCTGATTATATAACATTTAAAAGGCAAGTAGATAACGGCGGC
>455_152870_1588_2122 length=132 TAAATTACTCTTTTTTGTATAAATAAAAACTTAATATTTCTCTGAGAATTTACGACTTGTTATTTTCAAGTACAACGGGCTATTATTCACAAATAGGTTAGCCATATAATGGGAACTTGTTTTTTTTGCGAC
>455_152938_1321_3766 length=127 TGTAATTTTCAAATACAAAGGGTTATCTAACTTGTTTTTTAAAAGTTATTTCAAGGTTAGCCCATACAGATAGAACTTGTTTGAGTAATTTTATTATTCACGAATTATTTATTATTGACAATGCTAC
>455_153042_1141_2696 length=108 GCAACAATATTTACTATATTATCAAATGTGTGTTCGCACGCAAATGTTAAAAAATTTAGATATCCATTGCATATCGTTATTAATTGATATCCTGTCCAGTTTTAAAAA
>455_153119_1446_0298 length=121 ATAAGACAACCAACGACGGACATAATCANAATAACTGGAATTTTTTTTACAAGTTATATATGTCTTGTAAAAAAAAATTACCCAGCTATCATAACAAGACGGACATAACTGACAACAAACC
>455_153160_0721_1056 length=97 TATCTCTCTAATGCATTTGTACACGAGTTTGTCATGGGCCATATAGATAGAATAAATGCGCAAAAGTTATTTCAAGGTAAACGAGTTTGTCATTATC
>455_153185_2011_3506 length=69 GAATGGTAGGGGACCCCAGCTATCTCTTTACACATAGGCTATCTCTTCGCACCTCTTATCTTATCTCTC
>455_153190_0690_3320 length=117 AAGAATTTGCATTGATATAATCAAAGGTTTTAAATTTACATAATTTACATATTTAGAAATTTCAACAAGTAAATTAATTGCATCTTCGATAAAGTACTGTGTTGTATTATTTGTAAA
>455_153193_0750_2520 length=101 ATTTAATTGTCTGACATTCTCGCGAGCAACTTCATAATTCATAACACTCTCACAATCAGTGCTAAATCTCTCCCGTTTTATATTGAATTTACTTGAATAAC
>455_153241_0405_2498 length=132 GTTAGGCAATATATTGCGACTTATTTCCAAGTACAAAGGGTTATCTAACTTGTTTTTTAAAAGTTATTTTTTATTATTCACGAATCTATTGTCAATAATAAATAATTTAAACTTATTGCGACTTATTCCAAG
>455_153243_1216_2627 length=127 CTTGAAATAAATTTTTAAAAAAACAAGTTAGATAACCCTTTGTACTGTCATATAATAATTCTCAGAAAAATAATTTCTACCCAATATAATGGCCCAGCTTTGAATAAATAATGGAAAAATCGTGTAC
>455_153256_0058_3034 length=64 CTAGTTTTGTCGCACATATTACATTTAGTAGTTGCACTTATATCGTTGTCGTCAGTTTGAAACC
>455_153288_0325_1272 length=111 ATTACATTCTATTGAACAACTGATAGTGAAAACTACTTGTGCAATTGATTGGTACTCAATAAAAAGTATTTAATGATAAAAATAACGTGATAAAGATAACATGTAAAACTC
>455_153297_0386_1336 length=136 ACGTTCATAGATATCTTTACTGAAAAACTATTTACCACAGTTTCTTGGTTATTATTTTTACTTGTAAAGATAACAACAATAAATGAATTTTTGTTTATATTGAAAAATTCATTTAAAAATGAAATAAAAGGTTTTA
>455_153441_1524_4002 length=109 TTGAATCATTAATGGCAAACTCGTGTACAAGTGCACTGTCAATAAANACAAATTATTTAGTAGAAATAAAATTAAAAACTTCCCAAGTTCTATCTATATTACTCAGTCC
>455_153581_1544_2562 length=112 AACTGACATATATAACTTGTAAAAAAAATTCCCAGCTATCGACATTTGTAAAAAAAGTTCCCAGGTCCATGATAATTGAGGCGGGTCTTTAGATAAGATAAGATAAGAGAGC
>455_153689_1023_2018 length=109 CAATTGGACGGAATATCTATGCGTTATATAATTAAAGATGCCAATGGGAATAATTTTTTACAAAAGATCATGGCCAGTTTAGCAACTAATAATTTGGATAATTGTTATC
>455_153731_0660_0732 length=140 TTTAAAGTGTTAATAATACTAGAATTTTAAGTTTGTATACTTGCCGTATGAATCTTTTTTTTTCCCGTTAAAACGATTTGTCCAATTGAATACAAAATGTTGCAAATTTAAACAAAAAAGTTTAATATATCCACAAGTCC
>455_153957_0667_2495 length=103 GTTGAGTTTTCTGAATTGTTGTTGAAACCCTTTTGACTATAATATATGAGTAATAGAAATAGTTATACATGTGCCGATAATATGCACTACATGTGTGGGTNCG
>455_153988_0544_1339 length=100 GTTTGTCATTACAGGTTGGGGCCAATAATATTTGGTAACTTAGTATAGATAACTTGTTTTAACTTATTGTTTCCAAGTAACACAGGGCTATCTCTCTAAC
>455_154027_0885_1403 length=102 TCATCGGCGGTGTATATGAGCACATTTGAAATGAATGGCTTCCTATTAATCCTGATGCTCCTATCGTATTTGCTTGTTTCCTTTTTTATCTTGACAAATTTA
>455_154109_1019_3129 length=114 TAAATGCGCAAAAGTTATTTCAAGGTAAACGAGTTTGTCATTACAGGTTGGGCCATATATTTGGAACTTGTATAGATAACTTGTTTTAACTTATTGTTTCCAAGTACACAGGGC
>455_154120_1517_2883 length=101 CTGGGCCATATAGATAGAACTTGGGGAATTTTATTATTCACGAAATATTTGTTATTGACAGTGCACTTGTACACGAGTTTTCCATTAATTATTATATGACC
>455_154150_0111_2349 length=93 GAATAAATAAAATTCCCCAAGTTCTATCTATATGGCCCAGCCCTAAATATCTTAATAGCGTATACAAGTGCGTTGTTAATATTAGATAGATAC
>455_154247_1783_0986 length=100 TGTGGATATATTAACTTTTTGTTTAAATTTGCAACATTTTGTATTCAATGGACAAATCGTTTTACGGGAAAAAAAAAAGATTCATACGGCAAGTATACAC
>455_154282_0879_2977 length=127 TTATCTAACTTGTTTTTTAAAAAGTTAATTTCAAGGTTGGGCTATATAAGATAGAACTTGGGGAATTTTATTAATTCACTAAATATTTGTTATTGACAATGCACTTGTACACGAGTTTGCCATTACC
>455_154291_0655_3441 length=118 CAACTACAATTTTCATAAAGACTTTTGTTTTTATTTTAAAAGTGTTTATTATACAAAATAAATGGAAACATTACAGCCCTGAGACACGCAACAGTGGATAGGCAAGGCACACAGGGGA
>455_154333_1832_3629 length=116 TTGTACACGAGTTTGCCATTATTAATTCAAGGTTGGGCAATATATTGGGAACTTGTATAAATAGAACTTACTCTAAGGCTGAGTAATATAGATAGAACTTGGGAATTTTATTATTC
>455_154371_0637_3953 length=109 TTGTCATACAATTTTACGCTATTGGTAAAAGAGATGCAAAACAGCTTTGTAACTACAGATTTACAAATAATAACAACACAGTACTTTATCGAAGATGCAATTAATTTAC
>455_154372_1738_1445 length=111 TATTGGGAGATTTGCGACTTAGTATGATAGAACTTGGGAAATTTTATTATTCACGAAATATTTGTTATTGACAATGCACTTGTACACGAGTTTGTCATTATTAATTCAAGG
>455_154442_1091_2156 length=136 ATCATTGAAAAATACCCAGAAATGTTCATTTTCATAATTTGTTAATGTTTTACTACTGCACTTTTTAAAAAAAAATTACTTCAAGTGAATAGGAATTTTCTAAAAATATTTTTAACATAATATTGTTTAAAAAATA
>455_154532_1189_0368 length=108 TTCTATCTATATGGCCCATGACAAACTCGTGTACAAATGCATTAGAGAGATAGCCCTGTGTACTTGGAAACAATAAAGTTAAAACAAGTTATCTATACAAGTTCCAAA
>455_154564_1362_2762 length=119 TGTTATATTGTTAAAGCGTAAATAACTTATACAATGAGTTTTACATGTTATCTTTATCACGTTATTTTTATCATTAAATACTTTTTATTGAGTACCAATCAATTGCACAAGTAGTTTTC
>455_154624_1945_2398 length=96 CGTCTCCAGCCGGATCATAGAATCAGCGAACTTTTCACAATATGGACACTTCTTGTGCGCCTCAAACGACTTAATGATGCACTTCTCGTGGAACAC
>455_154634_1026_3587 length=116 TAAACAAAAAAGTTAATATATCCACAAGTCCTGCACATTTCTTCTCAACAAATATGTTCAATTTGTTTACATTTTTAAATAAACATATGAAACTTAAATCTACATCATTGTTGTTA
>455_154738_1099_1321 length=111 CTCATATATTATAGTCAAAAGGGTTTCAACAACAATTCAGAAAAAACTCAACTCTCTGCTGTTATTGAGTTAAATGAATGAGTTAGTGCTAAAAGTAAAGTAGTAGAGTCG
>455_154765_0762_2657 length=105 CACTTGTACACGAGTTTGCCATTAATGATTCAAGGTTGGGCCATAATTATTATATGTCAGTACAAAGGGGTATCTATCTAATATTAACAACGCACTTGTATACGC
>455_154796_0249_3170 length=103 GTTGGAACACTAACAAGTGGCGTCTCCAGCCGGATCATAGAAATCAGCGAACTTTTCACAAAATATGGACACTTCTTGTGCGCCTCAAACGACTTAATGATGC
>455_154840_1624_0728 length=92 CTGCGTTAAATTAACTTATTATTCCAACGTAGTAAAGAGTGGAGAACATTATGGGTATAAGATTCAATTTTTCTTTAGGTATCCAAAATATC
>455_154849_1191_3944 length=123 AGTGCTTTGTACAACATTTTCATTCAATTCTTTAATTTTAAGTGTTTTTCTTGGACTAGTATCTTCCTCAATTTGGCGTTTTTTACTTTTTCTTTCTAAATAGTAGATTCACTATCAGTTTTA
>455_154855_1680_2909 length=117 CCAGCTATGTCCGTCGTTGTTATGTGAGTTATGTCCGTCGTTGTTATATATAATGTTGAATACAATTCGAATAGTTGGGGATTTTTTTTTACAAGTTATATATGTCTTGTAAAAAAA
>455_154955_0959_1521 length=106 CGCGAGAAGATCGATGGATACTATTCAAATGAACGTTATTATGAGCTCCTGACTCGTGCGGTACCAATGTATTTTCAACAGTATTTTGAAGTGACTTTAAAGTTAG
>455_155085_0206_1839 length=116 TATCTAACTTGTTTTTTAAAAAGTTATTTCAAGGTTGGGCTATATAGATAGAACTTGACAATTTATTATTCACGAAATATTTGTTATTGACAATGCACTTGTACACGGGTCTGTCA
>455_155167_1431_0186 length=126 TTTTCTGAGTAATATATGACGATTATTATTTTCAAGTACAAAGGGTTGGGCCATATAGATTAAGTTATTTCAAAGTTATTAACAGTTATTACCTGTTCAATTACACACGGGTTTTTACCGCATTTG
>455_155179_1476_0371 length=97 AAATAACTTTATCTATATAACCGAATAATTAAAAAAACAATGAATTCAGATAATGGTACAAACTCGTGTACAAGTGCATTGTCAATAGATAGATAAC
>455_155223_0891_3573 length=75 AGTGACTTTAAAGTTAGACGCCGATTGCATTAAAAAATTAATAATCAAGCATTTGAGCAACTTATGGACATGCTC
>455_155247_0370_1038 length=127 TTTTTAAGTTTGTATACTTGCCGTATGAATCTTTTTTTTCCCGTAAAACGATTTGTCCATTGAATACAAAATGTTGCAAATTTAAACAAAAAGTTAATATATCCACAAGTCCTGCACATTTCTTCTC
>455_155362_0759_3052 length=113 ACTCTGAAGGATCAGATTAGTCAAGTTCTCTTCTTCAATAAACGAAACGTTCAATGATATTAGTAAGAAAACAACGGCATTCATCGGCGATTTTTATAAAAATGCTACTTCGG
>455_155464_0717_2846 length=99 ATGATGAGAATGGTTCCGTTATTGTTTCAGAGCGTAATTGTTATTCAAGTAAATTCAATATAAAACGGGAGAGATTTAGCACTGATTGTGAGAGTGTTA
>455_155635_1246_1399 length=119 TTTGTTATTGACAATGCACTTGTACACGAGTTTTCCATTAATTATTATATGACAGTACAAAGGGTTATCTAACTTGTTTTTTAAAAAGTTATTTCAAGGTTGGGCTATATAGATAGAAC
>455_155751_0223_2032 length=128 AATTGCACAAGTAGTTTTCACTATCGATTGTTCAATAGAATGTAATAGGTATAAAAGGTTTTACTTGAAAATAATTTTCACAGTTAAAAAGTTTCAACACTACAGTTCATTTCAAAGTAAAGTAAAAA
>455_155754_1335_3024 length=84 TTATAATTGTGTCGAACCATAATTGCGTATAACATGATATCATCTGTGTATAGTGTTAAATTTTTAAAGTTGTACAAACTAAGC
>455_155810_1445_2737 length=112 AAATATTTGTTATTGACAATGCACTTGTACACGGGTCTGTCATTAATTAATTCGAAGGTTGGGCCATAATTATATATAGTACAAGTATAATGTTATCTAACTTGTTTTAAAA
>455_155819_1767_3759 length=100 AGGTCCATGATAATTGAGGCGGGTCTTTAGATAAGATAAGATAAGAGAGATAAGATAAGAGAGATAAGATAAGAGAGAGATAAGATAAGAGGTGCGAAAG
>455_155858_0793_0353 length=106 CGTGTACAAGTGNACTGTNAATAANAAATATTTCGTGAATAATAAAATTCCCCAAGTTCTATCTANATGGCCAGCCCTAAATATNTTAATAGCGTATACAAGTGCG
>455_155893_1645_2624 length=131 TCTCCGTACGATTGCAAATTGTACAAAATATACCAGACATTTTTACTTTATTTTATTTTTATTTCACTTTGAAATGAACTGTATTGTTGAAACTTTTTAACTTGTGAAAATTAATTTTCTAAGTAAAAAAC
>455_155931_0438_2739 length=136 TGTACAAACTAAAGCGAATCATTGAAAAATACCCAGAAATGTTCATTTTCATAATTTGTTAATGTTTTACTACTGCACTTTTTTAAAAAAAAAATTACTTCAAGTGAATAGGAATTTTCTAAAAATATTTTTAACA
>455_155990_0174_0943 length=114 TTGGGCTATATAGATAGAACTTGGGGAATTTTATTATTCACTAAATATTTGTTATTGACAATGCACTTGTACACGAGTTTGCCATTACAATATTTAAGGTTAGGCCATAATAGG
>455_156002_0272_0519 length=125 CTAACCTTGAAATAAACTTTTTAAAAAACAAGTTAAGATAACCATTTGTACTGTCATAATAATAATTAATGGCCCAACCTTGAATTATTAAATAGACAGAACCCGTGTACAAGTGCATTGTCAAA
>455_156114_1480_3840 length=124 TTCCATTATTTATTCAAAGCTGGGCCATATATTGGGTAGAAATTATTTTTCTGAGAATTATTATATGACAGTACAAAGGGTTATCTAACTTGTTTTTTAAAAATTATTTCAAGGTTAGGCAATA
>455_156190_1076_1321 length=78 GTTGATAGTAAGAAATTTAAAAGTCATGTTATGAATAAAATACTTGTCAATCCAAATATTATTACACTTAAAAATTAC
>455_156236_1075_1873 length=76 AGTTTGTCATGCGCCATATAGATAGAATAAATGCGCAAAAGTTATTTCAAGGTAAACGAGTTTGTCATTATCTCGC
>455_156263_0390_2878 length=108 GAATTTAAATTATTTAATATTTTATATATGATTTTTTTGATTTGCATTTTTATAATAAATGTTTTAATAATTATATTCAATTCAAACGATTATCCGGACATTGAACGC
>455_156271_0610_2553 length=133 TTTTTACCGCTAAAAATATTATTTTTAAAACGTAAATAACTTATACAATGAGTTTTACATGTTATCTTTATCACGTTATTTTTATACTTTTTTATTGAGTACCAATCAATTGCACAAGTAGTTTTCACTATCG
>455_156313_0968_1608 length=104 ATTTGATATAAGACGGCATCCAACGAAAAAACTCCATATATATATATACGAATGAAACACTGAATACGTTAAGGCAATTGATTTATGAAAATGACACTAGTTCA
>455_156320_0531_2526 length=118 ATACTTGCCGTATGAATCTTTTTTTTCCCGTAAACGATTTGTCCATGAATACAAAATGTTGCAAATTTAAACAAAAAGTTAATATATCCACAAGTCCTGCACATTTCTTCTCAACAAA
>455_156339_1888_1686 length=121 CAAGAACTTGCAAATATTCATCCAATTGAATATTTATGCAGTAAATGTAAACGGGATAATTTTCGGTTAAAAAATAACAATGATTATTCAAAATTATATTTGAAATATGTTAAAAATTTAA
>455_156359_1057_0643 length=110 GTTGGGCAATATATTGGGACTTGTATAAATAGAACTTACTCTAAGGCTGATAATATAGATAGAACTTGGGAATTTTATTATTCACTAAATATTTGTTATTGACAGTGCAC
>455_156406_1540_3078 length=127 GTCAATAACAAAATATTTCGTGAATAATAAAATTGTCAAGTTCTATCTATATAGCCCAACCTTGAAATAACTTTTTAAAAACAAGTTAGATAACCCTTTGTACTGTCATATAATAATTAATGGAAAC
>455_156422_0971_3621 length=103 ATTCGCGAAATGAGTTGGGACATGTATTGGGAGATTTGCGACTTAGTATGATAGAACTTGGGAAATTTTATTATTCACGAAATATTTGTTATTGACAATGCAC
>455_156482_0265_1067 length=129 TTGTATTTTTTAAATCTACTATTTTTCGTTCATTGCCCGGTAATAAAATTTAATAAAAAAAATCTCCAATTGCTGGTTACTTATTGTATTGAAATAGAAATACTTGATATTATTGTTGTTGAATTGAAA
>455_156509_1270_0678 length=117 ATAAATTTGTTTACTCCACTTGAAGNTATTATATTTCACGTTCCAAAATCGTAAATTTTTTTAATTATTTTCGCAAACCACAGCGCAATTATTATCGCTTGTTCGTGAGGCATGTGG
>455_156596_0369_2001 length=118 CAAGTGCACTGTCAATAACAAATATTTAGTGAATAATAAAATTCCCCAAGTTCTATCTATATAGCCCAACCTTGAAATAACTTTTAAAACAAGTAGATAAACCCTTGTACTGTCATAA
>455_156804_1747_1412 length=128 TTTAAAAGTCATGTTATGAATAAAATACTTGTCAATCCAAATATTATTACACTTAAAAATTATTTACAACGATTAGGTTTAAATATATTTTATGAACTTAATGGTTTAAAGAATGGCACCAAATCGTA
>455_156809_1920_1596 length=113 ATATTTGTTATTGACAATGCACTTGTACACGGGTCTGTCATTAATAATTCAAGGTTGGGCCATAATTATTATATGACAGTACAAATGGTTATCTAACTTGTTTTTAAAAGTTA
>455_156815_0810_2508 length=147 GTTTATAAAAATAAAATTAAATATTAATAGAAGAGAATATAAAATTCATTGAATAATTTCAAGAAGTAGTTTAAAAAAAAATATTAATTTTTGGAGATTAATGATAAAGAATTTCTTTTTTTCTTGATGTTTTTAAAAAATTTGTAA
>455_156827_0801_1215 length=130 GTTATTTCAAAGTTATTAACAGTTATTACCTGTTCAATTACACACGGGTTTTACCGCATTTGTTATATTGTTAAAGCGTAAATAACTTATACAATGAGTTTTACATGTTATCTTTATCACGTTATTTTTA
>455_156832_0216_3343 length=112 GATAAAGTACTGTGTTGTTATTATTTGTAAATCTGTAGTTACAAAGCTGTTTTGCATCTCTTTACCAATAGCGTAAAATTGTATGACAACGGTTGCTGCCAGTGTAGGTTTA
>455_156852_0865_0905 length=42 TGCGACTGCGACTGCGACTATGATTGCTGATTGTACTCACAC
>455_156913_0858_1812 length=91 AGCATCAGGATTAATAGGAAGCCATTCATTTCAAATGTGCTCATATACACCGCCAATGAATAATCCAATATATTACCTAGCTCAAATGCAA
>455_156932_0087_1357 length=98 TATGATTATCATCACTAAATAAATATTAAATAGGCAAGTATACAAGAGCTGGATTTAAATGCATCAGCAAGAAATCGCCTCTTGGTTTGTGGTAATTC
>455_157185_0501_2023 length=127 TCAAGGTTGGGCCATAATTATTATATGACAGTACAAAGGGTTATCTAACTTGTTTTTTAAAAAGTTAGTTTCAAGGTTAGGGCCATATAGATTTGCGACGTTATTATGATAGAACTTGGAAATTTTA
>455_157216_0935_0215 length=82 AAATTTAAAAGTCATGTTATGAATAAAATACTTGTCAATCCAAATATTATTACACTTAAAAAATTATTTACAACGATTAGGC
>455_157468_0860_3089 length=134 TATTATTCACGAATCTATTGTCAATAATAAATAAATTTAAACTTTTGCGACTTATTTCCAAGTACAAAGGGTTATCTAACTTGTTTTTCAAAAAGTTATTTTTTATTATTCACGAAAATATTTGTTATTGACAA
>455_157511_0578_1119 length=107 AAATCCCAACTATTCGAATTGTATTCAACATTATATATAACAACGACGGACATAACTCACATAACAACGACGGACATAGCTGGAATTTTTTTTTACAAGACATGTAC
>455_157522_0144_1214 length=117 TTATCTTATCTAAAGACCCGCCTCAATTATCATGGACCTGGGAACTTTTTTTACAAATGTCGATAGCTGGGAATTTTTTTTACAAGTTATATATGTCAGTTATGTCCGTCGTTGATA
>455_157530_0873_1550 length=104 ACTTTAAAGTCACTTCAAAATACTGTTGAAAATACATTGGTACCGCACGAGTCAGGAGCTCATAATAACGTTCATTTGAATAGTATCCATCGATCTTCTCGCGA
>455_157591_0456_0278 length=100 ATTTCCCCATCTTAACAATCATGTAATGCCACTAAAATGTGTATATACTAATGAGTGTGTGAAGACGGATTCATATGTGTTTGTAAATAACACAGTGTAC
>455_157592_0174_2891 length=115 ATCAGATTAAATAAAATAAACACTATTCTTCTTCACGAAATAAATAAAGCAACGAGACTTTATAAACATAAATTGACGGATAAGGATTTTCAAATTGCTCACTTGCGACAACAAA
>455_157736_0377_0658 length=103 GTTTTTCTGAATTGTTGTTGAAACCCTTTTGACTATAATATATGAGTAATAGAAATAGTTATACATGTGCCGATAATATGCACTACATGTGTGGGTGCGATAA
>455_157747_0929_0409 length=113 TCAAGGTAAACGAGTTTGTNATTACAGGTTGGGCATATATTTGGAACTTGTATAGATAACTTGTTTTAACTTATTGTTTCCAAGTACACAGGGCTATCTCTCTAATGCATTTG
>455_157852_1115_2125 length=118 GTTTCAACAACAATTCAGAAAAACTCAACTCTCTGCTGTTATTGAGTTAAATGAATGAGTTAGTGCTAAAGTAAAGTAGTAGAGTCGATAATGTATTTTCAAAAAAACGAATTTGTTC
>455_157855_1692_2161 length=113 ATTTACTTGAATAACAATTACGCTCTGAAACAATAACGGAACCATTCTCATCATACTCTTTACCGTGACGGTCAATCAAATAAACGTTCTTATGGTCACTAATCTTCTCGTTG
>455_157860_0141_3097 length=111 TTGCGACTTAGTATGATAGAACTTGGGTAAATTTTATTATTCACGAAATATTGTTATTGACAATGCACTTGTACACGAGTTTGTCATTATTAATTCAAGGTTTGGGCCATA
>455_158043_1277_2946 length=135 CTTGTGGATATATTAACTTTTTGTTTAAATTTGCAACATTTTGTATTCAATGGACAAATCGTTTTACGGGAAAAAAAAAGATTCATACGGCAAGTATACAAACTTAAAAATTCTAGTATTATTAACACTTTAAAC
>455_158121_0629_3734 length=86 CATCGTTATAGTACTCCTCGTCATCAGTATCAATATCAGGCCGTCAACACTGTGTCGAGAGTGTTGAGAGCCAAGAGGACTGCGAC
>455_158163_1762_0438 length=124 ACGCTGCAAATAGAAAAAACTTTAATAATAGCTGTCTTTCGTTTTCTTAAATTATACAACTTTGACGGTATAAACCTACACTGGCAGCAACCGTTGTCATACAATTTTACGCTATTGGTAAAAG
>455_158202_0671_3607 length=116 ATCAAATTTTTTAACATTTGCGTGCGAACACACATTTGATAATATAGTAAATATTGTTGACTGTTTATATTCAACGATTTCAACAATTCTCAACTGAAAACTTTTAATCCGTTAAA
>455_158226_0539_1216 length=131 TTAGTAGTTTCAAGGTTGGGCCATATAAGAATAGAACTTGGGAATTTTACTTATTCACGAAATGGGGTTTGGGACACTGTATTGGGAACTTGTAATAGATAAAAACTTTTTTTTTTACTTCGAGTAACTAC
>455_158266_0518_0768 length=81 GGAAACAATAAGTTAAAACAAGTTATCTATACAAGTTCAAATATATGCCAACCTGTAATGACAAACTCGTTTACCTTGAAC
>455_158292_1602_0875 length=91 GGCATATGTAATATAGAGAAATTGTCTTTTCTTTAATTCTCTTTGTCGATTTTGTTTTTTCTTGTAAAAATTATTCAAAAATGTCTTAACC
>455_158377_0220_0671 length=118 TACGGTGAAGGTATTAAAAGAAGAAACAAATCCGTTTGTCAAGATACAACGAAACTACATACTATCAGAACCTGATTATATAACATTTAAAAGGCAAGTAGATAACGGCGGCTTGTCA
>455_158486_1497_0678 length=124 CTTGCAAATATTCATCCAATTGAATATTTATGCAGTAAATGTAAACGGGATAATTTTACGGTTAAAAAAATAACAATGATTATTCAAAATTATATTTGAAATATGTTAAAAATTTAATAATAAC
>455_158514_0255_0678 length=126 AGTAAAGTAGTAGAGTCGATAATGTATTTCAAAAAAACGAATTTGTTCTTTTCATTTTAAATGAAAAAAGTGAAAAAATAAAAAATAATTTTGTAGGAAATAAATATAGCGGGCGGTTGCAACAAC
>455_158552_1846_0736 length=104 TATCAATTAATAACGATATGCAATGGATAATCAAATTTTTAACAATTTGCGTGCGAACACACAATTTGATAATATAGTAAATATTGTTGCTGTTATATTCAACG
>455_158573_0959_1150 length=146 AATAAAATTTTTAAGTTGTTCTAGTAATCTATCATACATAATTAACTTTTTTACGGGGCTTTTTTTTTTAGTATTTTTTCCTAAGTGTTGTCTTTTCTAAATAGTTTTTTCCAATTACGACTAACCAATATACAGATTTCAATTAA
>455_158610_1782_1916 length=126 ATCTACATTTGAAAGAAAAAGTAAAAAACGCCAAATTGAGGAAGATACTAGTCCAAGAAAAACACTTAAAATTAAAGAATTGAATGAAAATGTTGTACAAAGTACTGATGAAGATTCCGTTATAAG
>455_158612_0967_0153 length=55 ATTTGTACTGTCATATAATAATTATGGCCCAACCTTGAATTATTAATNACAGACC
>455_158682_0716_3997 length=113 AATTGCAAGTGTTATCAATGTATGGACTTGGATAGCCCGTTGTACTTGAAAATAAAGTCATAAATTCTCAGAGAAATATCAATTTTTATTTATACAAAAAAGAGAGTAACTTA
>455_158769_0859_2397 length=124 TTAAGTTTGTATACTTGCCGTATGAATCTTTTTTTTCCCGTAAAACGATTTGTCCATTGAATACAAAATGTTGCAAATTTAAACAAAAAGTTAATATATCCACAAGTCCTGCACATTTCTTCTC
>455_158785_0138_2181 length=121 TTCAAAAATTTAACTTAGATCAACATTATGTTTTATAAAAAATTAGTATTTCTGTCACATTAGCTGGTGGTTCATTTTCATTTTCAAGCAATTTATAATTGTATTGTTTATAAATTACAAA
>455_158912_0271_3748 length=117 ATTTGTTATATTGTTAAAGCGTAAATAACTTATACAATGAGTTTTACATGTTATCTTTATCACGTTATTTTTATCATTAAATACTTTTTATTGAGTACCAATCAATTGCACAAGTAG
>455_158976_0989_1030 length=100 ATCATTGTTGTTATTATTGCTGTCATCGTCAACTATGTTAACATGTGTCACATTTGAGAACAATTCTTTTTTCGACGAAGGCTTCAACCACTTGTTGCAC
>455_159099_1198_2753 length=116 TTTCAAGGTTAGGCTATATAGATAGAACTTGGGGAATTTATTATTCGCGAAATGAGTTGGGACGATGTATTGGGAGATTTGCGACTTAGTATGATAGAACTTGGGAAATTTTATTA
>455_159126_0126_3384 length=103 CTTCCATATTGAGTACTTCGAAGATGGTGGACACGTCAAGCACGGAAAATCGCCGTTCTTGGATCGAAGGATCACAACAACAGTCTTACTATCATAACAATAA
>455_159213_0116_1581 length=102 ACTTTTTGTTTAAATTTGCAACATTTTGTATTCAATGGACAAATCGTTTTACGGGAAAAAAAAAGATTCATACGGCAAGTATACAAACTTAAAAATTCTAGC
>455_159267_0293_3998 length=134 TACAACATTTATAATTATGCCATTCACTTAGAAACTTAATAAAATAAAACCTTTATTTCATTTTAAATGAATTTTCAATATAAACAAAAATTCATTTATTGTTGTTATCTTTACAAGTAAAATTAAATACCAAG
>455_159305_0091_3140 length=129 CTTTCTCTTTATTTATATAATGTTAAAAATTTAAAGTAAAAAATTAATTAAAAGAAATTTACTTGACATTTTTTAAAAATGACGGTTTTACATTTATAATTGACGATATGAAATATATTGATGGAATAC
>455_159330_1559_2549 length=116 TTTCATTATTAAAAATTTTATTCGACACTTAATTTTTATCGCATGGACTATTGAACAAAGGCACAGTTTCATATGTTATACAATCAGTTTCATTATATACAAAAAGAAACTGTACC
>455_159341_1692_1565 length=126 AGTTGGGATTTTTTTTACTAAGTTATATATGTCTTGTAAAAAAAATTCCAGCAATGTCCGTCGTTGTTATGTGAAAAAAAAAAATATATAATAGAAGGTACAGTTTCTTTTTGTATATAATGAAAC
>455_159414_1943_0819 length=119 ATAAATTTTGGCATATGTAATATAGAGAAATTGTCTTTTCTTTAATTCTCTTTGTCGATTTTGTTTTTTTCTTGTAAAAATTATTCAAAAATGTCTTAACATTGTTTGTGCGCATCAAA
>455_159483_0177_0852 length=96 AGATAAGATAAGATAAGAGAGATAAGATAAGAGAGATAAGATAAGAGAGAGATAAGATAAGAGGTGCGAAAGAGATAGCCTATGTAGTAAAAGAGA
>455_159531_1217_1619 length=110 TAGCAATTATCCAAATTATTAGTTGCTAAACTGGCCATGATCTTTTGTAAAAAATTATTCCCATTGGCATCTTTAATTATATAACGCATAGATATTCCGTCCAATTGTTC
>455_159556_0777_1596 length=130 CTAACCTTGAAATAACTTTTAAAAAAACAAGTTAGATAACCCTTTGTATTTAGAAAATTACAAGTCGCAATTTATATGGTTAGTTAATAAAAGAACAGTCGTAAGTATTAGGTCCATTGTTACTTACCAC
>455_159596_1727_3762 length=142 AAAGTAAAAAACGACCAAATTGAGGAAAGAATACTAGTCCAAGAAAAAACACTTAAAATTAAAGTAAATTTAGTAATTGAAAATGTTGTAACAAAGCACTGTATGAAGTATTCCGTTTATAAGTAGATAAAAAAGTACTAAC
>455_159651_1197_3697 length=128 TTTATTATACAAAATAAATGGAAACATTACAGCCGTTTATAAAGAGTATAAAGAGTGAATAAAAATAAACTTAATTAAATAACAAGTGTTGAGAAATTCTATTATTATAATACCTCTCTTTATAAATA
>455_159659_1904_3711 length=116 AATTAAAATAACTTTATCTATATAACCGATAAATTAAAAAAAACAAATGAATTCAGATAATGGCAAACTCGTGTACAAGTGCATTGTCAATAGATAGATAACCCTTTGTACTGTTA
>455_159718_1282_2024 length=114 TATAGTCAAAAGGGTTTCAACAACAATTCAGAAAAACTCAACTCTCTGCTGTTATTGAGTTAAATGAATGAGTTAGTGCTAAAGTAAAGTAGTAGAGTCGATAATGTATTTTAC
>455_159769_1502_2137 length=110 ACTCTTTACCGTGACGGTCAATACAAATAAACGTTCTTATGGTCACTAATCTTCTCGTTGTCCAACTATCGTTAATAGTACTCCTCGTCATCAGTATACAATATCAGGCC
>455_159773_1616_3677 length=106 AATGAGTTGGGACATGTATTGGGAGATTTGCGACTTAGTATGATAGAACTTGGGAAATTTTATTATTCACGAAATATTTGTTATTGACAATGCACTTGTACACGAG
>455_159778_0764_3619 length=70 ATAATAAGTTAATTTAACGCAGTCGCTAGTGAATTCGTCCGGCATAATCAAAATGAGCATGTCCATAAGC
>455_159832_0528_1955 length=128 TTTGTACTCAATAAAAAGTATTTAATGATAAAAATAACGTGATAAAGATAACATGTAAAACTCATTGTATAAGTTATTTACGCTTTAACAATATAACAAATGCGGTAAAAACCCGTGTGTAATTGAAC
>455_159921_1186_1042 length=117 TTGCTGGTTACTTATTGTATTGAAATAGAAATACTTGATATTATTGTTGTTGAATTGAAATTGACAAGTGTCAAATGTACAATTTATAAATGATACTTTTTTAACTTCAAAATTTAC
>455_159933_0738_1731 length=108 TAATATATGACGACTTATTATTTTCAAGTACAAAGGGTTATCTATCTAATATTGACAATGTTTATTATTCACGAAATGGCTGGGACATGTATTGGGAACTTGTATAGA
>455_160096_0720_1547 length=112 AAATATGGTCTTACCGCAGCATCAGTGTCCTATATATCAACATTTATAATTATGCCATCACTTGAAACTAATAAAATAAAACCTTTTATTTCATTTTAAATGAATTTTTCAA
>455_160141_1881_3632 length=113 GTTCGACACAATTATAAAACACATTTCATAACCGAACTCTTGCAACCATTGCCCGTATCATTTGTAATTTATAAACAATACAATTATACATTGCTTGAAAATGAAAATGAACC
>455_160176_0465_1757 length=99 TTGCAACAAGTGGTTGAAGCCTTCGTCGAAAAAAGAATTGTTCTCAAATGTGACACATGTTAACATAGTTGACGATGACAGCAATAATAACAACAATGA
>455_160200_1258_0532 length=127 TACTTTTATCACTTATAAGGATCTTNATCAGTGCTTTGTACAACATTTTCATTCAATTCTTTAATTTTAAGTGTTTTTCTTGGACTAGTATCTTCCTCAATTTGGCGTTTTTTTACTTTTTCTTTAC
>455_160310_1621_0424 length=102 CGAGTTTGTCATTAATCTCGATAGAACTTGGCAATTTTATTATTCACGAAATATTTGTTATTGACAATGCACTTGTACACGAGTTTTCCATTAATTATTATA
>455_160408_1143_3243 length=137 GTTGTTCAATAGAATGTAATAGGTATAAAAGGTTTTTACTTGAAAATAATTTTCACAGTTAAAAAGTTTCAACAATACAGTTCATTTCAAAGTGAAATAAAATAAAATAAAGTAAAAATGTCTGGTATATTTTGTAC
>455_160459_0530_1100 length=97 ATAGTTGCAATTAGCATTTGAGCTAGGTAATATATTGGATTATTCATTAGGCGGTGTATATGAGCACATTTGAAATGAATGGCTTCCTAATTAATCC
>455_160515_1055_0934 length=124 CTTTGAAATAACTTAATCTATATGGCCCAACCCTTTGTACTTGAAAATAATAAGTCGTCATATATTACTCAGAAAAAAAAAGTTTTATCTATACAAGTTCCCAATACATGTCCCACCCATTTCG
>455_160528_1893_1607 length=108 ATTTTATTATTCACTAAATATTTGTTATTGACAATGCACTTGTACACGAGTTTGCCATTACAATATTTAAGGTTAGGCCATATAGATAGAACTTGTATAGATAGAACC
>455_160579_0471_3567 length=116 ACTGCGTTAAATTAACTTATTATTCCAACGTAGTAAAGAGTGGAGAACATTATGGGTATAAGATTCAATTTTTCTTTAGGTATCCAAAATATAGTGTATTGTATATAGATTATAGA
>455_160619_1673_2329 length=115 TTATCTATCTATTGACAATGCACTTGTACACGAGTTTGCCATTATCTGAATTCATTGTTTTTTTAATTATCGGTTATATAGATAAAGTTATTTAATTACACATGGGTTTTTACCG
>455_160637_1964_2461 length=95 GACAACGAGAAGATTAGTGACCATAAGAACGTTTAATTTGATTGACCGTCACGGTAAAGAGTATGATGAGAATGGTTCCGTTATTGTTTCAGAGC
>455_160740_0561_3331 length=105 AAGGATGAGGATGATGAATTGGTTTCCACTCTGAAGGATCAGATTGTCAAGTTCTCTTCTTCAATAAACGAAACGTTCAATGATATTAGTAAGAAAACAACGGCA
>455_160811_1882_2999 length=123 TAAAAACCTTTTATACCTATTACATTCTATTGAACAATCGATAGTGAAAACTACTTGTGCAATTGATTGGTACTCAATAAAAAAAGTATAAAAATAACGTGATAAAGATAACATGTAAAACTC
>455_160981_1249_3250 length=120 ATATAGAGAAATTGTCTTTTCTTTAATTCTCTTTGTCGATTTTGTTTTTTTCTTGTAAAAATTATTCAAAAATGTCTTAACATTGTTTGTGCGCATCAAATGTATTAATTTGCCAAAATC
>455_161017_1785_3073 length=111 CATATGTTTATTTAAAAATGTAAACAAATTGAACATATTTGTTGAGAAGAAATGTGCAGGACTTGTGGATATATTAACTTTTTGTTTAAATTTGCAACATTTTGTATTCAA
>455_161053_0977_3778 length=79 TGCGCAAAAGTTATTTCAAGGTAAACGAGTTTGTCATTATCTCGATAGAACTTGGCAATTTTATTATTCACGAAATATC
>455_161072_0991_0580 length=116 GTAAATAACTTATACAATGNGTTTTACATGTTATCTTTAATCACGTTATTTTATCATTAAATACTTTTTATTGAGTACCAATCAATTGCACAAGTAGTTTTCACTATCAGTTGTTC
>455_161345_0732_3791 length=90 TCAATAATACAAGGCCGACACACTGTGTCGAGAGTGTTGAGAGCCAAGAGGACTGCGACTGCGACTGCGACTATGATTGCTGAATTGTAC
>455_161447_1364_2557 length=86 AATCAAGCATTTGAGCAACTTATGGACATGCTCATTTTGATTATGCCGGACGAATTCACTAGCGACCTGACGTTAAATTAACTTAC
>455_161461_0981_1312 length=105 GATGATGAATTGGTTTCCACTCTGAAGGATCAGATTGTCAAGTTCTCTTCTTCAATAAACGAAACGTTCAATGATATTAGTAAGAAACAACGGCATTCATCGGCG
>455_161593_1916_1846 length=102 TGAGTTTTTCTGAATTGTTGTTGAAACCCTTTTGACTATAATATATGAGTAATAGAAATAGTTATACATGTGCCGATAATATGCACTACATGTGTGGGTGCG
>455_161601_1317_4033 length=111 CATTCTATTGAACAATCGATAGTGAAAACTACTTGTGCAATTGATTGGTACTCAATAAAAAAAGTATAAAAATAACGTGATAAAGATAACATGTAAAACTCATTGTATAAG
>455_161610_1558_1681 length=118 AAATAAATAAAGCAACGAGACTTTATAAACATAAATTGACGGATAAGGATTTCAAATTGCTCACTTGCGACAACAAATAGAAAAACTCAAAGAAGATTATGTTGTTCCAGAAAAATTC
>455_161617_0735_0262 length=119 GAATAAATGCGCAAAAGTTATTTCAAGGTAAACGAGTTTGTCATTACAGGTTGGGCCATATATTGGAACTTGTATAGATAACTTGTTTTAACTTATTGTTTCCAAGTACACAGGCTATC
>455_161692_1563_0790 length=123 AATGAACCACCAGCTAATGTGACAGAAATACAATTTTTTTATAAAAACATAAATGTTGATCTAAGTAAATTTTTTGAAGTTAAAAAAAAGTATCATTTATAAATTGTACATTTGACACTTGTC
>455_161707_0711_2664 length=92 GATAGAAGTGGGAGAGCTCGTACCAATACAGTAGACGACCCAGACGATGTGAGTACAATCAGCAATCATAGTCGCAGTCGCAGTCGCAGTCC
>455_161810_1709_0641 length=122 TCTTTAATTTTAAGTGTTTTTCTTGGACTAGTATCTTCCTCAATTTGGCGTTTTTTACTTTTTCTTTCAAATGTAGATTCACTATCATTTTTATGTGTTTTTTTCGCACCAGTATCATCTTC
>455_161835_0681_0668 length=110 TACTCTTTATAAACGGCTGTAATGTTTCATTTATTTTGTATAATAAACACTTTTTAAAATAAAAACAAAAGTCTTTATGAAAATTGTAGTTGTACTCTGCCATGAAATCC
>455_161936_0694_3563 length=113 TATTTCGTGAATAATAAAATTTCCCAAGTTCTATCATACTAAGTCGCAAATCTCCCAATACATGTCCCAACTCATTTCGCGAATAATAAAATTCCCAAGTTCTATCTATATAG
>455_161988_0529_0634 length=94 CCATATGAGACTGGTGTATTCTTGGGGGGTTATACACATATAAACCAAGAATACACAGCCATGGCTACCTCTTTGGGGTCCCAGTGTGTATTTC
>455_162051_1697_1743 length=111 TTTGTATTATCATATAATAATTAATGGAAAACTCGTGTACAAGTGCACTGTCAATAACAAATATTTCGTGAATAATAAAATTCCCCAAGTTCTATCTATATGGCCCAGCCC
>455_162055_1189_1074 length=72 CTTGATATTATTGTTGTTGAATTGAAATTTGTACAAGTGTCAAATGTACAATTTATAAATGATACTTTTTTC
>455_162264_0728_0631 length=121 CAAGTACGAATAGCTGGGAATTTTTTTANAAGTTATACATGTCTTGTAAAAAAAATTCCTAGCTATGTCCGTTCGTTGTTATGTGAGTTATGTCCGTCGTTTGTTAATATATAAATGTTAG
>455_162300_1819_3549 length=107 TTTCATCGGTAATGATAACCAAATGATTACAATGGTTATACTCTCGTAGAATTGTAGAATGATCAAGTTGACAATTTGACAACTTGCTAATTTTTATTTTTTTACTA
>455_162348_1816_1757 length=105 ATCGACATTTGTAAAAAAAGTTCCCAGGTCCATGATAATTGAGGCGGGTCTTTAGATAAGATAAGATAAGAGAGATAAGATAAGAGAGATAAGATAAGAGAGAGA
>455_162402_1357_0104 length=117 CATTTGTACACGAGTTTGTCATGGGCATATAGATAGAATAAATGCGCAATTTTTTTTTAAAAGTTATTTCAAGGTGGGTATCTTTCAAAAAGTTATTCGAATTATTTATTATCGGCA
>455_162418_0151_3590 length=128 ATTGTCAATAATAAATAATTTAAACTTTTGCGACTTATTTCCAAGTACAAAGGGTTATCTAACTTGTTTTCAAAAAGTTATTTTTATTATTCACGAAATATTTGTTATTGACAATGCACTTGTACACG
>455_162430_0238_0756 length=119 TTTCATTTAAAATGAAAAGAACAAATTCGTTTTTTTGAAAATACATTATCGACTCTACTACTTTACTTTAGCACTAACTCATTCATTTAACTCAATAACAGCAGAGAGTTGAGTTTTTC
>455_162541_1632_3484 length=120 CTATCCAAGTCCATACATTGATAACACTTGCAATTTATTATTTCCAGGTATTTTTTAAAGTTATTTCAGGGTTGGGCCAATAGATAGAACCTAAGTATTTATTATTCACAAATTACTTAG
>455_162578_0245_1640 length=101 CTTCACACACTCATTAGTATATACACATTTTAGTGGCATTACATGATTGTTAAGATGGGGAAATAAATGCTTCAATTGGATCGATTTTTTTATTCTTTACA
>455_162597_1862_1883 length=66 CTTGCCTTTAAATGTTATATAATCAGGTTCTGATAGTATGTAGTTTCGTTGTATCTTGACAAAACC
>455_162615_0201_1146 length=87 GAGTATAAAGAAGTGAATAAAAATAAACTTAATTAAATAACAAGTGTTGAGAAATTCTATTATTATAATACCTCTCTTTATAAATAC
>455_162685_0117_3633 length=123 TTATCTAACTTGTTTTTCAAAAAGTTATTTTTTATTATTCACGAAAATATTTGTTATTGACAATGCACTTGTACACGAGTTTGCCATTATCTGAATTCATTGTTTTTTTAATTATCGGTTATA
>455_162787_0271_3736 length=115 TCTATTGTCAATAATAAATAATTTAAACTTATTGCGACTTATTTCCAAGTACAAAGGGTTATCTAACTTGTTTTTTAAAAAGTTATTTTTTATTATTCACGAATCTATTGTCAAC
>455_162833_1209_0883 length=106 TGATTTCATCCAGCAGTTTTTAAACCTGATCACCCACTACGATGATAAAGGAGAGAATAAATTAATCAATGCACTTGTACACGAGTTTGTCATTATTAATTCAAGG
>455_162843_0681_0191 length=126 GTTTTTACCGCATTTGTTATATTGTTAAAGNGTAAATAATTATACAATGAGTTTTACATGTTATCTTTATCACGTTATTTTTATACTTTTTTTATTGAGTACCAATCAATTGCACAAGAGTTTTTC
>455_162887_1829_1489 length=104 ATGATAAATTAGGAACATGTAAAGAATAAAAAATACGATCCAATTGAAGCATTATTTCCCATCTTAACAATCATGTAATGCCACTAAAATGTGTATATACTAAC
>455_162937_1614_1836 length=105 TTTGTTTACATTTTAAATAAACATATGAAACTTAAATCTACATCATTGTTGTTATTATTGCTGTCATCGTCAACTATGTTAACATGTGTCACATTTGAGAACAAC
>455_163156_1088_2353 length=124 AGCCAAGTTTTTGCATTTAGTGTAGTTGTCATTTTTATGCTTATAACAACATGACAAATTGGCCTAGTATTTTATTACCGGAAAGCGAATATAATTTTTTTTATTAAATTATATTGTTTTGAAG
>455_163223_1182_0105 length=104 GATTTGATATAAGNGGCATCAACGAAAAAATCCATATATATATATACGAATGAAACACTGAATACGTTAAAGGCAATTGATTTATGAAAAATGACACTAGTTCA
>455_163243_1279_2087 length=115 TTTCGTGAATAATAAAATTTCCCAAGTTCTATCTATATGGCCCAACTTATTTTCCAAATTATTAATTAAAAAACGTCATAGTTATCTCATTAATGGCCATCATATCATCTTCGAA
>455_163285_1767_1123 length=95 ATAACAGCAGAGAGTTGAGTTTTCTGAATTGTTGTTGAAACCCTTTTGACTATAATATATGAGTAATAGAAATAGTTATACATGTGCCGATAATA
>455_163355_1319_0115 length=116 TTTATACCTATTACATTNTATTGAANAACTGATAGTGAAAAACTACTTGTNCAATTGATTGGTACTCAATAAAAAAAGTATTTAATGATAAAAAATAACGTGATAAAAGATAAACA
>455_163369_0537_1712 length=118 GGCATATGTAATATAGAGAAATTGTCTTTTCTTTAATTCTCTTTGTCGATTTTGTTTTTTTCTTGTAAAAATTATTCAAAAATGTCTTAACATTGTTTGTGCGCATCAAATGTATTAA
>455_163454_1416_3788 length=118 ACTTGCCTTTTAAATGTTATATAATCAGGTTCTGATAGTATGTAGTTTCGTTGTATCTTGACAAACGGATTTGTTTCTTCTTTTAATACCTTCACCGTATCCTCGTCCGTTCGTGCTA
>455_163503_1248_1647 length=124 TTTTCTTGTTTTAATAATGAAATTTCAAATAAAAACTCTTTTTTCTTAGGAATATTACTACAAGAACATGATTTTCGCTTCAATTCTTTTATTGCATTTTCTAAATCTAGTATCTTTTTTTTTC
>455_163610_0876_1303 length=120 GAAGGTATTAAAAGAAGAAACAAATCCGTTTGTCAAGATACAACGAAACTACATACTATCAGAACCTGATTATATAACATTTAAAAGGCAAGTAGATAACGGCGGCTTGTCATGTAAAAC
>455_163628_0231_1363 length=60 TTGCCTTTAAATGTTATATAATCAGGTTCTGATAGTATGTAGTTTCGTTGTATCTTGACC
>455_163641_1163_2320 length=120 TTAACTTAGTAATTAACTAATTACGCTCTGTAACAATAACGGTAACCATTCTCATCATACTCTTACCGTGACGGTACAATCAAATAAACGTTCTTATGGTCACTAATCTTCTCGTTGTCC
>455_163748_1565_1378 length=122 CCATATATTGGGTAGAAATTATTTTCTGAGAATTATTATATGACAGTACAAAGGGTTATCTAACTTGTTTTTTAAAAATTATTTCAAGGTTAGGCAATATATTGCGACTTATTTCCAAGTAC
>455_163795_1596_1970 length=110 TATGAAACTGTGCCTTTGTTCAATAGTCCATGCGATAAAAATTAAGTGTCGAATAAAATTTTTAATAATGAAATGAATAACCACTATGCCTCACGAACAAGCGATAATAA
>455_163823_1241_0726 length=103 CACGAGAAACTTCAGAATCGGTATCACTCTCACGGTCAGTGCTAAATCTCTCCCGTTTTATATTGAATTTACTTGAATTCATATATTTATCTCTTTGTGTTGC
>455_163841_0815_2010 length=120 AAGCGAAAATCATGTTCTTGTAGTAATATTCCTAAGAAAAAGAGTTTTATTTGAATTTCATTATTAAAACAAGAAAATGTACAGTTAAAACAAGATGTTTTAATATTAAGACGGGAAAAC
>455_163862_0425_0836 length=95 CATGTCTGCTTTCTGTAAATAATACACTGTGTTATTTACAAACACATATGAATCCGTCTTCACACACTCATTAGTATATACACATTTTAGTGGCA
>455_164044_1501_0857 length=115 CTAACAAGTTAGATAACCCTTTGTACTGTCATATAAATAATTCTTAGAACTTCTATCTATATCGGCCCAAACCTTGAAATTAATAAATGAACAAACTCGTGTAACAAGTGCATTG
>455_164133_0190_3637 length=72 GTGCTTTGTACAACATTTTCATTCAATTCTTTAATTTTAAGTGTTTTTCTTGGACTAGTATCTTCCTCAATC
>455_164152_1289_2049 length=118 AAAAAACAAGTTAGATAACCTTTGTATTATCATATAATAATTAATGGAAAACTCGTGTACAAGTGCACTGTCAATAACAAATATTTCGTGAATAATAAAATTCCCCAAGTTCTATCTA
>455_164184_1151_1359 length=122 AGTTCTATCTATATAGCCCAACCTTGAAATAAACTTTTTAAAAAAACAAGTTAGATAACCCTTTGTATTATCATATAATAATTAATGGAAAACTCGTGTACAAGTGCACTGTCAATAACAAA
>455_164231_1830_1204 length=113 GAACAGGTTGATAGTAAGAAATTTAAAAGTCATGTTATGAATAAAATACTTGTCAATCCAAATATTATTACACTTAAAAATTATTTACAACGATTAGGTTTAAATATATTTTC
>455_164281_0627_2843 length=117 TTTCAACAACAATTCAGAAAAACTCAACTCTCTGCTGTTATTGAGTTAAATGAATGAGTTAGTGCTAAAGTAAAGTAGTAGAGTCGATAATGTATTTTCAAAAAAACGAATTTGTTC
>455_164285_0817_3805 length=124 GTTATATAATATGAAAATGATGAAATTATATCATCATGATTTGTTACTATTAAATTTTTAACATATTTCAAATATAATTTTGAATAACCATTGTTATTTTTTAACCGAAATTAATCCCGTTTAC
>455_164309_1926_2284 length=100 TTGTTGAAACCCTTTTGACTATAATATATGAGTAATAGAAATAGTTATACATGTGCCGATAATATGCACTACATGTGTGGGGTGCGATAATGTACTTGAA
>455_164342_0678_3229 length=115 AATAAAATTAGCCAAAGTTCTATCGAGATAATGACTAAACTCGTTTACCTTGAAATAACTTTTGTACGCATTTATTACTATACTATATGGCCCATGACAAACTAACGTGTACAAA
>455_164407_0702_0203 length=110 AACGAGTTTGTCATTANGGTTGGGCATATATTTGGAACTTGTATAGATAACTTGTTTTAACTTATTGTTTCCAAGTACACAGGGCTATCTNTCTAATGCATTTGTACACG
>455_164426_0602_0313 length=111 TTACAGGTTGGGCCATATATTTGGAATTGTATAGATAACTTGTTTTAACTTATTGTTTCCAAGTACACAGGGCTATCTCTCTAATGCATTTGTACACGAGTTTGTCATGGG
>455_164544_0892_2230 length=139 GTAGTAGAGTCGATAATGTATTTTCAAAAAAACGAATTTGTTCTTTTCATTTTAAATGAAAAAAGTGAAAAAATAAAAAAATAATTTGTGGAAATAAATATAGCGGGCGGTTGCAACAAGTGGTTGAAGCCTTCGTACG
>455_164555_1960_1724 length=98 TTTAGTAATGCACTTCTCGTGGAACACATGAACCACATTTCAGAGTGGCTATACTGGCAATCGACCACACGGCTGCAAATTGTACAATATATACCAGG
>455_164566_0486_2682 length=119 GTATCTTTCAAAAAGTTACTTCGAATTATTTATTATCGGCACTTGTACACGATTGTTTGTCATAGGGCCATATAGATAGAATAAATGCGCAAAAAGTTATTTCAAGGTAAACGAGTTTG
>455_164574_1357_0145 length=109 ATTAGTAAGAAAACAACGGNATTCATCGGNGATTTTTATAAAAATGCTACTTCGATGAGAAATTGCGCGATAGAAGTGGGAGAGCTCGTACCAATACAGTAGACGACCC
>455_164576_0368_1472 length=105 TGTACTGTCATATAATAATTCTTAGAACTTCTATCTATATGGCCCAACCTTGAATTAATAATGACAAACTCGTGTACAAGTGCATTGTCAATAACAAATATTTCG
>455_164614_1202_2866 length=117 AAAAAATTACCAGCTATGTCCGTCGTTGTTATGTGAGTTATGTCCGTCGTTGTTATATATAATGTTGAATACAATTCGAATAGTTGGGATTTTTTTTACAAGTTATATATGTCTTAG
>455_164615_0455_1416 length=102 ACACTACAGTTCATTTCAAAGTAAAGTAAAAATGCCTGGTATATATTGTACAATTTGCAGCCGTTGTGGTCGATGCCAGTATAGCCACTCTGAAATGTGGTC
>455_164691_1009_0586 length=106 AGTATAGTACTAGTATAGTATAGTATAGTATAATACTAGTATAGTACAGGTATAGTACTAGTATAGTACTAGTATAGTATAGTACTAGTATAGTATAGTATAGTAC
>455_164734_0454_0233 length=115 TAAATTGCAAGTGTTATCAATGTATGGACTTGGATAGCCCGTTGTACTTGAAAATAAAGTCATAAATTCTCAGAGAAATATCAATTTTTATTTATACAAAAAAGANAGTAACTTA
>455_164861_1403_2698 length=114 TTGAAACTAATAAAATAAAACCTTTTATTTCATTTTAAATGAATTTTTCAATATAAAACAAAAAATTCATTTATTGTTGTTATCTTTACAAGTAAAAATAATAACCAAGAAACC
>455_164915_0384_2941 length=98 CTCCAATTGTTTCATAAATAAATTTTTAAGTTGTTCATATCTATCATACATATTACTTTTTACGGGGCTTTTTTTTTAGTTATTTTTCTTTACGAGTT
>455_164969_1990_2941 length=116 TAAGCACGATCGTATATTATTAATATGACAGAAACGAAGATATAAACCTGATATTAAAATTAACATCCCCGTCATGTATTAAATAAATATTTTTTAATAATTCAGGCAATTGTTTA
>455_165050_1194_0825 length=119 TTTTCTTGCACAAATATTGCTTATTCTTGTAAAAAATTTTTTTCAATATAAACAAATGATTTTTTACATGACAAGCCGCCGTTATCTACTTGCCTTTTAAATGTTATATAATCAGGTTC
>455_165078_0804_2763 length=119 TGTAGATTTAAGTTTCATATGTTTATTTAAAAATGTAAACAAATTGAACATATTTGTTGAGAAGAAATGTGCAGGACTTGTGGATATATTAACTTTTTGTTTAAATTTGCAACATTTTG
>455_165168_0725_2216 length=101 CACATATAAACCAAGAATACACAGCCATGGCTACCTCTTTGGGGTCCCAGTGTGTATTGCGACAAGAACTAAGTTTTGTCGCACTATTATTCTATTTGTGT
>455_165226_0387_0433 length=93 CTGTCTTTCGTTTTCTTAAATTATACAACTTTGACGGTATAAACCTACACTGGCAGCAACCGTTGTCATACAATTTTACGCTATTGGTAAAAC
>455_165343_0103_3789 length=101 AATAGAAATAGTTATACATGTGCCGATAATATGCACTACATGTGTGGGTGCGATAATGTACTTGAATTTCAAATTTAGTGATAAAGCTGTTTACTTATTAA
>455_165487_0658_0355 length=111 CAATGTCACTTAGTACACGAGTTTGTNATTAATTAATTCAAGGTTGGGCCATATAGATAGAAGTTCTAAGAATTATTATATGANAGTACAAAGGGTTATCTAACTTGTTAG
>455_165523_0877_3014 length=121 GATGAATTTAAATTATTTAATATTTTATATATGATTTTTTTGATTTGCATTTTTATAATAAATGTTTTAATAATTATATTCAATTCAAACGATTATCCGGACATTGAACGAGATATTAAAG
>455_165587_0122_1958 length=82 TTTCATATGTTATACAATCAGTTTCATTATATACAAAAAGAAACTGTACCTTCTATTATATATTTTTTTTNTACATAACAAC
>455_165591_1493_3562 length=133 TGTACAAACTAAAGCGAATCATTGAAAAATACCCAGAAATGTTCATTTTCATAATTTGTTAATGTTTTACTACTGCACTTTTTTAAAAAAAAAATTACTTCAAGTGAATAGGAATTTCTAAAATATTTTAACA
>455_165594_1482_0570 length=115 AAATAACTTTTGCGCATTTATTCTATCTATATGGCCCATGACAAACAATCGTGTACAAGTGCCGATAATAAATAATTCGAAGTAATTTTTGAAAGATACCCTTGTACTTGGAAAC
>455_165629_0559_1603 length=128 AATTGTACAATATATACCAGGCATTTTTACTTTACTTTGAAATGAACTGTAGTGTTGAAACTTTTTAACTGTGAAAATTATTTTCAAGTAAAAACCTTTTATACCTATTACATTCTATTGAACAATCG
>455_165673_0885_1372 length=105 AATATCTAATGATGGGATAAGTTCTTTTAAACGTAATAAATTATTATAACCTTCTGGGTAAAATAGTGTTAAATGTAAAAAATTATTATTTCATTATTAAAAAAC
>455_165721_0061_3161 length=103 CTTCTCGTGGAACACATGACCACATTTCAAAGTGGCTATACTGACATTCTTGCTAGTCTCCGTACGATTGCAAATTGTACAAAATATACCAGACTATTTTTAC
>455_165722_1299_3004 length=130 CATTACAAATTAATTTTAAAATTTTTAACAAAAAACAAAAGAATCATTATATCTTGTAGGAGAATGGGCAAAATTTATTTAAATTGTTTATTGTATGCGAAAACTTTTCTATCAAATTTGAATTTTTCAA
>455_165731_1144_3485 length=93 GTTATATAATATGAAAATGATGAAATTATATCATCATGATTTGTTACTATTAAATTTTTAACATATTTCAAATATAATTTTGAATAACCATTC
>455_165752_0747_2071 length=119 CTTGATATTATTGTTGTTGAATTGAAATTGACAAGTGTCAAATGTACAATTTATAAATGATACTTTTTTAACTTCAAAATTTACTTAGATCAACATTTATGTTTTATAAAAAAATTGTA
>455_165798_0445_2148 length=112 TAAGAGGTGCGAAAGAGATAGCCTATGTGTAAAAGAGATAGCTGGGGTCCCCTACCATTCCCCATATGAGACTGGTGTATTCTTGGGGGGTTATACACATATAAACCAAGAA
>455_165804_0872_3290 length=113 AATAACAAATATTTCGTGAATAATAAATTCCAAGTTCTATCATACTAAGTCGCAAATCTCCCAATACATGTCCCAACTCATTTCGCGAATAATAAAATTCCCCAAGTTCTATC
>455_165828_1673_0420 length=152 TTTCATATCGTCAATTATAAATGTAAACCGTCATTTTAAAAAAATGTCAAGTAAATTTCTTTTAATAATTTTTTACTTAAATTTTTAACATTATATAAATAAAGAGAAAGAGGTTTTTAGTTAAATAATTAAAAGACTTTAGGAAATTATAA
>455_165897_0243_2657 length=118 ATACAATACACTATATTTTGGATACCTAAAGAAAAATTGAATCTTATACCCATAATGTTCTCCACTCTTTACTACGTTGGAATAATAAGTTAATTTAACGCAGTCGCTAGTGAATTCG
>455_165917_0606_3242 length=122 ACAACATGACAAATTGGCCTAGTATTTTATTACCGGAAAGACGAATATAATTTTTTATTTAAATTAATATTGTTTGTAAGCTCTTCCAGACGAGGAGGAAGAAGAAGACGATGATTTTACTA
>455_165938_1639_0461 length=84 TAAATGTAAATAACGAAATTCAAAAACATTATATTGATAATGAACTAGTGTCATTTTCATAAATCAATTGCCTTAACGTATTCC
>455_165952_1913_2524 length=146 GAACAATTGGTACGGAATATTCTAATAGACGTTTATATAAATTAAAGTATAAGAACCAAATGGGTAAATAATTTTTTACAAAAGTAGTTCAATAAAGGACTAAGTTTAAGAACAAAACTAATAAATTTGGATTTTAATTTGTTATC
>455_165955_1318_1337 length=92 AAGGTTAGGCAATATATTGCGACTTATTTCCAAGTACAAAGGGTTATCTAACTTGTTTTTTAAAAAGTTATTTTTTATTATTCACGAATCTC
>455_165969_0538_2592 length=112 CTATTCAATAGCACGAACGGACGAGGATACGGTGAAGGTATTAAAAGAAGAAACAAATCCGTTTGTCAAGATACAACGAAACTACATACTATCAGAACCTGATTATATAACA
>455_165983_0367_1046 length=117 AATAGAATTTCTCAACACTTGTTATTTAATTAAGTTTATTTTATTCACTCTTTATACTCTTTATAAACGGCTGTAATGTTTCCATTTATTTTGTATAATAAACACTTTTTAAAATAC
>455_166041_1382_2712 length=115 GGCTATACTGACATTCTTGCTAGTCTCCGTACGATTGCAAATTGTACAAAATATACCAGACATTTTTACTTATTTTATTTTATTTCACTTTGAAATGAACTGTATTGTTGTAAAC
>455_166123_1367_3860 length=135 CCCTTCAACGGCTAATAATGTTGGGTATTAGTGATAAGGAAGTTTGTAATGCAGTAATTAATATATTTAATTCTATTGAAAAAAATAACGACATGTTAAAAAAATTTGATTTTAAAAAAATAATAAAAAAACACA
>455_166134_1660_3540 length=122 TCTAACTTGTTTTTTAAAAAAGTTTAATTTCAAGGTTGGGCTATATAGATAGAACTTGACAATTTTATTATTCACGAAATATTTGTTATTGACAATGCACTTGTACACGGGTCTGTCATTAA
>455_166215_1883_0158 length=93 GTTGTATTGCTTAGTGAAATTATAATTTTATATTGAAATATAGCTGCGAATTTCTTGTCCGTCAAATAAAACCGCAATTCAGTCGCAACGGGC
>455_166332_1090_2708 length=100 AAACAAATTGAACATATTTGTTGAAGAAGAAATGTGCAGGACTTGTGGATATATTAACTTTTTGTTTAAATTTGCAACATTTTGTATTCAATGGACAAAC
>455_166397_1886_3765 length=113 TTGGGGCACAATTGTATCGATTTTAAATTGTTTAAAGTGTTAATAATACTAGAATTTTTAAGTTTGTATACTTGCCGTATGAATCTTTTTTTTTCCTTAACCGAATNTTCACT
>455_166435_0842_3841 length=112 ATGGCCTAACCTTGAATCATTAATGGCAAACTCGTGTACAAGTGCACTGTCAATAACAAATATTTCGTGAATAATAAAAATTCCCAAGTTCTATTTATACAAGTTCCCAATA
>455_166454_1869_1886 length=122 TATGTTATACAATCAGTTTCATTATATACAAAAAAGAAACTGTACCTTCTATTATATATTTTTTTTTTCACATAACAACGACGGACATTGCTGGGAATTTTTTTATTAATAACATATATAAC
>455_166466_1018_2186 length=132 GTTATATATGTCAGTTATGTCCGTCGTTGATATGTATATATTTTTTTACAAATGTTGAATACAAGTCGAATAGCTGGGGAATTTTTTTTTACTAAGTTAATTACATGTCTTTGTTAAAAAAAAATTAAAACC
>455_166488_1738_2897 length=113 AAAAATTCATTTAAAAATGAAATAAAAGGTTTTATTTTATTAGTTTCAAGTGATGGCATAATTATAAATGTTGATATATAGGACACTGATGCTGCGGTAAGACCATATTTGTC
>455_166544_0071_0669 length=119 AAAAAAATAAATTTGTGGAAATAAATATAGCGGGCGGTTGCAACAAGTGGTTGAAGCCTTCGTCGAAAAAAAGAAATTGTTCTCAAATGTGACACATGTTAACATAGTTGACGATGAAC
>455_166587_0807_2819 length=81 TATCAATGTATGGACTTGGATAGCCCGTTGTACTTGAAAATAAAGTCATAAATTCTCAGAGAAATATCAATTTTTATTTAC
>455_166630_1058_0866 length=126 TTGAAATAACTTTTTAAAAAAACAAAGTTAGATAACCCTTTGTACTGTCATATAATAATTAATGGAAAACTCGTGTACAAGTGCATTGTCAATAACAAATATTTCGTGAATAATAAAATTGCCAAG
>455_166689_1615_0398 length=75 CTCTACTACTTTACTTTAGCACTAACTCATTCATTTAACTCAATAAACAGCAGAGAGTTGAGTTTTTCTGAATTC
>455_166744_0544_3707 length=128 GTGCAGGACTTGTGGATATATTAACTTTTTGTTTAAATTTGCAACATTTTGTATTCAATGGACAAATCGTTTTACGGGAAAAAAAAGATTCATACGGCAAGTATACAAACTTAAAAATTCTAGTATTA
>455_166765_0528_0994 length=106 TATAAGTGCAACACAAAATGAAATATGTGCGACAAAAACTTGTTCTTGCGCAAATACACACTGGGACCCCAAAGAGGTAGCCATGGCTGTGTATTCTTGGTTTATA
>455_166827_1035_2905 length=124 CACAAATTACTTAGCAGTTGGGCATATAATGGAAACTTGTTTTTTGCGACTTGTTGTTTCCAAGTACAAAGGGGTATCTTTCAAAAAGTTACTTCGAATTATTTATTATCGGCACTTGTACACG
>455_166884_0648_2099 length=116 CTTACCGCAGCATCAGTGTCCTATATATCAACATTTATAATTATGCCATCACTTGAAACTAATAAAATAAAACCTTTTATTTCATTTTTAAATGAATTTTTCAATATAAACAAAAA
>455_166941_0492_3581 length=112 GTTCTATCTATACAAGTTCTATCTATATGGCCTAACCTTAAATATTGTAATGGCAAACTCGTGTACAAGTGCATTGTCAATAACAAATATTTAGTGAATAATAAAATTCCCC
>455_166983_0192_0132 length=106 ATTTTAAAACTGGACAGGATATCAATTAATAACGATATGCAATGGATATCAAATTTTTTAACATTTGCGTGCGAACACACATTTGATAATATAGTAAATATTGTTG
>455_167113_0982_2661 length=131 TTGGAAATAAGTCGCAATAAGTTTAAATTATTATTATTGACAATAGATTCGTGAATAATTAAAAAATACTTTTAAAAACAAGTTAGATAACCCTTTGTACTGGAAATAAGTCGCAATATACTTGCCTAACC
>455_167122_1164_3163 length=139 ATCTAAGAAAATTTTTTTAGTATTAGACAATTGTTTTTTACTTTGCTCCAATTGTTTCATAAATAAATTTTTAAGTTGTTCATATCTATCATACATATTACTTTTTACGGGGCTTTTTTTTTATTAGTTTTTACTTTAC
>455_167301_0270_3310 length=115 GTATTCATTTCATTATTAAAAATTTATTCGACACTTAATTTTTATTCGCATGGACTATTGAACAAAAGGCACTAGTTTCATATGTTATACAATCAGTTTCATTATATACAAAAAG
>455_167422_1310_3667 length=79 TCTTGTTTTAATAATGAAATTTCAAATAAAAAACTCTTTTTTCTTAAGGAATATTACTACAAGAACATGATTTTCGCTC
>455_167533_1577_1124 length=105 ATCTTCATCAGTGCTTTGTACAACATTTTCATTCAATTCTTTAATTTTAAGTGTTTTTCTTGGACTAGTATCTTCCTCAATTTGGCGTTTTTTACTTGTTCTTCC
>455_167839_0784_1099 length=123 CTTCAAAACAATATAATTAATAAAAAAATTATATTCGCTTTCCGGTAATAAAATACTAGGCTAATTTGTCATGTTGTTATAAGCATAAAAAATGACAACTACACTAAATGCAAAAAACTTGGC
>455_167885_1922_1812 length=146 TGCACTTTTTAAAAAAAAAATTACTTCAAGTGAATAGGAATTTCTAAAAATATTTTAACATAATATTGTTTAAAAAATATTTGGGGCACAATTGTATCGATTTTAAATTGTTTAAAGTGTTAATAATACTAGAATTTTTAAGTTTG
>455_167975_0176_0557 length=137 GTATAAAAGGTTTTTACTTAGAAAATAATTTTCACAGTTAAAAAGTTACAACAAATACAGTTCATTTCAAAGTGAAATAAAATAAAATAAAGTAAAAATGTCTGGTATATTTGTACAATTTGCAATCGTACGGAGAC
>455_168007_1505_3190 length=124 AAATTATTTTTCTGAGAATTATTATATGACAGTAACAAAGGGTTATCTAACTTAGTTTTTAAAATTATTTCAAGGTTAGGCAATATATTGCGACTTATTTCCAAGTACAAAGGGTTATCTAACC
>455_168050_1839_1916 length=126 CCATTATATGCCCAACTGCTAAGTAATTTGTGAATAATAAATACTTAGGTTCTATCTATTGGCCCAACCCTGAAATAACTTTAAAAAATAACCTGGAAATAATAAAATTAGCAAGTTTAGTTATAC
>455_168210_1522_1217 length=83 CAGGCCGCACACTGTGTCGAGAGTGTTGAGAGCCAAGAGGACTGCGACTGCGACTGCGACTATGATTGCTGATTGTACTCACA
>455_168248_1007_3078 length=108 TGTATAACTATTTCTATTACTCATATATTATAGTCAAAAGGGTTTCAACAACAATTCAGAAAAAACTCAACTCTCTGCTGTTATTGAGTTAAATGAATGAGTTAGTGC
>455_168255_0328_1172 length=99 CTTTAGATAAGATAAGATAAGAGAGATAAGATAAGAGAGATAAGATAAGAGAGAGATAAGATAAGAGGTGCGAAAGAGATAGCCTATGTAGTAAAAGAG
>455_168284_1822_1721 length=117 TAAATAATTAAAATAATATTTGTGATTTCTAAGTTTATATCTATAATCTATATACAATAACACTATATTTTGGATACCTAAAGAAAAATTGAATCTTATACCCATAATGTTCTCCAC
>455_168285_0833_3151 length=75 TATTATATGACAGTACAAATGGTTATCTAACTTGTTTTTTAAAAAGTTATTTCAAGGTTAGGCTATATAGATAGC
>455_168389_1858_3030 length=113 TACAAGACATGTATAACTTGTAAAAAAAATTACCCAGCTATTCGACTTGTATTCAACATTTGTAAAAAATATATACATATCAACGACGGACATAACTGACATATATAACTTAG
>455_168402_0980_1186 length=114 CCTATTACATTCTATTGAACAACTGATAGTGAAAACTACTTGTGCAATTGATTGGTACTCAATAAAAAAGTATTTAATGATAAAAAATAACGTGATAAAGATAACATGTAAAAC
>455_168433_1212_0950 length=105 TCTACTGTATTGGTACGAGCTCTCCCACTTCTATCGCGCAATTTCTCATCCGAAGTAGCATTTTATAAAAATCGCCGATGAATGCCGTTGTTTTCTACTAATATC
>455_168438_0486_3274 length=91 TATTTTTTATTATTCACGAAAATATTTGTTATTGACAATGCAACTTGTACACGAGTTTGCATATATNAGTGGNANAGTATGGACTGTATAT
>455_168759_0429_3419 length=100 CACAGGGCTATCTCTCTAATGCATTTGTACACGAGTTTGTCATGGGCCATATAGATAGAATAAATGCGCAAAAGTTATTTCAAGGTAAACGAGTTTGTCA
>455_168929_1387_1782 length=109 TTAGAATAACTAACAAGTTAGATAACCTTGTACTGTCATATAATAATTCTTAGAACTTCTATCTATATGCCTAACTTGAATTAATAATGACAAACTCGTGTACAAGTGC
>455_168931_0088_3881 length=110 AAGGTAAACGAGTTTGTCATACAGGTTGGGCCATATATTGGAACTGTATAGATAACTTGTTTAACTTATTGTTTCCAAGTACACAGGGCTATCTCTCTAATGCATTGTAC
>455_168932_0843_1179 length=110 AACTCACATAACAACGACGGACATAGCTGGAATTTTTTTTACTAAGACATAGTATAACTTGTAAAAAAAAATTCCCAGCTATTCGACTTGTATTCAACATTTGTAAAAAC
>455_169013_1202_0214 length=118 TCATTTTTATGCTTATAACAACATGANAAATTGGCCTAGTATTTTATTACCGAAGCGAATATAATTTTTTATTAAATTATATTGTTTTGAAGCTNTTCCAGACGAGGAGAAGAAGAAG
>455_169044_0546_3975 length=124 AAAGTATTTAATGATAAAAATAACGTGATAAAGATAACATGTAAAACTCATTGTATAAGTTATTTACGCTTTAACAATATAACAAATGCGGTAAAAACCCGTGTGTAATTGAACAGGTAATAAC
>455_169066_1510_0921 length=106 AAATATATGGCCCAACCTGTAATGACAAACTCGTTTACCTTGAAATAACTTTTGCNCATTTATTCTATCTATATGGCCCATGACAAACAATCGTGTACAAGTGCCC
>455_169223_0318_0678 length=101 ATTTTATTATTCACTAAATATTTGTTATTGACAATGCACTTGTACACGAGTTTGCCATTACAATATTTAAGGTTAGGCCATATAGATAGAACTTGTATAGC
>455_169234_1065_3950 length=124 TACGTTAAGGCAATTGATTTATGAAAAATGACACTAGTTCATATCAATAGTAAATGTTTTTTTGGAATTGTATTTACATTTATTGGAATGTTACTTTTAAATTATAACACATTGTTTAACGTTG
>455_169301_1315_0054 length=110 TTATCTATACAAGTTCAAATATATGGCCAACCTGTAATGACAAACTCTTTACCTTGAAATAAACTTTTTGCGCATTTATTCTATCTATATGGCCCATGACAAAACAATCG
>455_169335_0763_3344 length=113 GTTGGGCTATATAGATAGAACTTGGGGAATTTTATTATTCACTAAATATTTGTTATTGACAATGCACTTGTACACGAGTTTGCCATTACAATATTTAAGGTTGGGCAATATAG
>455_169348_1773_1128 length=126 ATGTTGAATACAATTCGAATAGTTGGGATTTTTTTAACAAGTTATATATGTCTTGTAAAAAAAATTCCAGCAATGTCCGTCGTTGTTATGTGAAAAAAAAAATATAATAATAGAAGGTACAGTTTC
>455_169535_0615_1823 length=98 CTTCTCGTGGAACACATGACCACATTTCAGAGTGGCTATACTGGCATCGACCACACGGCTGCAAATTGTACAATATATACCAGGCATTTTTACTTTAC
>455_169536_1651_1453 length=104 CATGTCCATAAGTTGCTCAAATGCTTGATTATAATTTTTAATGCAATCGGCGTCTAACTTTAAAGTCACTTCAAAATACTGTTGAAAATACATTGGTACCGCAC
>455_169557_0598_1456 length=106 ATCCAAATTATTAGTTGCTAAACTGGCCATGATCTTTGTAAAAATTATCCCATTGGCATCTTTAATTATATAACGCATAGATATTCCGTCCAATTGTCAAAGCAAA
>455_169651_0289_2043 length=60 TTGAGTTTTTCTGAATTGTTGTTGAAACCCTTTTGACTATAATATATGAGTAATAGAAAC
>455_169748_0393_2467 length=122 TGTCAAATGTACAATTTATAAATGATACTTTTTTAACTTACTAAAAATTTAACTTAGATCAACATTATGTTTTATAAAAAATTGTATTCTGTCACATTAGCTGGTGGTTCATTTTCATTTTC
>455_169828_1558_3698 length=103 CGTAGTAAAGAGTGGAGAACATTATGGGTATAAGATTCAATTTTTCTTTAGGTATCCAAAATATAGTGTATTGTATATAGATTATAGATATAAACTTAGAAAC
>455_169836_1831_1949 length=98 AAACCATGATGGAGAATCGCGAGAAGATCGATGGATACTATTCAAATGAACGTTATTATGAGCTCCTGACTCGTGCGGTACCAATGTATTTTCAACAG
>455_169845_1112_1410 length=134 TTAATAATTCAAGGTTGGGCCATAATTATTAATATGACAGTACAAATGGTTAATTCTAACTTGTTTTTTAAAAAGTTTATTTCAAGGTTAGGCTTATATAGATAGAACTTGGGGAATTTTATTATTCGTCGAAA
>455_169909_1830_2360 length=154 GTTTAAAAAAAAATAATTAATTTTGGAGATTAATGATAAAGAATTTCTTTTTTCTTGATGTTTTAAAAATTTGTAATTTAATTTTGGTTTACAAGACCAAGGTTTTTATTAAACTATTAAAACTAATGATTATATATTTATATTGAATTTTTCC
>455_169944_0746_3495 length=97 ACCTCGCGAGGTGTCTTCGAAAAAGATTCAGATTTTCATCGAGTACTTACGATCTGTAGAAGAAAAACCATATGAAATTTGCACTACAACAAAACCC
>455_170077_1206_3039 length=144 TGTTTTTTAAAAAGTTATTTTTTATTATTCACGAATCTATTGTCAATAATAAATAATTTAAACTTATTGCGACTTATTTCCAAGTACAAAGGGTTATCTAACTTGTTTTTAAAAAGTTATTTTTTATTATTCACGAATCTATTG
>455_170131_0962_4005 length=112 ATTGGCCCAACCCTGAAATAACTTTAAAAAATACCTGGAATAATAAATTGCAAGTGTTATCAATGTATGGACTTGGATAGCCCGTTGTACTTGAAAATAAAGTCATAAATTC
>455_170240_1009_0652 length=94 ATACACAGATGATATNATGTTATACGCAATTATGGTTCGACACAATTATAAAACACATTTCATAACCGAACTCTTGCAACCATTGCCCATATCA
>455_170256_1930_3638 length=92 CTTAGATCAACATTTATGTTTTATAAAAAAATTGTATTTCTGTCACATTAGCTGGTGGTTCATTTTCATTTTCAAGCAATTTATAATTGTAC
>455_170313_0729_2776 length=129 GGTTGGGCCAATAGATAGAACCTAAGTATTTATTATTCACAAATTACTTAGCAGTTGGGCACATAATGGAAACTTGTTTTTTGCGACTTGTTGTTTCCAAGTACAAAGGGGTATCTTTCAAAAAGTTAC
>455_170323_0820_0755 length=75 CATTATCGACTCTACTACTTTATTTAGCACTAACTCATTCATTTAACTCAATAACAAGCAGAGAGTTTGAGTTTC
>455_170343_0807_3621 length=87 TTTGAGGCGCACAAGAAGTGTCCATATTGTGAAAAGTTCGCTGATTCTATGATCCGGCTGGAGACGCCACTTGTTAGTGTTCCAACC
>455_170454_1706_2771 length=119 AAACTGATAGTGAATCTACATTTGAAAGAAAAAGTAAAAAACGCCAAATTGAGGAAGATACTAGTCCAAGAAAAACACTTAAAATTAAAGAATTGAATGAAAATAGTTGTACAAAGCAC
>455_170461_0351_0612 length=117 CAACCTTGAAATAACTTTTTAAAAAAACAAGTTAGATAACCCTTTGTACTGTCATATAATAATTAATGGAAAACTCGTGTACAAGTGCATTGTCAATAACAAATATTTCGTGAATAC
>455_170519_1593_2608 length=106 ATTATTCACGAAATATTTGTTATTGACAATGCACTTGTACACGGGTCTGTCATTAATAATTCAAGGTTGGGCCATAATTATTATATAGACAGTACAAATGGTTATC
>455_170563_1784_1784 length=90 ATGGCCCAACCCTTGAATCATTAATGGCAAACTCGTGTACAAGTGCACTGTCAATAACAAATATTTAGTGAATAATAAAATTCCCAAGTC
>455_170587_1290_2965 length=101 TTCGACACATGATAAACGTGACATTCGAAATTATAAGTAAACAGCTTTATCACTAAATTTGAAATTCAAGTACATTATCGCACCCACACATGTAGTGCATA
>455_170609_0946_3927 length=106 CTTGGGAATTTTATTATTCACTAAATATTTGTTATTGACAGTGCACTTGTACACGAGTTTGCCATTAATGATTCAAGGTTGGGCCATAATTATTATATGTCAGTAC
>455_170622_0697_0913 length=99 TTAATGATAATAAATCTACTGTTTTTATTGATCAAAAAAATTAACAAAATTTTTTAACAAATAAATAAATTATTAAATAAAAAAAATTTATTCCATTGC
>455_170629_0780_2706 length=118 CCATAAATTTTGGCATATGTAATATAGAGAAATTGTCTTTTCTTTAATTCTCTTTGTCGATTTTGTTTTTTTCTTGTAAAAATTATTCAAAAATGTCTTAACATTGTTTGTGCGCATC
>455_170634_1322_3131 length=75 AAGATCGATGGATACTATTCAAATGAACGTTATTATGAGCTCCTGACTCGTGCGGTACCAATGTATTTTCAACAC
>455_170657_1079_0060 length=108 ATATACTGGTTTTTTGGTTTTGATGTAGGTAATTATATATTATCTATATATGATTANCATCACTAAATAAATATTAAATAGCAAGTATACAAAGAGCTGGATTTTAAA
>455_170658_1105_0103 length=114 TTGGTGAATTTAATTGNACAGTANAAGAATTTGCATTGATATAATCAAAGGTTTTTAAATTTACATAATTTACATATTTAGAAATTTCAACAAGTAAATTAATTGCATCTTCGA
[truncated: 1,446,860 more chars]
