# Supplementary material for: Simple tools for assembling and searching high-density picolitre pyrophosphate sequence data
Source: Source Code Biol Med. 2008 Apr 18;3:5. doi: 10.1186/1751-0473-3-5 (PMC2374781; doi:10.1186/1751-0473-3-5)
Supplement: Additional file 2 — Tool files. Compressed file containing the directory structure, the executable and script files, sample files, source code and additional documentation. [file 1751-0473-3-5-S2.tgz › sample_sequence]

ATATATGAGTAATAGAAATAGTTATACATGTGCCGATAATATGCACTACATGTGTGGGTGCGATAATGTACTTGAATTTCAAATTTAGTGATAAAGCTGTTTACTTATAATTTCGAATGTCACGTTTATCATGTGTCGAAACTATACAGCCCTTTGTTCTTAAGAATTTCAATTAGTGATAAATTTGTTTACTCCACTTGAAGCTATTATATTTCACGTTCCAAAATCGTAAATTTTTTAATTATTTTCGCAAACCACAGCGCAATTATTATCGCTTGTTCGTGAGGCATGTGGTATTCATTTCATTATTAAAAATTTTATTCGACACTTAATTTTTATCGCATGGACTATTGAACAAAGGCACAGTTTCATATGTTATACAATCAGTTTCATTATATACAAAAAGAAACTGTACCTTCTATTATATATTTTTTTTTTCACATAACAACGACGGACATTGCTGGAATTTTTTTTACAAGACATATATAACTTGTAAAAAAAATCCCAACTATTCGAATTGTATTCAACATTATATATAACAACGACGGACATAACTCACATAACAACGACGGACATAGCTGGAATTTTTTTTACAAGACATGTATAACTTGTAAAAAAAATTCCCAGCTATTCGACTTGTATTCAACATTTGTAAAAAATATATACATATCAACGACGGACATAACTGACATATATAACTTGTAAAAAAAATTCCCAGCTATCGACATTTGTAAAAAAAGTTCCCAGGTCCATGATAATTGAGGCGGGTCTTTAGATAAGATAAGATAAGAGAGATAAGATAAGAGAGATAAGATAAGAGAGAGATAAGATAAGAGGTGCGAAAGAGATAGCCTATGTGTAAAAGAGATAGCTGGGGTCCCCTACCATTCCCCATATGAGACTGGTGTATTCTTGGGGGGTTATACACATATAAACCAAGAATACACAGCCATGGCTACCTCTTTGGGGTCCCAGTGTGTATTTGCGCAAGAACAAGTTTTTGTCGCACATATTTCATTTTGTGTTGCACTTATATCGTTGTCGTCAGTTTGAAACCATTCGTCAATATGATCACATCACATAGTAAAAAAATAAAAATTAGCAAGTTGTCAAATTGTCAACTTGATCATTCTACAATTCTACGAGAGTATAACCATTGTAATCATTTGGTTATCATTACCGATGAAATGGAGAACATCAATCAGTTTGAGTTTCCACCCGTTGCGACTGAATTGCGGTTTTATTTGACGGACAAGAAATTCGCAGCTATATTTCAATATAAAAATTATAATTTCACTAAGCAATACAACTGGCCGGATTTCATGGCAGAGTACAACTACAATTTTCATAAAGACTTTTGTTTTTATTTTAAAAAGTGTTTATTATACAAAATAAATGGAAACATTACAGCCGTTTATAAAGAGTATAAAGAGTGAATAAAAATAAACTTAATTAAATAACAAGTGTTGAGAAATTCTATTATTATAATACCTCTCTTTATAAATATTAAAATAATATTTGTGATTTCTAAGTTTATATCTATAATCTATATACAATACACTATATTTTGGATACCTAAAGAAAAATTGAATCTTATACCCATAATGTTCTCCACTCTTTACTACGTTGGAATAATAAGTTAATTTAACGCAGTCGCTAGTGAATTCGTCCGGCATAATCAAAATGAGCATGTCCATAAGTTGCTCAAATGCTTGATTATAATTTTTAATGCAATCGGCGTCTAACTTTAAAGTCACTTCAAAATACTGTTGAAAATACATTGGTACCGCACGAGTCAGGAGCTCATAATAACGTTCATTTGAATAGTATCCATCGATCTTCTCGCGATTCTCCATCATGGTTTCCACTTTATTTAATTGTCTGACATTCTCGCGAGCAACTTCATAATTCATAACACTCTCACAATCAGTGCTAAATCTCTCCCGTTTTATATTGAATTTACTTGAATAACAATTACGCTCTGAAACAATAACGGAACCATTCTCATCATACTCTTTACCGTGACGGTCAATCAAATAAACGTTCTTATGGTCACTAATCTTCTCGTTGTCCACATCGTTATAGTACTCCTCGTCATCAGTATCAATATCAGGCCGCACACTGTGTCGAGAGTGTTGAGAGCCAAGAGGACTGCGACTGCGACTGCGACTATGATTGCTGATTGTACTCACATCGTCTGGGTCGTCTACTGTATTGGTACGAGCTCTCCCACTTCTATCGCGCAATTTCTCATCCGAAGTAGCATTTTTATAAAAATCGCCGATGAATGCCGTTGTTTTCTTACTAATATCATTGAACGTTTCGTTTATTGAAGAAGAGAACTTGACAATCTGATCCTTCAGAGTGGAAACCAATTCATCATCCTCATCCTTGGTCAAATCGATAATGTCATCAACGTTAATAAAAGGTGTTGGAACACTAACAAGTGGCGTCTCCAGCCGGATCATAGAATCAGCGAACTTTTCACAATATGGACACTTCTTGTGCGCCTCAAACGACTTAATGATGCACTTCTCGTGGAACACATGACCACATTTCAAAGTGGCTATACTGACATTCTTGCTAGTCTCCGTACGATTGCAAATTGTACAAAATATACCAGACATTTTTACTTTATTTTATTTTATTTCACTTTGAAATGAACTGTATTGTTGAAACTTTTTAACTGTGAAAATTATTTTCAAGTAAAAACCTTTTATACCTATTACATTCTATTGAACAACTGATAGTGAAAACTACTTGTGCAATTGATTGGTACTCAATAAAAAGTATTTAATGATAAAAATAACGTGATAAAGATAACATGTAAAACTCATTGTATAAGTTATTTACGCTTTAACAATATAACAAATGCGGTAAAAACCCGTGTGTAATTGAACAGGTAATAACTGTTAATAACTTTGAAATAACTTAATCTATATGGCCCAACCCTTTGTACTTGAAAATAATAAGTCGTCATATATTACTCAGAAAAAAAAAGTTTTATCTATACAAGTTCCCAATACATGTCCCACCCATTTCGTGAATAATAAAATTTCCCAAGTTCTATCTATATGGCCCAACCTTGAAATAACTAACAAGTTAGATAACCCTTTGTACTGTCATATAATAATTCTTAGAACTTCTATCTATATGGCCCAACCTTGAATTAATAATGACAAACTCGTGTACAAGTGCATTGTCAATAACAAATATTTCGTGAATAATAAAATTTCCCAAGTTCTATCATACTAAGTCGCAAATCTCCCAATACATGTCCCAACTCATTTCGCGAATAATAAAATTCCCCAAGTTCTATCTATATAGCCTAACCTTGAAATAACTTTTTAAAAAACAAGTTAGATAACCATTTGTACTGTCATATAATAATTATGGCCCAACCTTGAATTATTAATGACAGACCCGTGTACAAGTGCATTGTCAATAACAAATATTTCGTGAATAATAAAATTGTCAAGTTCTATCTATATAGCCCAACCTTGAAATAACTTTTTAAAAAACAAGTTAGATAACCCTTTGTACTGTCATATAATAATTAATGGAAAACTCGTGTACAAGTGCATTGTCAATAACAAATATTTCGTGAATAATAAAATTGCCAAGTTCTATCGAGATAATGACAAACTCGTTTACCTTGAAATAACTTTTGCGCATTTATTCTATCTATATGGCCCATGACAAACTCGTGTACAAATGCATTAGAGAGATAGCCCTGTGTACTTGGAAACAATAAGTTAAAACAAGTTATCTATACAAGTTCCAAATATATGGCCCAACCTGTAATGACAAACTCGTTTACCTTGAAATAACTTTTGCGCATTTATTCTATCTATATGGCCCATGACAAACAATCGTGTACAAGTGCCGATAATAAATAATTCGAAGTAACTTTTTGAAAGATACCCCTTTGTACTTGGAAACAACAAGTCGCAAAAAACAAGTTTCCATTATATGCCCAACTGCTAAGTAATTTGTGAATAATAAATACTTAGGTTCTATCTATTGGCCCAACCCTGAAATAACTTTAAAAAATACCTGGAAATAATAAATTGCAAGTGTTATCAATGTATGGACTTGGA
TCCAAGTCCATACATTGATAACACTTGCAATTTATTATTTCCAGGTATTTTTTAAAGTTATTTCAGGGTTGGGCCAATAGATAGAACCTAAGTATTTATTATTCACAAATTACTTAGCAGTTGGGCATATAATGGAAACTTGTTTTTTGCGACTTGTTGTTTCCAAGTACAAAGGGGTATCTTTCAAAAAGTTACTTCGAATTATTTATTATCGGCACTTGTACACGATTGTTTGTCATGGGCCATATAGATAGAATAAATGCGCAAAAGTTATTTCAAGGTAAACGAGTTTGTCATTACAGGTTGGGCCATATATTTGGAACTTGTATAGATAACTTGTTTTAACTTATTGTTTCCAAGTACACAGGGCTATCTCTCTAATGCATTTGTACACGAGTTTGTCATGGGCCATATAGATAGAATAAATGCGCAAAAGTTATTTCAAGGTAAACGAGTTTGTCATTATCTCGATAGAACTTGGCAATTTTATTATTCACGAAATATTTGTTATTGACAATGCACTTGTACACGAGTTTTCCATTAATTATTATATGACAGTACAAAGGGTTATCTAACTTGTTTTTTAAAAAGTTATTTCAAGGTTGGGCTATATAGATAGAACTTGACAATTTTATTATTCACGAAATATTTGTTATTGACAATGCACTTGTACACGGGTCTGTCATTAATAATTCAAGGTTGGGCCATAATTATTATATGACAGTACAAATGGTTATCTAACTTGTTTTTTAAAAAGTTATTTCAAGGTTAGGCTATATAGATAGAACTTGGGGAATTTTATTATTCGCGAAATGAGTTGGGACATGTATTGGGAGATTTGCGACTTAGTATGATAGAACTTGGGAAATTTTATTATTCACGAAATATTTGTTATTGACAATGCACTTGTACACGAGTTTGTCATTATTAATTCAAGGTTGGGCCATATAGATAGAAGTTCTAAGAATTATTATATGACAGTACAAAGGGTTATCTAACTTGTTAGTTATTTCAAGGTTGGGCCATATAGATAGAACTTGGGAAATTTTATTATTCACGAAATGGGTGGGACATGTATTGGGAACTTGTATAGATAAAACTTTTTTTTTCTGAGTAATATATGACGACTTATTATTTTCAAGTACAAAGGGTTGGGCCATATAGATTAAGTTATTTCAAAGTTATTAACAGTTATTACCTGTTCAATTACACACGGGTTTTTACCGCATTTGTTATATTGTTAAAGCGTAAATAACTTATACAATGAGTTTTACATGTTATCTTTATCACGTTATTTTTATCATTAAATACTTTTTATTGAGTACCAATCAATTGCACAAGTAGTTTTCACTATCAGTTGTTCAATAGAATGTAATAGGTATAAAAGGTTTTTACTTGAAAATAATTTTCACAGTTAAAAAGTTTCAACAATACAGTTCATTTCAAAGTGAAATAAAATAAAATAAAGTAAAAATGTCTGGTATATTTTGTACAATTTGCAATCGTACGGAGACTAGCAAGAATGTCAGTATAGCCACTTTGAAATGTGGTCATGTGTTCCACGAGAAGTGCATCATTAAGTCGTTTGAGGCGCACAAGAAGTGTCCATATTGTGAAAAGTTCGCTGATTCTATGATCCGGCTGGAGACGCCACTTGTTAGTGTTCCAACACCTTTTATTAACGTTGATGACATTATCGATTTGACCAAGGATGAGGATGATGAATTGGTTTCCACTCTGAAGGATCAGATTGTCAAGTTCTCTTCTTCAATAAACGAAACGTTCAATGATATTAGTAAGAAAACAACGGCATTCATCGGCGATTTTTATAAAAATGCTACTTCGGATGAGAAATTGCGCGATAGAAGTGGGAGAGCTCGTACCAATACAGTAGACGACCCAGACGATGTGAGTACAATCAGCAATCATAGTCGCAGTCGCAGTCGCAGTCCTCTTGGCTCTCAACACTCTCGACACAGTGTGCGGCCTGATATTGATACTGATGACGAGGAGTACTATAACGATGTGGACAACGAGAAGATTAGTGACCATAAGAACGTTTATTTGATTGACCGTCACGGTAAAGAGTATGATGAGAATGGTTCCGTTATTGTTTCAGAGCGTAATTGTTATTCAAGTAAATTCAATATAAAACGGGAGAGATTTAGCACTGATTGTGAGAGTGTTATGAATTATGAAGTTGCTCGCGAGAATGTCAGACAATTAAATAAAGTGGAAACCATGATGGAGAATCGCGAGAAGATCGATGGATACTATTCAAATGAACGTTATTATGAGCTCCTGACTCGTGCGGTACCAATGTATTTTCAACAGTATTTTGAAGTGACTTTAAAGTTAGACGCCGATTGCATTAAAAATTATAATCAAGCATTTGAGCAACTTATGGACATGCTCATTTTGATTATGCCGGACGAATTCACTAGCGACTGCGTTAAATTAACTTATTATTCCAACGTAGTAAAGAGTGGAGAACATTATGGGTATAAGATTCAATTTTTCTTTAGGTATCCAAAATATAGTGTATTGTATATAGATTATAGATATAAACTTAGAAATCACAAATATTATTTTAATATTTATAAAGAGAGGTATTATAATAATAGAATTTCTCAACACTTGTTATTTAATTAAGTTTATTTTTATTCACTCTTTATACTCTTTATAAACGGCTGTAATGTTTCCATTTATTTTGTATAATAAACACTTTTTAAAATAAAAACAAAAGTCTTTATGAAAATTGTAGTTGTACTCTGCCATGAAATCCGGCCAGTTGTATTGCTTAGTGAAATTATAATTTTTATATTGAAATATAGCTGCGAATTTCTTGTCCGTCAAATAAAACCGCAATTCAGTCGCAACGGGTGGAAACTCAAACTGATTGATGTTCTCCATTTCATCGGTAATGATAACCAAATGATTACAATGGTTATACTCTCGTAGAATTGTAGAATGATCAAGTTGACAATTTGACAACTTGCTAATTTTTATTTTTTTACTATGTGATGTGATCATATTGACGAATGGTTTCAAACTGACGACAACGATATAAGTGCAACACAAAATGAAATATGTGCGACAAAAACTTGTTCTTGCGCAAATACACACTGGGACCCCAAAGAGGTAGCCATGGCTGTGTATTCTTGGTTTATATGTGTATAACCCCCCAAGAATACACCAGTCTCATATGGGGAATGGTAGGGGACCCCAGCTATCTCTTTTACACATAGGCTATCTCTTTCGCACCTCTTATCTTATCTCTCTCTTATCTTATCTCTCTTATCTTATCTCTCTTATCTTATCTTATCTAAAGACCCGCCTCAATTATCATGGACCTGGGAACTTTTTTTACAAATGTCGATAGCTGGGAATTTTTTTTACAAGTTATATATGTCAGTTATGTCCGTCGTTGATATGTATATATTTTTTACAAATGTTGAATACAAGTCGAATAGCTGGGAATTTTTTTTACAAGTTATACATGTCTTGTAAAAAAAATTCCAGCTATGTCCGTCGTTGTTATGTGAGTTATGTCCGTCGTTGTTATATATAATGTTGAATACAATTCGAATAGTTGGGATTTTTTTTACAAGTTATATATGTCTTGTAAAAAAAATTCCAGCAATGTCCGTCGTTGTTATGTGAAAAAAAAAATATATAATAGAAGGTACAGTTTCTTTTTGTATATAATGAAACTGATTGTATAACATATGAAACTGTGCCTTTGTTCAATAGTCCATGCGATAAAAATTAAGTGTCGAATAAAATTTTTAATAATGAAATGAATACCACATGCCTCACGAACAAGCGATAATAATTGCGCTGTGGTTTGCGAAAATAATTAAAAAATTTACGATTTTGGAACGTGAAATATAATAGCTTCAAGTGGAGTAAACAAATTTATCACTAATTGAAATTCTTAAGAACAAAGGGCTGTATAGTTTCGACACATGATAAACGTGACATTCGAAATTATAAGTAAACAGCTTTATCACTAAATTTGAAATTCAAGTACATTATCGCACCCACACATGTAGTGCATATTATCGGCACATGTATAACTATTTCTATTACTCATATAT
