# Supplementary material for: Simple tools for assembling and searching high-density picolitre pyrophosphate sequence data
Source: Source Code Biol Med. 2008 Apr 18;3:5. doi: 10.1186/1751-0473-3-5 (PMC2374781; doi:10.1186/1751-0473-3-5)
Supplement: Additional file 2 — Tool files. Compressed file containing the directory structure, the executable and script files, sample files, source code and additional documentation. [file 1751-0473-3-5-S2.tgz › sample_sequence.fas]

>sghv-1P-189751nt-070419_16001-20100
ATATATGAGTAATAGAAATAGTTATACATGTGCCGATAATATGCACTACATGTGTGGGTG
CGATAATGTACTTGAATTTCAAATTTAGTGATAAAGCTGTTTACTTATAATTTCGAATGT
CACGTCTATCATGTGTCGAAACTATACAGCCCTTTGTTCTTAAGAATTTCAATTAGTGAT
AAATTTGTTTACTCCACTTGAAGCTATTATATTTCACGTTCCAAAATCGTAAATTTTTTA
ATTATTTTCGCAAACCACAGCGCAATTATTATCGCTTGTTCGTGAGGCATGTGGTATTCA
TTTCATTATTAAAAATTTTATTCGACACTTAATTTTTATCGCATGGACTATTGAACAAAG
GCACAGTTTCATATGTTATACAATCAGTTTCATTATATACAAAAAGAAACTGTACCTTCT
ATTATATATTTTTTTTTTCACATAACAACGACGGACATTGCTGGAATTTTTTTTACAAGA
CATATATAACTTGTAAAAAAAATCCCAACTATTCGAATTGTATTCAACATTATATATAAC
AACGACGGACATAACTCACATAACAACGACGGACATAGCTGGAATTTTTTTTACAAGACA
TGTATAACTTGTAAAAAAAATTCCCAGCTATTCGACTTGTATTCAACATTTGTAAAAAAT
ATATACATATCAACGACGGACATAACTGACATATATAACTTGTAAAAAAAATTCCCAGCT
ATCGACATTTGTAAAAAAAGTTCCCAGGTCCATGATAATTGAGGCGGGTCTTTAGATAAG
ATAAGATAAGAGAGATAAGATAAGAGAGATAAGATAAGAGAGAGATAAGATAAGAGGTGC
GAAAGAGATAGCCTATGTGTAAAAGAGATAGCTGGGGTCCCCTACCATTCCCCATATGAG
ACTGGTGTATTCTTGGGGGGTTATACACATATAAACCAAGAATACACAGCCATGGCTACC
TCTTTGGGGTCCCAGTGTGTATTTGCGCAAGAACAAGTTTTTGTCGCACATATTTCATTT
TGTGTTGCACTTATATCGTTGTCGTCAGTTTGAAACCATTCGTCAATATGATCACATCAC
ATAGTAAAAAAATAAAAATTAGCAAGTTGTCAAATTGTCAACTTGATCATTCTACAATTC
TACGAGAGTATAACCATTGTAATCATTTGGTTATCATTACCGATGAAATGGAGAACATCA
ATCAGTTTGAGTTTCCACCCGTTGCGACTGAATTGCGGTTTTATTTGACGGACAAGAAAT
TCGCAGCTATATTTCAATATAAAAATTATAATTTCACTAAGCAATACAACTGGCCGGATT
TCATGGCAGAGTACAACTACAATTTTCATAAAGACTTTTGTTTTTATTTTAAAAAGTGTT
TATTATACAAAATAAATGGAAACATTACAGCCGTTTATAAAGAGTATAAAGAGTGAATAA
AAATAAACTTAATTAAATAACAAGTGTTGAGAAATTCTATTATTATAATACCTCTCTTTA
TAAATATTAAAATAATATTTGTGATTTCTAAGTTTATATCTATAATCTATATACAATACA
CTATATTTTGGATACCTAAAGAAAAATTGAATCTTATACCCATAATGTTCTCCACTCTTT
ACTACGTTGGAATAATAAGTTAATTTAACGCAGTCGCTAGTGAATTCGTCCGGCATAATC
AAAATGAGCATGTCCATAAGTTGCTCAAATGCTTGATTATAATTTTTAATGCAATCGGCG
TCTAACTTTAAAGTCACTTCAAAATACTGTTGAAAATACATTGGTACCGCACGAGTCAGG
AGCTCATAATAACGTTCATTTGAATAGTATCCATCGATCTTCTCGCGATTCTCCATCATG
GTTTCCACTTTATTTAATTGTCTGACATTCTCGCGAGCAACTTCATAATTCATAACACTC
TCACAATCAGTGCTAAATCTCTCCCGTTTTATATTGAATTTACTTGAATAACAATTACGC
TCTGAAACAATAACGGAACCATTCTCATCATACTCTTTACCGTGACGGTCAATCAAATAA
ACGTTCTTATGGTCACTAATCTTCTCGTTGTCCACATCGTTATAGTACTCCTCGTCATCA
GTATCAATATCAGGCCGCACACTGTGTCGAGAGTGTTGAGAGCCAAGAGGACTGCGACTG
CGACTGCGACTATGATTGCTGATTGTACTCACATCGTCTGGGTCGTCTACTGTATTGGTA
CGAGCTCTCCCACTTCTATCGCGCAATTTCTCATCCGAAGTAGCATTTTTATAAAAATCG
CCGATGAATGCCGTTGTTTTCTTACTAATATCATTGAACGTTTCGTTTATTGAAGAAGAG
AACTTGACAATCTGATCCTTCAGAGTGGAAACCAATTCATCATCCTCATCCTTGGTCAAA
TCGATAATGTCATCAACGTTAATAAAAGGTGTTGGAACACTAACAAGTGGCGTCTCCAGC
CGGATCATAGAATCAGCGAACTTTTCACAATATGGACACTTCTTGTGCGCCTCAAACGAC
TTAATGATGCACTTCTCGTGGAACACATGACCACATTTCAAAGTGGCTATACTGACATTC
TTGCTAGTCTCCGTACGATTGCAAATTGTACAAAATATACCAGACATTTTTACTTTATTT
TATTTTATTTCACTTTGAAATGAACTGTATTGTTGAAACTTTTTAACTGTGAAAATTATT
TTCAAGTAAAAACCTTTTATACCTATTACATTCTATTGAACAACTGATAGTGAAAACTAC
TTGTGCAATTGATTGGTACTCAATAAAAAGTATTTAATGATAAAAATAACGTGATAAAGA
TAACATGTAAAACTCATTGTATAAGTTATTTACGCTTTAACAATATAACAAATGCGGTAA
AAACCCGTGTGTAATTGAACAGGTAATAACTGTTAATAACTTTGAAATAACTTAATCTAT
ATGGCCCAACCCTTTGTACTTGAAAATAATAAGTCGTCATATATTACTCAGAAAAAAAAA
GTTTTATCTATACAAGTTCCCAATACATGTCCCACCCATTTCGTGAATAATAAAATTTCC
CAAGTTCTATCTATATGGCCCAACCTTGAAATAACTAACAAGTTAGATAACCCTTTGTAC
TGTCATATAATAATTCTTAGAACTTCTATCTATATGGCCCAACCTTGAATTAATAATGAC
AAACTCGTGTACAAGTGCATTGTCAATAACAAATATTTCGTGAATAATAAAATTTCCCAA
GTTCTATCATACTAAGTCGCAAATCTCCCAATACATGTCCCAACTCATTTCGCGAATAAT
AAAATTCCCCAAGTTCTATCTATATAGCCTAACCTTGAAATAACTTTTTAAAAAACAAGT
TAGATAACCATTTGTACTGTCATATAATAATTATGGCCCAACCTTGAATTATTAATGACA
GACCCGTGTACAAGTGCATTGTCAATAACAAATATTTCGTGAATAATAAAATTGTCAAGT
TCTATCTATATAGCCCAACCTTGAAATAACTTTTTAAAAAACAAGTTAGATAACCCTTTG
TACTGTCATATAATAATTAATGGAAAACTCGTGTACAAGTGCATTGTCAATAACAAATAT
TTCGTGAATAATAAAATTGCCAAGTTCTATCGAGATAATGACAAACTCGTTTACCTTGAA
ATAACTTTTGCGCATTTATTCTATCTATATGGCCCATGACAAACTCGTGTACAAATGCAT
TAGAGAGATAGCCCTGTGTACTTGGAAACAATAAGTTAAAACAAGTTATCTATACAAGTT
CCAAATATATGGCCCAACCTGTAATGACAAACTCGTTTACCTTGAAATAACTTTTGCGCA
TTTATTCTATCTATATGGCCCATGACAAACAATCGTGTACAAGTGCCGATAATAAATAAT
TCGAAGTAACTTTTTGAAAGATACCCCTTTGTACTTGGAAACAACAAGTCGCAAAAAACA
AGTTTCCATTATATGCCCAACTGCTAAGTAATTTGTGAATAATAAATACTTAGGTTCTAT
CTATTGGCCCAACCCTGAAATAACTTTAAAAAATACCTGGAAATAATAAATTGCAAGTGT
TATCAATGTATGGACTTGGA
