# Supplementary material for: Simple tools for assembling and searching high-density picolitre pyrophosphate sequence data
Source: Source Code Biol Med. 2008 Apr 18;3:5. doi: 10.1186/1751-0473-3-5 (PMC2374781; doi:10.1186/1751-0473-3-5)
Supplement: Additional file 2 — Tool files. Compressed file containing the directory structure, the executable and script files, sample files, source code and additional documentation. [file 1751-0473-3-5-S2.tgz › setup]

#!/bin/bash
if [[ (($PWD != $HOME) && (-f ./setup)) ]];
then
   cp /etc/bash.bashrc ~/.bashrc
   echo HOME=$PWD >>~/.bashrc
   echo cd >>~/.bashrc
   echo . .bashrc >>~/.bashrc
   HOME=$PWD
   /bin/bash
fi
